# Supplementary material for: A one-year pilot study comparing direct-infusion high resolution mass spectrometry based untargeted metabolomics to targeted diagnostic screening for inherited metabolic diseases
Source: Front Mol Biosci. 2023 Nov 2;10:1283083. doi: 10.3389/fmolb.2023.1283083 (PMC10657655; doi:10.3389/fmolb.2023.1283083)
Supplement: Supplementary file 2 [file Table1.XLSX]

## Sheet: selected_metabolites_allPlasmaR
id	component	metabolite	intensity	Z-score	component	metabolite	intensity	Z-score	component	metabolite	intensity	Z-score	component	metabolite	intensity	Z-score	component	metabolite	intensity	Z-score	component	metabolite	intensity	Z-score	component	metabolite	intensity	Z-score	component	metabolite	intensity	Z-score	component	metabolite	intensity	Z-score	component	metabolite	intensity	Z-score	component	metabolite	intensity	Z-score	component	metabolite	intensity	Z-score	component
id001	Glycine	HMDB00123	143388	0.387357	L-Glutamic acid	HMDB00148	6.17775e+06	12.4883	L-Tyrosine	HMDB00158	3.12027e+06	1.85539	L-Phenylalanine	HMDB00159	3.32551e+06	-0.698591	L-Alanine	HMDB00161	1.33081e+06	-0.773767	L-Proline	HMDB00162	9.28391e+06	2.02623	L-Threonine	HMDB00167	1.6992e+06	4.10796	L-Asparagine	HMDB00168	303590	0.903395	L-Isoleucine	HMDB00172	1.07115e+07	0.576982	L-Histidine	HMDB00177	1.99981e+06	2.48235	L-Lysine	HMDB00182	1.49688e+06	-0.0425091	L-Serine	HMDB00187	675455	2.71023	L-Aspartic acid
id002	Glycine	HMDB00123	92024.1	-1.18766	L-Glutamic acid	HMDB00148	1.4164e+06	0.864726	L-Tyrosine	HMDB00158	1.57727e+06	-0.618827	L-Phenylalanine	HMDB00159	2.80342e+06	-1.26384	L-Alanine	HMDB00161	1.79204e+06	0.470955	L-Proline	HMDB00162	3.80045e+06	-0.961243	L-Threonine	HMDB00167	358036	-1.92081	L-Asparagine	HMDB00168	166675	-1.47413	L-Isoleucine	HMDB00172	8.59141e+06	-0.103999	L-Histidine	HMDB00177	1.04189e+06	-1.70112	L-Lysine	HMDB00182	1.36364e+06	-0.349915	L-Serine	HMDB00187	257460	-1.45426	L-Aspartic acid
id003	Glycine	HMDB00123	191702	1.86886	L-Glutamic acid	HMDB00148	1.72977e+06	1.62972	L-Tyrosine	HMDB00158	2.56301e+06	0.961826	L-Phenylalanine	HMDB00159	4.39436e+06	0.458621	L-Alanine	HMDB00161	2.03525e+06	1.12731	L-Proline	HMDB00162	4.77034e+06	-0.43283	L-Threonine	HMDB00167	1.03987e+06	1.14415	L-Asparagine	HMDB00168	316198	1.12234	L-Isoleucine	HMDB00172	9.81042e+06	0.28755	L-Histidine	HMDB00177	1.61877e+06	0.818257	L-Lysine	HMDB00182	1.43156e+06	-0.193214	L-Serine	HMDB00187	562853	1.58837	L-Aspartic acid
id004	Glycine	HMDB00123	145305	0.446135	L-Glutamic acid	HMDB00148	611864	-1.09934	L-Tyrosine	HMDB00158	2.43035e+06	0.749105	L-Phenylalanine	HMDB00159	4.4104e+06	0.475991	L-Alanine	HMDB00161	2.39573e+06	2.10014	L-Proline	HMDB00162	5.61727e+06	0.0285902	L-Threonine	HMDB00167	843031	0.259331	L-Asparagine	HMDB00168	247408	-0.0722086	L-Isoleucine	HMDB00172	8.6662e+06	-0.0799748	L-Histidine	HMDB00177	1.5184e+06	0.379927	L-Lysine	HMDB00182	1.92073e+06	0.93538	L-Serine	HMDB00187	327603	-0.755433	L-Aspartic acid
id005	Glycine	HMDB00123	114176	-0.50839	L-Glutamic acid	HMDB00148	746360	-0.771008	L-Tyrosine	HMDB00158	1.75728e+06	-0.330169	L-Phenylalanine	HMDB00159	4.03724e+06	0.0719856	L-Alanine	HMDB00161	2.12902e+06	1.38036	L-Proline	HMDB00162	9.43746e+06	2.10989	L-Threonine	HMDB00167	1.00404e+06	0.983088	L-Asparagine	HMDB00168	239380	-0.211605	L-Isoleucine	HMDB00172	1.52602e+07	2.03802	L-Histidine	HMDB00177	1.57969e+06	0.647614	L-Lysine	HMDB00182	1.87057e+06	0.819649	L-Serine	HMDB00187	300364	-1.02681	L-Aspartic acid
id006	Glycine	HMDB00123	116243	-0.445002	L-Glutamic acid	HMDB00148	1.58702e+06	1.28124	L-Tyrosine	HMDB00158	1.41372e+06	-0.88108	L-Phenylalanine	HMDB00159	2.76696e+06	-1.30332	L-Alanine	HMDB00161	1.37851e+06	-0.645026	L-Proline	HMDB00162	5.11418e+06	-0.2455	L-Threonine	HMDB00167	813691	0.12744	L-Asparagine	HMDB00168	179658	-1.24868	L-Isoleucine	HMDB00172	6.87397e+06	-0.655643	L-Histidine	HMDB00177	1.23996e+06	-0.836092	L-Lysine	HMDB00182	1.41277e+06	-0.236581	L-Serine	HMDB00187	265263	-1.37653	L-Aspartic acid
id007	Glycine	HMDB00123	114154	-0.509082	L-Glutamic acid	HMDB00148	643054	-1.0232	L-Tyrosine	HMDB00158	2.53429e+06	0.91577	L-Phenylalanine	HMDB00159	4.85381e+06	0.95606	L-Alanine	HMDB00161	1.22699e+06	-1.05395	L-Proline	HMDB00162	6.33257e+06	0.418298	L-Threonine	HMDB00167	876994	0.412001	L-Asparagine	HMDB00168	238664	-0.224036	L-Isoleucine	HMDB00172	1.12387e+07	0.746319	L-Histidine	HMDB00177	1.50425e+06	0.318146	L-Lysine	HMDB00182	1.44228e+06	-0.168481	L-Serine	HMDB00187	421486	0.179926	L-Aspartic acid
id008	Glycine	HMDB00123	118998	-0.360539	L-Glutamic acid	HMDB00148	2.46867e+06	3.43355	L-Tyrosine	HMDB00158	1.93989e+06	-0.0373526	L-Phenylalanine	HMDB00159	3.99435e+06	0.0255461	L-Alanine	HMDB00161	1.41337e+06	-0.550958	L-Proline	HMDB00162	6.5205e+06	0.520684	L-Threonine	HMDB00167	702766	-0.371186	L-Asparagine	HMDB00168	236362	-0.26402	L-Isoleucine	HMDB00172	9.19742e+06	0.0906519	L-Histidine	HMDB00177	1.54718e+06	0.505622	L-Lysine	HMDB00182	1.15487e+06	-0.831594	L-Serine	HMDB00187	367071	-0.362213	L-Aspartic acid
id009	Glycine	HMDB00123	129055	-0.0521575	L-Glutamic acid	HMDB00148	905863	-0.381625	L-Tyrosine	HMDB00158	1.84372e+06	-0.191572	L-Phenylalanine	HMDB00159	4.54163e+06	0.618068	L-Alanine	HMDB00161	2.11595e+06	1.34509	L-Proline	HMDB00162	7.30965e+06	0.950624	L-Threonine	HMDB00167	1.05363e+06	1.20603	L-Asparagine	HMDB00168	397493	2.53403	L-Isoleucine	HMDB00172	1.05621e+07	0.529002	L-Histidine	HMDB00177	2.01508e+06	2.54908	L-Lysine	HMDB00182	1.75575e+06	0.554742	L-Serine	HMDB00187	397275	-0.0612892	L-Aspartic acid
id010	Glycine	HMDB00123	196732	2.0231	L-Glutamic acid	HMDB00148	1.60104e+06	1.31547	L-Tyrosine	HMDB00158	1.42438e+06	-0.863976	L-Phenylalanine	HMDB00159	4.21875e+06	0.268501	L-Alanine	HMDB00161	2.19649e+06	1.56246	L-Proline	HMDB00162	7.83441e+06	1.23652	L-Threonine	HMDB00167	831327	0.206718	L-Asparagine	HMDB00168	265420	0.240582	L-Isoleucine	HMDB00172	8.98079e+06	0.0210716	L-Histidine	HMDB00177	1.49976e+06	0.298512	L-Lysine	HMDB00182	1.13996e+06	-0.865994	L-Serine	HMDB00187	451507	0.479025	L-Aspartic acid
id011	Glycine	HMDB00123	219526	2.72206	L-Glutamic acid	HMDB00148	1.6286e+06	1.38275	L-Tyrosine	HMDB00158	1.48738e+06	-0.76296	L-Phenylalanine	HMDB00159	3.43605e+06	-0.578911	L-Alanine	HMDB00161	2.35574e+06	1.99223	L-Proline	HMDB00162	8.06572e+06	1.36254	L-Threonine	HMDB00167	842327	0.256162	L-Asparagine	HMDB00168	352214	1.74776	L-Isoleucine	HMDB00172	7.71996e+06	-0.38391	L-Histidine	HMDB00177	1.64117e+06	0.916116	L-Lysine	HMDB00182	1.42371e+06	-0.211325	L-Serine	HMDB00187	510149	1.06328	L-Aspartic acid
id012	Glycine	HMDB00123	148562	0.546012	L-Glutamic acid	HMDB00148	672639	-0.950978	L-Tyrosine	HMDB00158	1.47729e+06	-0.779141	L-Phenylalanine	HMDB00159	2.74364e+06	-1.32856	L-Alanine	HMDB00161	1.48382e+06	-0.360837	L-Proline	HMDB00162	3.25204e+06	-1.26002	L-Threonine	HMDB00167	809221	0.107348	L-Asparagine	HMDB00168	176984	-1.29511	L-Isoleucine	HMDB00172	5.21043e+06	-1.18997	L-Histidine	HMDB00177	1.05625e+06	-1.63839	L-Lysine	HMDB00182	1.2915e+06	-0.516363	L-Serine	HMDB00187	401854	-0.0156645	L-Aspartic acid
id013	Glycine	HMDB00123	100802	-0.918484	L-Glutamic acid	HMDB00148	882302	-0.439143	L-Tyrosine	HMDB00158	1.13977e+06	-1.32036	L-Phenylalanine	HMDB00159	2.4371e+06	-1.66045	L-Alanine	HMDB00161	1.30268e+06	-0.849669	L-Proline	HMDB00162	3.60292e+06	-1.06886	L-Threonine	HMDB00167	601264	-0.827457	L-Asparagine	HMDB00168	170111	-1.41447	L-Isoleucine	HMDB00172	6.94992e+06	-0.631247	L-Histidine	HMDB00177	1.33986e+06	-0.399794	L-Lysine	HMDB00182	1.64997e+06	0.31069	L-Serine	HMDB00187	241938	-1.60892	L-Aspartic acid
id014	Glycine	HMDB00123	143435	0.38879	L-Glutamic acid	HMDB00148	2.4169e+06	3.30718	L-Tyrosine	HMDB00158	3.01391e+06	1.68485	L-Phenylalanine	HMDB00159	4.58262e+06	0.662456	L-Alanine	HMDB00161	2.79835e+06	3.18668	L-Proline	HMDB00162	1.06772e+07	2.78531	L-Threonine	HMDB00167	938003	0.686246	L-Asparagine	HMDB00168	362776	1.93116	L-Isoleucine	HMDB00172	1.34482e+07	1.45602	L-Histidine	HMDB00177	1.59738e+06	0.724852	L-Lysine	HMDB00182	1.58352e+06	0.157385	L-Serine	HMDB00187	408264	0.0481987	L-Aspartic acid
id015	Glycine	HMDB00123	105190	-0.783955	L-Glutamic acid	HMDB00148	1.67649e+06	1.49965	L-Tyrosine	HMDB00158	2.0899e+06	0.203193	L-Phenylalanine	HMDB00159	5.21431e+06	1.34636	L-Alanine	HMDB00161	1.62689e+06	0.0252543	L-Proline	HMDB00162	7.17248e+06	0.875896	L-Threonine	HMDB00167	992856	0.932821	L-Asparagine	HMDB00168	300976	0.858001	L-Isoleucine	HMDB00172	1.29375e+07	1.29198	L-Histidine	HMDB00177	1.55846e+06	0.5549	L-Lysine	HMDB00182	1.43874e+06	-0.176655	L-Serine	HMDB00187	410000	0.0654954	L-Aspartic acid
id016	Glycine	HMDB00123	121929	-0.270659	L-Glutamic acid	HMDB00148	905191	-0.383265	L-Tyrosine	HMDB00158	2.70527e+06	1.18994	L-Phenylalanine	HMDB00159	4.63931e+06	0.72383	L-Alanine	HMDB00161	1.44632e+06	-0.462029	L-Proline	HMDB00162	4.68083e+06	-0.481596	L-Threonine	HMDB00167	1.28348e+06	2.23924	L-Asparagine	HMDB00168	308276	0.984766	L-Isoleucine	HMDB00172	1.17465e+07	0.90943	L-Histidine	HMDB00177	1.61745e+06	0.812484	L-Lysine	HMDB00182	2.43999e+06	2.13338	L-Serine	HMDB00187	460681	0.570428	L-Aspartic acid
id017	Glycine	HMDB00123	133884	0.0959431	L-Glutamic acid	HMDB00148	1.52641e+06	1.13326	L-Tyrosine	HMDB00158	1.89086e+06	-0.115968	L-Phenylalanine	HMDB00159	3.67133e+06	-0.324184	L-Alanine	HMDB00161	1.65055e+06	0.0891253	L-Proline	HMDB00162	5.44675e+06	-0.0643087	L-Threonine	HMDB00167	1.11051e+06	1.46172	L-Asparagine	HMDB00168	250901	-0.0115381	L-Isoleucine	HMDB00172	9.95067e+06	0.332598	L-Histidine	HMDB00177	1.79322e+06	1.58014	L-Lysine	HMDB00182	1.28702e+06	-0.526697	L-Serine	HMDB00187	489009	0.852664	L-Aspartic acid
id018	Glycine	HMDB00123	81341.8	-1.51522	L-Glutamic acid	HMDB00148	2.00475e+06	2.301	L-Tyrosine	HMDB00158	1.31587e+06	-1.03798	L-Phenylalanine	HMDB00159	3.2689e+06	-0.759877	L-Alanine	HMDB00161	1.04922e+06	-1.5337	L-Proline	HMDB00162	4.02119e+06	-0.840979	L-Threonine	HMDB00167	560426	-1.01103	L-Asparagine	HMDB00168	161566	-1.56284	L-Isoleucine	HMDB00172	8.43377e+06	-0.154633	L-Histidine	HMDB00177	1.41013e+06	-0.0929059	L-Lysine	HMDB00182	1.06242e+06	-1.04488	L-Serine	HMDB00187	335181	-0.679934	L-Aspartic acid
id019	Glycine	HMDB00123	108618	-0.678836	L-Glutamic acid	HMDB00148	743587	-0.777777	L-Tyrosine	HMDB00158	1.73408e+06	-0.36738	L-Phenylalanine	HMDB00159	3.69483e+06	-0.298733	L-Alanine	HMDB00161	1.25163e+06	-0.987441	L-Proline	HMDB00162	4.24359e+06	-0.71981	L-Threonine	HMDB00167	574054	-0.949767	L-Asparagine	HMDB00168	195638	-0.971193	L-Isoleucine	HMDB00172	8.12871e+06	-0.252619	L-Histidine	HMDB00177	1.17491e+06	-1.1202	L-Lysine	HMDB00182	1.14094e+06	-0.863721	L-Serine	HMDB00187	293442	-1.09578	L-Aspartic acid
id020	Glycine	HMDB00123	133729	0.0911894	L-Glutamic acid	HMDB00148	1.49138e+06	1.04777	L-Tyrosine	HMDB00158	1.85282e+06	-0.176981	L-Phenylalanine	HMDB00159	5.76534e+06	1.94295	L-Alanine	HMDB00161	1.6877e+06	0.189388	L-Proline	HMDB00162	6.80004e+06	0.67298	L-Threonine	HMDB00167	1.20877e+06	1.90341	L-Asparagine	HMDB00168	345279	1.62734	L-Isoleucine	HMDB00172	1.15762e+07	0.854707	L-Histidine	HMDB00177	1.2157e+06	-0.942063	L-Lysine	HMDB00182	2.19001e+06	1.55664	L-Serine	HMDB00187	527558	1.23673	L-Aspartic acid
id021	Glycine	HMDB00123	99689.2	-0.952616	L-Glutamic acid	HMDB00148	2.41538e+06	3.30346	L-Tyrosine	HMDB00158	2.04969e+06	0.138708	L-Phenylalanine	HMDB00159	3.70916e+06	-0.283225	L-Alanine	HMDB00161	1.39064e+06	-0.61229	L-Proline	HMDB00162	4.29671e+06	-0.690873	L-Threonine	HMDB00167	702806	-0.371006	L-Asparagine	HMDB00168	176211	-1.30853	L-Isoleucine	HMDB00172	8.29393e+06	-0.199549	L-Histidine	HMDB00177	1.26978e+06	-0.705854	L-Lysine	HMDB00182	959030	-1.28342	L-Serine	HMDB00187	315941	-0.871618	L-Aspartic acid
id022	Glycine	HMDB00123	89878.9	-1.25344	L-Glutamic acid	HMDB00148	1.90826e+06	2.06545	L-Tyrosine	HMDB00158	1.33045e+06	-1.0146	L-Phenylalanine	HMDB00159	2.82796e+06	-1.23728	L-Alanine	HMDB00161	1.74896e+06	0.354709	L-Proline	HMDB00162	6.19959e+06	0.345847	L-Threonine	HMDB00167	924737	0.626612	L-Asparagine	HMDB00168	195291	-0.97721	L-Isoleucine	HMDB00172	8.10241e+06	-0.261067	L-Histidine	HMDB00177	1.46928e+06	0.165416	L-Lysine	HMDB00182	1.40292e+06	-0.259307	L-Serine	HMDB00187	435658	0.321122	L-Aspartic acid
id023	Glycine	HMDB00123	134515	0.115274	L-Glutamic acid	HMDB00148	2.30899e+06	3.04373	L-Tyrosine	HMDB00158	711876	-2.00649	L-Phenylalanine	HMDB00159	4.94559e+06	1.05543	L-Alanine	HMDB00161	961963	-1.76918	L-Proline	HMDB00162	3.3388e+06	-1.21276	L-Threonine	HMDB00167	889835	0.469722	L-Asparagine	HMDB00168	57947	-3.36219	L-Isoleucine	HMDB00172	8.52882e+06	-0.124103	L-Histidine	HMDB00177	2.26361e+06	3.63445	L-Lysine	HMDB00182	2.3463e+06	1.91723	L-Serine	HMDB00187	389871	-0.13505	L-Aspartic acid
id024	Glycine	HMDB00123	94868.7	-0.544668	L-Glutamic acid	HMDB00148	2.0764e+06	2.75328	L-Tyrosine	HMDB00158	1.80861e+06	0.489111	L-Phenylalanine	HMDB00159	3.81438e+06	0.34774	L-Alanine	HMDB00161	1.25363e+06	-0.419742	L-Proline	HMDB00162	5.34475e+06	0.466651	L-Threonine	HMDB00167	791762	0.390285	L-Asparagine	HMDB00168	275970	1.26541	L-Isoleucine	HMDB00172	9.60053e+06	0.58588	L-Histidine	HMDB00177	1.28669e+06	0.116642	L-Lysine	HMDB00182	1.06925e+06	-0.690149	L-Serine	HMDB00187	396873	0.657952	L-Aspartic acid
id025	Glycine	HMDB00123	99732	-0.951305	L-Glutamic acid	HMDB00148	1.12309e+06	0.14868	L-Tyrosine	HMDB00158	1.58935e+06	-0.599454	L-Phenylalanine	HMDB00159	3.33264e+06	-0.690871	L-Alanine	HMDB00161	2.03198e+06	1.11849	L-Proline	HMDB00162	4.6799e+06	-0.482102	L-Threonine	HMDB00167	707717	-0.348931	L-Asparagine	HMDB00168	157327	-1.63645	L-Isoleucine	HMDB00172	7.30625e+06	-0.516794	L-Histidine	HMDB00177	1.49977e+06	0.298559	L-Lysine	HMDB00182	1.43442e+06	-0.186624	L-Serine	HMDB00187	309030	-0.940475	L-Aspartic acid
id026	Glycine	HMDB00123	97626.4	-0.432316	L-Glutamic acid	HMDB00148	564093	-0.61351	L-Tyrosine	HMDB00158	2.26303e+06	1.42587	L-Phenylalanine	HMDB00159	4.46107e+06	1.05131	L-Alanine	HMDB00161	1.62995e+06	0.972668	L-Proline	HMDB00162	6.75709e+06	1.44605	L-Threonine	HMDB00167	928612	1.04811	L-Asparagine	HMDB00168	241572	0.598449	L-Isoleucine	HMDB00172	9.64176e+06	0.602201	L-Histidine	HMDB00177	1.54642e+06	1.87601	L-Lysine	HMDB00182	1.72316e+06	1.07747	L-Serine	HMDB00187	433653	1.10613	L-Aspartic acid
id027	Glycine	HMDB00123	117421	0.374168	L-Glutamic acid	HMDB00148	3.65192e+06	6.2608	L-Tyrosine	HMDB00158	1.14471e+06	-0.879477	L-Phenylalanine	HMDB00159	2.74223e+06	-0.818726	L-Alanine	HMDB00161	1.24813e+06	-0.440089	L-Proline	HMDB00162	6.48875e+06	1.25997	L-Threonine	HMDB00167	1.1601e+06	2.16083	L-Asparagine	HMDB00168	191628	-0.369971	L-Isoleucine	HMDB00172	7.15262e+06	-0.383084	L-Histidine	HMDB00177	1.36622e+06	0.655335	L-Lysine	HMDB00182	1.71336e+06	1.05097	L-Serine	HMDB00187	425011	1.00082	L-Aspartic acid
id028	Glycine	HMDB00123	61162.9	-1.91792	L-Glutamic acid	HMDB00148	740367	-0.221078	L-Tyrosine	HMDB00158	855193	-1.47629	L-Phenylalanine	HMDB00159	3.23318e+06	-0.284582	L-Alanine	HMDB00161	619232	-2.76707	L-Proline	HMDB00162	4.41431e+06	-0.178578	L-Threonine	HMDB00167	415602	-1.41787	L-Asparagine	HMDB00168	114964	-1.85647	L-Isoleucine	HMDB00172	7.90351e+06	-0.085857	L-Histidine	HMDB00177	850726	-2.83654	L-Lysine	HMDB00182	986037	-0.915089	L-Serine	HMDB00187	224072	-1.4477	L-Aspartic acid
id029	Glycine	HMDB00123	94191.3	-0.572269	L-Glutamic acid	HMDB00148	1.0378e+06	0.441096	L-Tyrosine	HMDB00158	1.69854e+06	0.262208	L-Phenylalanine	HMDB00159	3.79866e+06	0.330633	L-Alanine	HMDB00161	1.897e+06	1.96078	L-Proline	HMDB00162	4.33556e+06	-0.233191	L-Threonine	HMDB00167	1.10108e+06	1.87713	L-Asparagine	HMDB00168	196605	-0.273457	L-Isoleucine	HMDB00172	9.19216e+06	0.424237	L-Histidine	HMDB00177	1.5203e+06	1.69908	L-Lysine	HMDB00182	1.55222e+06	0.615398	L-Serine	HMDB00187	392683	0.606892	L-Aspartic acid
id030	Glycine	HMDB00123	159781	2.09998	L-Glutamic acid	HMDB00148	1.10482e+06	0.590296	L-Tyrosine	HMDB00158	1.47041e+06	-0.208061	L-Phenylalanine	HMDB00159	3.6758e+06	0.196972	L-Alanine	HMDB00161	1.59692e+06	0.850438	L-Proline	HMDB00162	4.24981e+06	-0.292655	L-Threonine	HMDB00167	772316	0.296807	L-Asparagine	HMDB00168	199817	-0.211178	L-Isoleucine	HMDB00172	7.97709e+06	-0.0567299	L-Histidine	HMDB00177	1.25342e+06	-0.108714	L-Lysine	HMDB00182	1.13324e+06	-0.517172	L-Serine	HMDB00187	378423	0.433127	L-Aspartic acid
id031	Glycine	HMDB00123	151585	1.7661	L-Glutamic acid	HMDB00148	2.61207e+06	3.94582	L-Tyrosine	HMDB00158	1.47105e+06	-0.206743	L-Phenylalanine	HMDB00159	4.36054e+06	0.941938	L-Alanine	HMDB00161	1.57065e+06	0.753264	L-Proline	HMDB00162	3.14167e+06	-1.06111	L-Threonine	HMDB00167	802830	0.443484	L-Asparagine	HMDB00168	279115	1.3264	L-Isoleucine	HMDB00172	9.5206e+06	0.554244	L-Histidine	HMDB00177	1.74798e+06	3.24134	L-Lysine	HMDB00182	1.87488e+06	1.4876	L-Serine	HMDB00187	623036	3.41383	L-Aspartic acid
id032	Glycine	HMDB00123	101239	-0.285137	L-Glutamic acid	HMDB00148	1.86193e+06	2.27583	L-Tyrosine	HMDB00158	2.41926e+06	1.74794	L-Phenylalanine	HMDB00159	4.84021e+06	1.4638	L-Alanine	HMDB00161	1.86444e+06	1.84032	L-Proline	HMDB00162	8.56799e+06	2.70185	L-Threonine	HMDB00167	731014	0.0982745	L-Asparagine	HMDB00168	272310	1.19445	L-Isoleucine	HMDB00172	1.02862e+07	0.857301	L-Histidine	HMDB00177	1.50108e+06	1.56891	L-Lysine	HMDB00182	939200	-1.0417	L-Serine	HMDB00187	424117	0.989926	L-Aspartic acid
id033	Glycine	HMDB00123	82695.5	-1.04063	L-Glutamic acid	HMDB00148	602439	-0.52814	L-Tyrosine	HMDB00158	1.50124e+06	-0.144494	L-Phenylalanine	HMDB00159	3.8089e+06	0.341772	L-Alanine	HMDB00161	1.11836e+06	-0.920275	L-Proline	HMDB00162	3.82591e+06	-0.586612	L-Threonine	HMDB00167	474780	-1.13341	L-Asparagine	HMDB00168	146404	-1.24684	L-Isoleucine	HMDB00172	8.36284e+06	0.0959634	L-Histidine	HMDB00177	922658	-2.34928	L-Lysine	HMDB00182	1.26152e+06	-0.17042	L-Serine	HMDB00187	405320	0.760874	L-Aspartic acid
id034	Glycine	HMDB00123	115155	0.281824	L-Glutamic acid	HMDB00148	502320	-0.751032	L-Tyrosine	HMDB00158	1.44135e+06	-0.267962	L-Phenylalanine	HMDB00159	3.18948e+06	-0.332132	L-Alanine	HMDB00161	1.4167e+06	0.183635	L-Proline	HMDB00162	4.50557e+06	-0.115291	L-Threonine	HMDB00167	870947	0.770914	L-Asparagine	HMDB00168	211625	0.0177827	L-Isoleucine	HMDB00172	8.2959e+06	0.0694646	L-Histidine	HMDB00177	1.16709e+06	-0.693495	L-Lysine	HMDB00182	1.52476e+06	0.541156	L-Serine	HMDB00187	271129	-0.874289	L-Aspartic acid
id035	Glycine	HMDB00123	112192	0.161119	L-Glutamic acid	HMDB00148	652737	-0.416164	L-Tyrosine	HMDB00158	1.83401e+06	0.541475	L-Phenylalanine	HMDB00159	4.75397e+06	1.36998	L-Alanine	HMDB00161	1.74739e+06	1.40721	L-Proline	HMDB00162	6.70416e+06	1.40935	L-Threonine	HMDB00167	669337	-0.198202	L-Asparagine	HMDB00168	240037	0.56868	L-Isoleucine	HMDB00172	1.06816e+07	1.0138	L-Histidine	HMDB00177	1.41289e+06	0.971521	L-Lysine	HMDB00182	1.49368e+06	0.457154	L-Serine	HMDB00187	372832	0.365003	L-Aspartic acid
id036	Glycine	HMDB00123	109948	0.0696762	L-Glutamic acid	HMDB00148	817121	-0.0502029	L-Tyrosine	HMDB00158	1.5468e+06	-0.0505812	L-Phenylalanine	HMDB00159	3.94007e+06	0.484489	L-Alanine	HMDB00161	1.90831e+06	2.00262	L-Proline	HMDB00162	7.31597e+06	1.83362	L-Threonine	HMDB00167	597550	-0.543273	L-Asparagine	HMDB00168	242301	0.612578	L-Isoleucine	HMDB00172	7.80904e+06	-0.123253	L-Histidine	HMDB00177	1.39306e+06	0.837157	L-Lysine	HMDB00182	871422	-1.22491	L-Serine	HMDB00187	358424	0.189434	L-Aspartic acid
id037	Glycine	HMDB00123	139973	1.29299	L-Glutamic acid	HMDB00148	2.50721e+06	3.71238	L-Tyrosine	HMDB00158	2.61973e+06	2.16119	L-Phenylalanine	HMDB00159	4.07171e+06	0.627699	L-Alanine	HMDB00161	1.6292e+06	0.969881	L-Proline	HMDB00162	6.64632e+06	1.36924	L-Threonine	HMDB00167	1.19593e+06	2.33309	L-Asparagine	HMDB00168	288887	1.51587	L-Isoleucine	HMDB00172	1.32531e+07	2.03169	L-Histidine	HMDB00177	1.4463e+06	1.19782	L-Lysine	HMDB00182	2.58228e+06	3.39981	L-Serine	HMDB00187	574594	2.82355	L-Aspartic acid
id038	Glycine	HMDB00123	83632.9	-1.00244	L-Glutamic acid	HMDB00148	971215	0.292851	L-Tyrosine	HMDB00158	1.03077e+06	-1.11435	L-Phenylalanine	HMDB00159	2.95894e+06	-0.58295	L-Alanine	HMDB00161	957790	-1.51438	L-Proline	HMDB00162	4.17332e+06	-0.345694	L-Threonine	HMDB00167	563876	-0.705137	L-Asparagine	HMDB00168	144402	-1.28566	L-Isoleucine	HMDB00172	7.43516e+06	-0.271246	L-Histidine	HMDB00177	1.2301e+06	-0.266679	L-Lysine	HMDB00182	1.33487e+06	0.027858	L-Serine	HMDB00187	287852	-0.670516	L-Aspartic acid
id039	Glycine	HMDB00123	81242	-1.09985	L-Glutamic acid	HMDB00148	561770	-0.618681	L-Tyrosine	HMDB00158	2.83527e+06	2.60552	L-Phenylalanine	HMDB00159	5.85154e+06	2.56409	L-Alanine	HMDB00161	1.52279e+06	0.576153	L-Proline	HMDB00162	6.57713e+06	1.32126	L-Threonine	HMDB00167	981764	1.3036	L-Asparagine	HMDB00168	238997	0.548519	L-Isoleucine	HMDB00172	1.59388e+07	3.09477	L-Histidine	HMDB00177	1.41144e+06	0.96169	L-Lysine	HMDB00182	2.47036e+06	3.09727	L-Serine	HMDB00187	380358	0.45671	L-Aspartic acid
id040	Glycine	HMDB00123	132704	0.99683	L-Glutamic acid	HMDB00148	556743	-0.629871	L-Tyrosine	HMDB00158	1.56118e+06	-0.0209391	L-Phenylalanine	HMDB00159	4.12539e+06	0.686102	L-Alanine	HMDB00161	1.54344e+06	0.652564	L-Proline	HMDB00162	5.15715e+06	0.336551	L-Threonine	HMDB00167	659668	-0.244676	L-Asparagine	HMDB00168	210543	-0.00320423	L-Isoleucine	HMDB00172	7.02056e+06	-0.435358	L-Histidine	HMDB00177	1.2583e+06	-0.0756516	L-Lysine	HMDB00182	1.35943e+06	0.0942549	L-Serine	HMDB00187	481599	1.69037	L-Aspartic acid
id041	Glycine	HMDB00123	68958.3	-1.60032	L-Glutamic acid	HMDB00148	419806	-0.93473	L-Tyrosine	HMDB00158	1.33876e+06	-0.479451	L-Phenylalanine	HMDB00159	3.68508e+06	0.207065	L-Alanine	HMDB00161	1.39485e+06	0.102784	L-Proline	HMDB00162	4.27875e+06	-0.272586	L-Threonine	HMDB00167	686699	-0.114743	L-Asparagine	HMDB00168	214192	0.0675424	L-Isoleucine	HMDB00172	7.15673e+06	-0.381458	L-Histidine	HMDB00177	1.24531e+06	-0.163666	L-Lysine	HMDB00182	1.38663e+06	0.16777	L-Serine	HMDB00187	293429	-0.602558	L-Aspartic acid
id042	Glycine	HMDB00123	105971	-0.0923417	L-Glutamic acid	HMDB00148	670349	-0.376955	L-Tyrosine	HMDB00158	2.33091e+06	1.5658	L-Phenylalanine	HMDB00159	3.65764e+06	0.177215	L-Alanine	HMDB00161	1.68064e+06	1.16024	L-Proline	HMDB00162	5.80902e+06	0.7886	L-Threonine	HMDB00167	893955	0.881513	L-Asparagine	HMDB00168	208893	-0.0352025	L-Isoleucine	HMDB00172	1.04156e+07	0.908512	L-Histidine	HMDB00177	1.41409e+06	0.979646	L-Lysine	HMDB00182	1.55364e+06	0.619227	L-Serine	HMDB00187	286416	-0.68801	L-Aspartic acid
id043	Glycine	HMDB00123	158009	2.02781	L-Glutamic acid	HMDB00148	1.73208e+06	1.98674	L-Tyrosine	HMDB00158	1.8264e+06	0.525788	L-Phenylalanine	HMDB00159	3.90567e+06	0.447063	L-Alanine	HMDB00161	1.73e+06	1.34285	L-Proline	HMDB00162	3.45818e+06	-0.841619	L-Threonine	HMDB00167	873688	0.78409	L-Asparagine	HMDB00168	266716	1.08598	L-Isoleucine	HMDB00172	7.87855e+06	-0.0957381	L-Histidine	HMDB00177	1.7214e+06	3.06128	L-Lysine	HMDB00182	1.39302e+06	0.185039	L-Serine	HMDB00187	679218	4.09843	L-Aspartic acid
id044	Glycine	HMDB00123	150203	1.70978	L-Glutamic acid	HMDB00148	2.19402e+06	3.01513	L-Tyrosine	HMDB00158	1.61791e+06	0.0960114	L-Phenylalanine	HMDB00159	3.64368e+06	0.162022	L-Alanine	HMDB00161	2.31828e+06	3.51956	L-Proline	HMDB00162	5.81621e+06	0.793591	L-Threonine	HMDB00167	1.16195e+06	2.16973	L-Asparagine	HMDB00168	304998	1.82827	L-Isoleucine	HMDB00172	8.75906e+06	0.252801	L-Histidine	HMDB00177	1.69556e+06	2.88626	L-Lysine	HMDB00182	1.77798e+06	1.22566	L-Serine	HMDB00187	423878	0.987012	L-Aspartic acid
id045	Glycine	HMDB00123	76681.7	-1.28565	L-Glutamic acid	HMDB00148	852782	0.0291891	L-Tyrosine	HMDB00158	931018	-1.31998	L-Phenylalanine	HMDB00159	3.09834e+06	-0.431287	L-Alanine	HMDB00161	1.73338e+06	1.35536	L-Proline	HMDB00162	4.32153e+06	-0.242919	L-Threonine	HMDB00167	1.02637e+06	1.51803	L-Asparagine	HMDB00168	224399	0.26547	L-Isoleucine	HMDB00172	7.11539e+06	-0.397821	L-Histidine	HMDB00177	1.72172e+06	3.06345	L-Lysine	HMDB00182	1.69521e+06	1.00192	L-Serine	HMDB00187	326331	-0.201627	L-Aspartic acid
id046	Glycine	HMDB00123	105137	-0.126332	L-Glutamic acid	HMDB00148	783714	-0.124575	L-Tyrosine	HMDB00158	2.43949e+06	1.78964	L-Phenylalanine	HMDB00159	4.19727e+06	0.764307	L-Alanine	HMDB00161	1.16248e+06	-0.757024	L-Proline	HMDB00162	4.98484e+06	0.217061	L-Threonine	HMDB00167	901141	0.916053	L-Asparagine	HMDB00168	327024	2.25534	L-Isoleucine	HMDB00172	1.15712e+07	1.36595	L-Histidine	HMDB00177	1.32979e+06	0.408607	L-Lysine	HMDB00182	1.79684e+06	1.27664	L-Serine	HMDB00187	495183	1.85589	L-Aspartic acid
id047	Glycine	HMDB00123	85171	-0.939773	L-Glutamic acid	HMDB00148	825893	-0.0306745	L-Tyrosine	HMDB00158	1.60771e+06	0.0749775	L-Phenylalanine	HMDB00159	2.95399e+06	-0.588334	L-Alanine	HMDB00161	1.78886e+06	1.56066	L-Proline	HMDB00162	4.26139e+06	-0.28462	L-Threonine	HMDB00167	909138	0.954499	L-Asparagine	HMDB00168	232085	0.414484	L-Isoleucine	HMDB00172	7.21932e+06	-0.356681	L-Histidine	HMDB00177	1.37279e+06	0.699879	L-Lysine	HMDB00182	1.13109e+06	-0.522988	L-Serine	HMDB00187	429158	1.05136	L-Aspartic acid
id048	Glycine	HMDB00123	277104	4.48763	L-Glutamic acid	HMDB00148	7.68039e+06	16.1566	L-Tyrosine	HMDB00158	2.1504e+06	0.300192	L-Phenylalanine	HMDB00159	4.48648e+06	0.558363	L-Alanine	HMDB00161	2.45858e+06	2.26977	L-Proline	HMDB00162	7.55082e+06	1.08202	L-Threonine	HMDB00167	1.20173e+06	1.87176	L-Asparagine	HMDB00168	406610	2.69235	L-Isoleucine	HMDB00172	8.50042e+06	-0.133226	L-Histidine	HMDB00177	1.55315e+06	0.531707	L-Lysine	HMDB00182	2.18234e+06	1.53894	L-Serine	HMDB00187	656793	2.5243	L-Aspartic acid
id049	Glycine	HMDB00123	96031.1	-1.06479	L-Glutamic acid	HMDB00148	699719	-0.884869	L-Tyrosine	HMDB00158	1.85512e+06	-0.173285	L-Phenylalanine	HMDB00159	3.69259e+06	-0.301165	L-Alanine	HMDB00161	1.98175e+06	0.982919	L-Proline	HMDB00162	4.5379e+06	-0.559469	L-Threonine	HMDB00167	644747	-0.631993	L-Asparagine	HMDB00168	177062	-1.29375	L-Isoleucine	HMDB00172	1.1137e+07	0.713659	L-Histidine	HMDB00177	1.1546e+06	-1.2089	L-Lysine	HMDB00182	1.7033e+06	0.433729	L-Serine	HMDB00187	200439	-2.02237	L-Aspartic acid
id050	Glycine	HMDB00123	204495	2.26113	L-Glutamic acid	HMDB00148	677409	-0.939333	L-Tyrosine	HMDB00158	2.23728e+06	0.439505	L-Phenylalanine	HMDB00159	4.73688e+06	0.829469	L-Alanine	HMDB00161	1.99567e+06	1.02049	L-Proline	HMDB00162	6.02741e+06	0.252041	L-Threonine	HMDB00167	1.16517e+06	1.70741	L-Asparagine	HMDB00168	324840	1.2724	L-Isoleucine	HMDB00172	1.47772e+07	1.88288	L-Histidine	HMDB00177	1.30531e+06	-0.550673	L-Lysine	HMDB00182	2.53286e+06	2.34764	L-Serine	HMDB00187	464168	0.605171	L-Aspartic acid
id051	Glycine	HMDB00123	133143	0.0732173	L-Glutamic acid	HMDB00148	1.05066e+06	-0.0281303	L-Tyrosine	HMDB00158	1.41244e+06	-0.883125	L-Phenylalanine	HMDB00159	2.82912e+06	-1.23602	L-Alanine	HMDB00161	1.91126e+06	0.7927	L-Proline	HMDB00162	4.71176e+06	-0.464747	L-Threonine	HMDB00167	600632	-0.830298	L-Asparagine	HMDB00168	213324	-0.664062	L-Isoleucine	HMDB00172	5.84499e+06	-0.986151	L-Histidine	HMDB00177	1.37089e+06	-0.264267	L-Lysine	HMDB00182	1.0972e+06	-0.964639	L-Serine	HMDB00187	370994	-0.32312	L-Aspartic acid
id052	Glycine	HMDB00123	117959	-0.392389	L-Glutamic acid	HMDB00148	1.71583e+06	1.5957	L-Tyrosine	HMDB00158	1.3986e+06	-0.905323	L-Phenylalanine	HMDB00159	3.06381e+06	-0.981929	L-Alanine	HMDB00161	1.34618e+06	-0.732285	L-Proline	HMDB00162	4.18027e+06	-0.754311	L-Threonine	HMDB00167	1.31978e+06	2.40241	L-Asparagine	HMDB00168	218144	-0.580367	L-Isoleucine	HMDB00172	7.24588e+06	-0.536185	L-Histidine	HMDB00177	1.27549e+06	-0.680945	L-Lysine	HMDB00182	1.16598e+06	-0.805961	L-Serine	HMDB00187	405180	0.0174721	L-Aspartic acid
id053	Glycine	HMDB00123	165824	1.07535	L-Glutamic acid	HMDB00148	1.71771e+06	1.60029	L-Tyrosine	HMDB00158	2.18853e+06	0.361345	L-Phenylalanine	HMDB00159	6.29831e+06	2.51998	L-Alanine	HMDB00161	2.97049e+06	3.65124	L-Proline	HMDB00162	9.48986e+06	2.13844	L-Threonine	HMDB00167	1.16214e+06	1.69379	L-Asparagine	HMDB00168	325204	1.27873	L-Isoleucine	HMDB00172	1.62757e+07	2.36421	L-Histidine	HMDB00177	1.99938e+06	2.48048	L-Lysine	HMDB00182	2.422e+06	2.09188	L-Serine	HMDB00187	553896	1.49914	L-Aspartic acid
id054	Glycine	HMDB00123	166657	1.10088	L-Glutamic acid	HMDB00148	1.08864e+06	0.0645834	L-Tyrosine	HMDB00158	2.35239e+06	0.624092	L-Phenylalanine	HMDB00159	3.75132e+06	-0.237575	L-Alanine	HMDB00161	2.52305e+06	2.44374	L-Proline	HMDB00162	6.59901e+06	0.563456	L-Threonine	HMDB00167	1.19599e+06	1.84592	L-Asparagine	HMDB00168	288542	0.642088	L-Isoleucine	HMDB00172	9.79361e+06	0.282152	L-Histidine	HMDB00177	1.47085e+06	0.172248	L-Lysine	HMDB00182	2.47971e+06	2.22502	L-Serine	HMDB00187	315432	-0.876695	L-Aspartic acid
id055	Glycine	HMDB00123	167106	1.11465	L-Glutamic acid	HMDB00148	2.05364e+06	2.42037	L-Tyrosine	HMDB00158	1.59983e+06	-0.582646	L-Phenylalanine	HMDB00159	4.5786e+06	0.658094	L-Alanine	HMDB00161	2.54217e+06	2.49533	L-Proline	HMDB00162	8.82788e+06	1.77778	L-Threonine	HMDB00167	900936	0.519621	L-Asparagine	HMDB00168	362156	1.9204	L-Isoleucine	HMDB00172	9.63008e+06	0.229626	L-Histidine	HMDB00177	1.63777e+06	0.901245	L-Lysine	HMDB00182	1.6883e+06	0.399112	L-Serine	HMDB00187	484370	0.806441	L-Aspartic acid
id056	Glycine	HMDB00123	134076	0.101808	L-Glutamic acid	HMDB00148	1.67576e+06	1.49788	L-Tyrosine	HMDB00158	2.34072e+06	0.605375	L-Phenylalanine	HMDB00159	5.44124e+06	1.59205	L-Alanine	HMDB00161	3.40427e+06	4.8219	L-Proline	HMDB00162	9.44573e+06	2.11439	L-Threonine	HMDB00167	1.15287e+06	1.65212	L-Asparagine	HMDB00168	315015	1.1018	L-Isoleucine	HMDB00172	1.45813e+07	1.81997	L-Histidine	HMDB00177	1.73576e+06	1.32919	L-Lysine	HMDB00182	2.27274e+06	1.74751	L-Serine	HMDB00187	501769	0.97979	L-Aspartic acid
id057	Glycine	HMDB00123	94839.5	-1.10133	L-Glutamic acid	HMDB00148	275137	-1.92137	L-Tyrosine	HMDB00158	1.10241e+06	-1.38027	L-Phenylalanine	HMDB00159	2.46591e+06	-1.62926	L-Alanine	HMDB00161	833000	-2.11721	L-Proline	HMDB00162	2.49008e+06	-1.67515	L-Threonine	HMDB00167	815263	0.134509	L-Asparagine	HMDB00168	188027	-1.10335	L-Isoleucine	HMDB00172	5.91609e+06	-0.963316	L-Histidine	HMDB00177	1.06438e+06	-1.6029	L-Lysine	HMDB00182	1.22029e+06	-0.680655	L-Serine	HMDB00187	330145	-0.730106	L-Aspartic acid
id058	Glycine	HMDB00123	110479	-0.621763	L-Glutamic acid	HMDB00148	935431	-0.309441	L-Tyrosine	HMDB00158	1.36571e+06	-0.958066	L-Phenylalanine	HMDB00159	2.99388e+06	-1.05763	L-Alanine	HMDB00161	1.05459e+06	-1.5192	L-Proline	HMDB00162	5.29458e+06	-0.147217	L-Threonine	HMDB00167	710721	-0.335427	L-Asparagine	HMDB00168	237051	-0.25205	L-Isoleucine	HMDB00172	7.97695e+06	-0.301363	L-Histidine	HMDB00177	1.3984e+06	-0.144157	L-Lysine	HMDB00182	1.24473e+06	-0.624277	L-Serine	HMDB00187	358556	-0.447046	L-Aspartic acid
id059	Glycine	HMDB00123	110462	-0.622271	L-Glutamic acid	HMDB00148	447111	-1.50154	L-Tyrosine	HMDB00158	3.31739e+06	2.17148	L-Phenylalanine	HMDB00159	6.01248e+06	2.21053	L-Alanine	HMDB00161	1.8252e+06	0.560447	L-Proline	HMDB00162	7.73471e+06	1.18221	L-Threonine	HMDB00167	843953	0.263473	L-Asparagine	HMDB00168	224962	-0.46198	L-Isoleucine	HMDB00172	1.23589e+07	1.10613	L-Histidine	HMDB00177	1.52456e+06	0.406821	L-Lysine	HMDB00182	1.40706e+06	-0.249744	L-Serine	HMDB00187	332195	-0.709677	L-Aspartic acid
id060	Glycine	HMDB00123	130542	-0.00656155	L-Glutamic acid	HMDB00148	1.9352e+06	2.13124	L-Tyrosine	HMDB00158	1.87093e+06	-0.147931	L-Phenylalanine	HMDB00159	4.05295e+06	0.0889888	L-Alanine	HMDB00161	1.81113e+06	0.522468	L-Proline	HMDB00162	7.4534e+06	1.02894	L-Threonine	HMDB00167	691070	-0.423761	L-Asparagine	HMDB00168	239749	-0.205207	L-Isoleucine	HMDB00172	9.72655e+06	0.260611	L-Histidine	HMDB00177	1.98621e+06	2.42299	L-Lysine	HMDB00182	1.28031e+06	-0.542177	L-Serine	HMDB00187	403110	-0.00315196	L-Aspartic acid
id061	Glycine	HMDB00123	101402	-0.900088	L-Glutamic acid	HMDB00148	1.60982e+06	1.3369	L-Tyrosine	HMDB00158	1.76309e+06	-0.320854	L-Phenylalanine	HMDB00159	3.65166e+06	-0.345474	L-Alanine	HMDB00161	1.27517e+06	-0.923931	L-Proline	HMDB00162	3.96434e+06	-0.871949	L-Threonine	HMDB00167	808437	0.103823	L-Asparagine	HMDB00168	316316	1.12439	L-Isoleucine	HMDB00172	1.18655e+07	0.947655	L-Histidine	HMDB00177	1.8985e+06	2.03991	L-Lysine	HMDB00182	1.71834e+06	0.468427	L-Serine	HMDB00187	488982	0.852397	L-Aspartic acid
id062	Glycine	HMDB00123	216357	2.62487	L-Glutamic acid	HMDB00148	317948	-1.81686	L-Tyrosine	HMDB00158	1.58662e+06	-0.603829	L-Phenylalanine	HMDB00159	4.28847e+06	0.34398	L-Alanine	HMDB00161	2.00587e+06	1.04802	L-Proline	HMDB00162	4.81119e+06	-0.410576	L-Threonine	HMDB00167	1.10897e+06	1.45475	L-Asparagine	HMDB00168	279662	0.487889	L-Isoleucine	HMDB00172	9.36534e+06	0.144591	L-Histidine	HMDB00177	1.55969e+06	0.560236	L-Lysine	HMDB00182	2.194e+06	1.56584	L-Serine	HMDB00187	379973	-0.233662	L-Aspartic acid
id063	Glycine	HMDB00123	108004	-0.697653	L-Glutamic acid	HMDB00148	3.2356e+06	5.3058	L-Tyrosine	HMDB00158	1.49531e+06	-0.750238	L-Phenylalanine	HMDB00159	3.91747e+06	-0.0576922	L-Alanine	HMDB00161	1.1546e+06	-1.24931	L-Proline	HMDB00162	4.53493e+06	-0.561085	L-Threonine	HMDB00167	1.03271e+06	1.11197	L-Asparagine	HMDB00168	223634	-0.48503	L-Isoleucine	HMDB00172	1.17326e+07	0.904953	L-Histidine	HMDB00177	1.02641e+06	-1.76871	L-Lysine	HMDB00182	1.49655e+06	-0.0432823	L-Serine	HMDB00187	303578	-0.994794	L-Aspartic acid
id064	Glycine	HMDB00123	86285.9	-1.36362	L-Glutamic acid	HMDB00148	982418	-0.194736	L-Tyrosine	HMDB00158	3.76516e+06	2.88948	L-Phenylalanine	HMDB00159	5.08163e+06	1.20272	L-Alanine	HMDB00161	1.37375e+06	-0.657892	L-Proline	HMDB00162	5.21993e+06	-0.187888	L-Threonine	HMDB00167	763142	-0.0997859	L-Asparagine	HMDB00168	212625	-0.676207	L-Isoleucine	HMDB00172	1.4041e+07	1.64641	L-Histidine	HMDB00177	1.37068e+06	-0.265188	L-Lysine	HMDB00182	1.71347e+06	0.457182	L-Serine	HMDB00187	390053	-0.13324	L-Aspartic acid
id065	Glycine	HMDB00123	157966	0.834383	L-Glutamic acid	HMDB00148	842735	-0.535735	L-Tyrosine	HMDB00158	1.76593e+06	-0.316307	L-Phenylalanine	HMDB00159	3.67634e+06	-0.318761	L-Alanine	HMDB00161	1.29948e+06	-0.858322	L-Proline	HMDB00162	8.76643e+06	1.7443	L-Threonine	HMDB00167	1.00544e+06	0.989406	L-Asparagine	HMDB00168	230644	-0.3633	L-Isoleucine	HMDB00172	9.78806e+06	0.280369	L-Histidine	HMDB00177	1.37508e+06	-0.245978	L-Lysine	HMDB00182	1.77766e+06	0.605278	L-Serine	HMDB00187	380371	-0.229701	L-Aspartic acid
id066	Glycine	HMDB00123	222607	2.81652	L-Glutamic acid	HMDB00148	1.05904e+06	-0.00768198	L-Tyrosine	HMDB00158	2.12185e+06	0.254419	L-Phenylalanine	HMDB00159	5.16192e+06	1.28965	L-Alanine	HMDB00161	2.68037e+06	2.86829	L-Proline	HMDB00162	1.05125e+07	2.69561	L-Threonine	HMDB00167	1.03367e+06	1.1163	L-Asparagine	HMDB00168	380178	2.23335	L-Isoleucine	HMDB00172	1.17471e+07	0.909607	L-Histidine	HMDB00177	1.81707e+06	1.6843	L-Lysine	HMDB00182	907263	-1.40286	L-Serine	HMDB00187	639568	2.35269	L-Aspartic acid
id067	Glycine	HMDB00123	287351	4.80182	L-Glutamic acid	HMDB00148	1.31442e+06	0.615767	L-Tyrosine	HMDB00158	683249	-2.05239	L-Phenylalanine	HMDB00159	4.01066e+06	0.0432045	L-Alanine	HMDB00161	2.51579e+06	2.42415	L-Proline	HMDB00162	6.58937e+06	0.558205	L-Threonine	HMDB00167	993636	0.936324	L-Asparagine	HMDB00168	337174	1.48658	L-Isoleucine	HMDB00172	1.16755e+07	0.886628	L-Histidine	HMDB00177	1.38442e+06	-0.205182	L-Lysine	HMDB00182	2.66497e+06	2.65246	L-Serine	HMDB00187	642394	2.38084	L-Aspartic acid
id068	Glycine	HMDB00123	125937	-0.147755	L-Glutamic acid	HMDB00148	490304	-1.3961	L-Tyrosine	HMDB00158	1.54999e+06	-0.662561	L-Phenylalanine	HMDB00159	4.53953e+06	0.6158	L-Alanine	HMDB00161	1.61017e+06	-0.0198465	L-Proline	HMDB00162	4.82858e+06	-0.401099	L-Threonine	HMDB00167	764116	-0.0954083	L-Asparagine	HMDB00168	251368	-0.00344003	L-Isoleucine	HMDB00172	9.87924e+06	0.309654	L-Histidine	HMDB00177	1.38316e+06	-0.21072	L-Lysine	HMDB00182	1.26459e+06	-0.578436	L-Serine	HMDB00187	318026	-0.850844	L-Aspartic acid
id069	Glycine	HMDB00123	126890	-0.118544	L-Glutamic acid	HMDB00148	1.29399e+06	0.565884	L-Tyrosine	HMDB00158	1.84986e+06	-0.181716	L-Phenylalanine	HMDB00159	4.26669e+06	0.320403	L-Alanine	HMDB00161	1.32213e+06	-0.797192	L-Proline	HMDB00162	4.75592e+06	-0.440688	L-Threonine	HMDB00167	697073	-0.39678	L-Asparagine	HMDB00168	241329	-0.17776	L-Isoleucine	HMDB00172	9.19471e+06	0.0897841	L-Histidine	HMDB00177	1.57699e+06	0.635803	L-Lysine	HMDB00182	1.33826e+06	-0.408483	L-Serine	HMDB00187	391868	-0.115155	L-Aspartic acid
id070	Glycine	HMDB00123	103537	-0.834632	L-Glutamic acid	HMDB00148	1.03394e+06	-0.0689575	L-Tyrosine	HMDB00158	1.52791e+06	-0.697965	L-Phenylalanine	HMDB00159	2.50696e+06	-1.58482	L-Alanine	HMDB00161	1.30896e+06	-0.832743	L-Proline	HMDB00162	4.55608e+06	-0.549564	L-Threonine	HMDB00167	937363	0.683369	L-Asparagine	HMDB00168	236290	-0.265272	L-Isoleucine	HMDB00172	5.5465e+06	-1.08203	L-Histidine	HMDB00177	1.19706e+06	-1.02344	L-Lysine	HMDB00182	1.29898e+06	-0.499113	L-Serine	HMDB00187	350246	-0.529832	L-Aspartic acid
id071	Glycine	HMDB00123	127671	-0.0945966	L-Glutamic acid	HMDB00148	1.36128e+06	0.730166	L-Tyrosine	HMDB00158	1.70425e+06	-0.415199	L-Phenylalanine	HMDB00159	3.54775e+06	-0.457976	L-Alanine	HMDB00161	1.23491e+06	-1.03256	L-Proline	HMDB00162	3.48296e+06	-1.13422	L-Threonine	HMDB00167	997182	0.952264	L-Asparagine	HMDB00168	344028	1.60561	L-Isoleucine	HMDB00172	9.30058e+06	0.123789	L-Histidine	HMDB00177	1.50939e+06	0.340589	L-Lysine	HMDB00182	1.6177e+06	0.236235	L-Serine	HMDB00187	459129	0.55497	L-Aspartic acid
id072	Glycine	HMDB00123	177071	1.4202	L-Glutamic acid	HMDB00148	2.72571e+06	4.06106	L-Tyrosine	HMDB00158	1.59906e+06	-0.583877	L-Phenylalanine	HMDB00159	5.98447e+06	2.18019	L-Alanine	HMDB00161	1.62405e+06	0.0176063	L-Proline	HMDB00162	5.44549e+06	-0.065	L-Threonine	HMDB00167	1.13896e+06	1.58957	L-Asparagine	HMDB00168	276285	0.429241	L-Isoleucine	HMDB00172	1.52976e+07	2.05003	L-Histidine	HMDB00177	2.23498e+06	3.50941	L-Lysine	HMDB00182	3.16799e+06	3.81298	L-Serine	HMDB00187	467653	0.639894	L-Aspartic acid
id073	Glycine	HMDB00123	130983	0.00696172	L-Glutamic acid	HMDB00148	797713	-0.645644	L-Tyrosine	HMDB00158	3.31405e+06	2.16612	L-Phenylalanine	HMDB00159	4.90959e+06	1.01646	L-Alanine	HMDB00161	1.63291e+06	0.0415009	L-Proline	HMDB00162	7.41447e+06	1.00773	L-Threonine	HMDB00167	1.19198e+06	1.82789	L-Asparagine	HMDB00168	403129	2.6319	L-Isoleucine	HMDB00172	1.45383e+07	1.80614	L-Histidine	HMDB00177	1.83833e+06	1.77715	L-Lysine	HMDB00182	2.37221e+06	1.977	L-Serine	HMDB00187	572415	1.68364	L-Aspartic acid
id074	Glycine	HMDB00123	124684	-0.214302	L-Glutamic acid	HMDB00148	1.94855e+06	1.57451	L-Tyrosine	HMDB00158	1.32102e+06	-0.482434	L-Phenylalanine	HMDB00159	3.56992e+06	0.0825669	L-Alanine	HMDB00161	1.31246e+06	-0.15906	L-Proline	HMDB00162	3.71413e+06	-0.48252	L-Threonine	HMDB00167	927356	0.667922	L-Asparagine	HMDB00168	233066	0.237582	L-Isoleucine	HMDB00172	8.68943e+06	0.463127	L-Histidine	HMDB00177	1.65367e+06	1.15754	L-Lysine	HMDB00182	918120	-0.675738	L-Serine	HMDB00187	402292	0.720393	L-Aspartic acid
id075	Glycine	HMDB00123	109890	-0.504793	L-Glutamic acid	HMDB00148	1.85416e+06	1.4091	L-Tyrosine	HMDB00158	2.61253e+06	1.75465	L-Phenylalanine	HMDB00159	4.29591e+06	0.786173	L-Alanine	HMDB00161	1.19098e+06	-0.419794	L-Proline	HMDB00162	5.15444e+06	0.385759	L-Threonine	HMDB00167	720632	0.022315	L-Asparagine	HMDB00168	229720	0.184244	L-Isoleucine	HMDB00172	9.68242e+06	0.829976	L-Histidine	HMDB00177	1.25576e+06	-0.0762807	L-Lysine	HMDB00182	1.24036e+06	-0.126223	L-Serine	HMDB00187	429072	1.00331	L-Aspartic acid
id076	Glycine	HMDB00123	149281	0.268685	L-Glutamic acid	HMDB00148	4.08874e+06	5.32505	L-Tyrosine	HMDB00158	1.67581e+06	0.132111	L-Phenylalanine	HMDB00159	2.9391e+06	-0.528791	L-Alanine	HMDB00161	1.45168e+06	0.139743	L-Proline	HMDB00162	5.1582e+06	0.388025	L-Threonine	HMDB00167	1.04709e+06	1.04184	L-Asparagine	HMDB00168	268071	0.795541	L-Isoleucine	HMDB00172	7.60833e+06	0.0637305	L-Histidine	HMDB00177	1.57754e+06	0.92148	L-Lysine	HMDB00182	1.58323e+06	0.458477	L-Serine	HMDB00187	712957	4.00251	L-Aspartic acid
id077	Glycine	HMDB00123	123825	-0.23116	L-Glutamic acid	HMDB00148	3.01255e+06	3.4391	L-Tyrosine	HMDB00158	2.55284e+06	1.65126	L-Phenylalanine	HMDB00159	5.59269e+06	2.04295	L-Alanine	HMDB00161	1.3713e+06	-0.0327846	L-Proline	HMDB00162	6.18321e+06	1.00594	L-Threonine	HMDB00167	735701	0.0693761	L-Asparagine	HMDB00168	259375	0.656936	L-Isoleucine	HMDB00172	1.25567e+07	1.89184	L-Histidine	HMDB00177	1.70247e+06	1.30886	L-Lysine	HMDB00182	1.63536e+06	0.547372	L-Serine	HMDB00187	358912	0.262087	L-Aspartic acid
id078	Glycine	HMDB00123	126518	-0.178292	L-Glutamic acid	HMDB00148	798575	-0.440742	L-Tyrosine	HMDB00158	1.41744e+06	-0.315425	L-Phenylalanine	HMDB00159	3.90019e+06	0.402655	L-Alanine	HMDB00161	1.51614e+06	0.278077	L-Proline	HMDB00162	7.56555e+06	1.83927	L-Threonine	HMDB00167	528938	-0.576349	L-Asparagine	HMDB00168	244784	0.424368	L-Isoleucine	HMDB00172	5.36313e+06	-0.765726	L-Histidine	HMDB00177	1.28012e+06	-0.000764746	L-Lysine	HMDB00182	973563	-0.581189	L-Serine	HMDB00187	318456	-0.165319	L-Aspartic acid
id079	Glycine	HMDB00123	136736	0.022367	L-Glutamic acid	HMDB00148	772278	-0.486826	L-Tyrosine	HMDB00158	1.53266e+06	-0.115845	L-Phenylalanine	HMDB00159	3.4968e+06	0.0117042	L-Alanine	HMDB00161	1.69714e+06	0.666567	L-Proline	HMDB00162	6.20732e+06	1.02048	L-Threonine	HMDB00167	1.05637e+06	1.07084	L-Asparagine	HMDB00168	239438	0.339143	L-Isoleucine	HMDB00172	9.09942e+06	0.614594	L-Histidine	HMDB00177	1.6713e+06	1.21223	L-Lysine	HMDB00182	1.58794e+06	0.466506	L-Serine	HMDB00187	366199	0.339078	L-Aspartic acid
id080	Glycine	HMDB00123	110958	-0.483812	L-Glutamic acid	HMDB00148	777522	-0.477638	L-Tyrosine	HMDB00158	1.33258e+06	-0.462412	L-Phenylalanine	HMDB00159	3.5968e+06	0.10862	L-Alanine	HMDB00161	1.046e+06	-0.73097	L-Proline	HMDB00162	3.1242e+06	-0.838152	L-Threonine	HMDB00167	456154	-0.803657	L-Asparagine	HMDB00168	205526	-0.2014	L-Isoleucine	HMDB00172	7.37827e+06	-0.0212631	L-Histidine	HMDB00177	1.34307e+06	0.194436	L-Lysine	HMDB00182	1.09329e+06	-0.377014	L-Serine	HMDB00187	314839	-0.203536	L-Aspartic acid
id081	Glycine	HMDB00123	182395	0.918918	L-Glutamic acid	HMDB00148	1.2105e+06	0.281123	L-Tyrosine	HMDB00158	1.38018e+06	-0.379956	L-Phenylalanine	HMDB00159	2.9662e+06	-0.502536	L-Alanine	HMDB00161	1.27734e+06	-0.234449	L-Proline	HMDB00162	4.5588e+06	0.0266781	L-Threonine	HMDB00167	643054	-0.219961	L-Asparagine	HMDB00168	269950	0.825493	L-Isoleucine	HMDB00172	8.30983e+06	0.32289	L-Histidine	HMDB00177	1.37809e+06	0.303031	L-Lysine	HMDB00182	1.28972e+06	-0.0420389	L-Serine	HMDB00187	378847	0.472701	L-Aspartic acid
id082	Glycine	HMDB00123	253425	2.31367	L-Glutamic acid	HMDB00148	667806	-0.669907	L-Tyrosine	HMDB00158	1.24328e+06	-0.617101	L-Phenylalanine	HMDB00159	2.70946e+06	-0.751357	L-Alanine	HMDB00161	1.43599e+06	0.106054	L-Proline	HMDB00162	7.54761e+06	1.82846	L-Threonine	HMDB00167	609083	-0.326054	L-Asparagine	HMDB00168	195468	-0.361719	L-Isoleucine	HMDB00172	4.93344e+06	-0.924467	L-Histidine	HMDB00177	1.24678e+06	-0.104144	L-Lysine	HMDB00182	1.2738e+06	-0.0691959	L-Serine	HMDB00187	278372	-0.588803	L-Aspartic acid
id083	Glycine	HMDB00123	93311	-0.830339	L-Glutamic acid	HMDB00148	1.07089e+06	0.0364775	L-Tyrosine	HMDB00158	3.63466e+06	3.52514	L-Phenylalanine	HMDB00159	3.55436e+06	0.0674878	L-Alanine	HMDB00161	1.69411e+06	0.660064	L-Proline	HMDB00162	6.07745e+06	0.942184	L-Threonine	HMDB00167	1.09888e+06	1.20359	L-Asparagine	HMDB00168	210870	-0.11622	L-Isoleucine	HMDB00172	1.01512e+07	1.00317	L-Histidine	HMDB00177	1.8222e+06	1.68011	L-Lysine	HMDB00182	2.14924e+06	1.4237	L-Serine	HMDB00187	312990	-0.223069	L-Aspartic acid
id084	Glycine	HMDB00123	49943.9	-1.6819	L-Glutamic acid	HMDB00148	505386	-0.954536	L-Tyrosine	HMDB00158	804880	-1.37647	L-Phenylalanine	HMDB00159	2.63718e+06	-0.821403	L-Alanine	HMDB00161	773317	-1.31622	L-Proline	HMDB00162	1.2025e+06	-1.99663	L-Threonine	HMDB00167	247376	-1.45568	L-Asparagine	HMDB00168	82325.7	-2.16515	L-Isoleucine	HMDB00172	8.82853e+06	0.514518	L-Histidine	HMDB00177	785569	-1.53426	L-Lysine	HMDB00182	493370	-1.40007	L-Serine	HMDB00187	149742	-1.94775	L-Aspartic acid
id085	Glycine	HMDB00123	174151	0.757051	L-Glutamic acid	HMDB00148	801612	-0.435421	L-Tyrosine	HMDB00158	1.56978e+06	-0.0515459	L-Phenylalanine	HMDB00159	3.37594e+06	-0.105429	L-Alanine	HMDB00161	1.62625e+06	0.514414	L-Proline	HMDB00162	5.36693e+06	0.513853	L-Threonine	HMDB00167	820298	0.333577	L-Asparagine	HMDB00168	264936	0.745572	L-Isoleucine	HMDB00172	7.3367e+06	-0.0366178	L-Histidine	HMDB00177	1.51194e+06	0.718079	L-Lysine	HMDB00182	1.07455e+06	-0.408973	L-Serine	HMDB00187	556174	2.34612	L-Aspartic acid
id086	Glycine	HMDB00123	131295	-0.0844876	L-Glutamic acid	HMDB00148	768761	-0.49299	L-Tyrosine	HMDB00158	1.7375e+06	0.238975	L-Phenylalanine	HMDB00159	4.29748e+06	0.787694	L-Alanine	HMDB00161	1.75111e+06	0.782402	L-Proline	HMDB00162	3.96981e+06	-0.328389	L-Threonine	HMDB00167	1.08795e+06	1.16945	L-Asparagine	HMDB00168	286451	1.08851	L-Isoleucine	HMDB00172	1.09997e+07	1.31664	L-Histidine	HMDB00177	1.75139e+06	1.46055	L-Lysine	HMDB00182	1.86508e+06	0.939123	L-Serine	HMDB00187	509646	1.85456	L-Aspartic acid
id087	Glycine	HMDB00123	92438.3	-0.847475	L-Glutamic acid	HMDB00148	461901	-1.03074	L-Tyrosine	HMDB00158	916783	-1.18264	L-Phenylalanine	HMDB00159	3.03008e+06	-0.440618	L-Alanine	HMDB00161	896817	-1.05115	L-Proline	HMDB00162	4.03483e+06	-0.289192	L-Threonine	HMDB00167	472606	-0.752275	L-Asparagine	HMDB00168	174415	-0.697285	L-Isoleucine	HMDB00172	9.53954e+06	0.77719	L-Histidine	HMDB00177	942514	-1.0476	L-Lysine	HMDB00182	607323	-1.20574	L-Serine	HMDB00187	248494	-0.904459	L-Aspartic acid
id088	Glycine	HMDB00123	132631	-0.0582493	L-Glutamic acid	HMDB00148	2.21858e+06	2.04772	L-Tyrosine	HMDB00158	1.14082e+06	-0.794576	L-Phenylalanine	HMDB00159	3.03153e+06	-0.439212	L-Alanine	HMDB00161	1.6423e+06	0.548864	L-Proline	HMDB00162	4.47633e+06	-0.0230333	L-Threonine	HMDB00167	887265	0.542714	L-Asparagine	HMDB00168	153393	-1.03237	L-Isoleucine	HMDB00172	7.30624e+06	-0.0478703	L-Histidine	HMDB00177	2.01462e+06	2.27677	L-Lysine	HMDB00182	1.39767e+06	0.142047	L-Serine	HMDB00187	405684	0.756223	L-Aspartic acid
id089	Glycine	HMDB00123	92662.4	-0.843074	L-Glutamic acid	HMDB00148	553132	-0.870865	L-Tyrosine	HMDB00158	2.17978e+06	1.00507	L-Phenylalanine	HMDB00159	4.11545e+06	0.611279	L-Alanine	HMDB00161	1.49979e+06	0.242996	L-Proline	HMDB00162	1.07085e+07	3.734	L-Threonine	HMDB00167	664611	-0.15264	L-Asparagine	HMDB00168	278468	0.961269	L-Isoleucine	HMDB00172	1.11898e+07	1.38685	L-Histidine	HMDB00177	1.50772e+06	0.705	L-Lysine	HMDB00182	1.80129e+06	0.830337	L-Serine	HMDB00187	368936	0.367989	L-Aspartic acid
id090	Glycine	HMDB00123	118949	-0.326909	L-Glutamic acid	HMDB00148	725360	-0.569048	L-Tyrosine	HMDB00158	1.72203e+06	0.212167	L-Phenylalanine	HMDB00159	3.55228e+06	0.0654773	L-Alanine	HMDB00161	1.46607e+06	0.170633	L-Proline	HMDB00162	4.81139e+06	0.178951	L-Threonine	HMDB00167	928714	0.67216	L-Asparagine	HMDB00168	284191	1.0525	L-Isoleucine	HMDB00172	7.52534e+06	0.0330724	L-Histidine	HMDB00177	1.49324e+06	0.660079	L-Lysine	HMDB00182	1.19573e+06	-0.202332	L-Serine	HMDB00187	386239	0.550796	L-Aspartic acid
id091	Glycine	HMDB00123	107637	-0.549038	L-Glutamic acid	HMDB00148	745162	-0.534346	L-Tyrosine	HMDB00158	1.58094e+06	-0.0322141	L-Phenylalanine	HMDB00159	3.52431e+06	0.0383632	L-Alanine	HMDB00161	1.51325e+06	0.271888	L-Proline	HMDB00162	4.48286e+06	-0.0191012	L-Threonine	HMDB00167	901599	0.587481	L-Asparagine	HMDB00168	293220	1.19641	L-Isoleucine	HMDB00172	7.92919e+06	0.182267	L-Histidine	HMDB00177	1.55429e+06	0.849403	L-Lysine	HMDB00182	1.32451e+06	0.0172773	L-Serine	HMDB00187	361440	0.288795	L-Aspartic acid
id092	Glycine	HMDB00123	142277	0.131169	L-Glutamic acid	HMDB00148	1.00622e+06	-0.0768587	L-Tyrosine	HMDB00158	1.15543e+06	-0.769267	L-Phenylalanine	HMDB00159	2.68751e+06	-0.772624	L-Alanine	HMDB00161	949856	-0.937314	L-Proline	HMDB00162	4.51336e+06	-0.000709763	L-Threonine	HMDB00167	835803	0.381998	L-Asparagine	HMDB00168	130459	-1.39793	L-Isoleucine	HMDB00172	6.52458e+06	-0.336645	L-Histidine	HMDB00177	1.2038e+06	-0.237393	L-Lysine	HMDB00182	1.09695e+06	-0.370775	L-Serine	HMDB00187	513037	1.89039	L-Aspartic acid
id093	Glycine	HMDB00123	138265	0.0523779	L-Glutamic acid	HMDB00148	915085	-0.236566	L-Tyrosine	HMDB00158	2.25888e+06	1.14208	L-Phenylalanine	HMDB00159	3.10058e+06	-0.372293	L-Alanine	HMDB00161	1.97098e+06	1.25429	L-Proline	HMDB00162	6.55395e+06	1.22944	L-Threonine	HMDB00167	730300	0.052511	L-Asparagine	HMDB00168	203381	-0.235586	L-Isoleucine	HMDB00172	7.69786e+06	0.0968067	L-Histidine	HMDB00177	1.41211e+06	0.408519	L-Lysine	HMDB00182	964662	-0.596369	L-Serine	HMDB00187	373551	0.416749	L-Aspartic acid
id094	Glycine	HMDB00123	109797	-0.506617	L-Glutamic acid	HMDB00148	506537	-0.95252	L-Tyrosine	HMDB00158	1.89407e+06	0.51017	L-Phenylalanine	HMDB00159	3.7154e+06	0.223565	L-Alanine	HMDB00161	1.32066e+06	-0.141458	L-Proline	HMDB00162	4.64178e+06	0.0767033	L-Threonine	HMDB00167	615334	-0.306532	L-Asparagine	HMDB00168	186283	-0.508111	L-Isoleucine	HMDB00172	7.11767e+06	-0.117536	L-Histidine	HMDB00177	1.32926e+06	0.151626	L-Lysine	HMDB00182	584462	-1.24473	L-Serine	HMDB00187	356064	0.231997	L-Aspartic acid
id095	Glycine	HMDB00123	93876	-0.0603918	L-Glutamic acid	HMDB00148	1.62883e+06	0.562264	L-Tyrosine	HMDB00158	1.65037e+06	0.289505	L-Phenylalanine	HMDB00159	3.29925e+06	0.175622	L-Alanine	HMDB00161	1.27647e+06	-0.0241899	L-Proline	HMDB00162	3.89017e+06	-0.300421	L-Threonine	HMDB00167	802096	0.667249	L-Asparagine	HMDB00168	288037	1.05597	L-Isoleucine	HMDB00172	9.57263e+06	0.966541	L-Histidine	HMDB00177	1.62984e+06	1.13808	L-Lysine	HMDB00182	1.38858e+06	0.243234	L-Serine	HMDB00187	467451	1.30528	L-Aspartic acid
id096	Glycine	HMDB00123	52815.1	-1.31039	L-Glutamic acid	HMDB00148	875989	-0.589451	L-Tyrosine	HMDB00158	1.00193e+06	-0.870035	L-Phenylalanine	HMDB00159	2.9588e+06	-0.156949	L-Alanine	HMDB00161	1.18836e+06	-0.237394	L-Proline	HMDB00162	2.06952e+06	-1.32492	L-Threonine	HMDB00167	538275	-0.537453	L-Asparagine	HMDB00168	170400	-0.731049	L-Isoleucine	HMDB00172	5.42191e+06	-0.437469	L-Histidine	HMDB00177	1.26375e+06	-0.0786778	L-Lysine	HMDB00182	986367	-0.593113	L-Serine	HMDB00187	227522	-1.25889	L-Aspartic acid
id097	Glycine	HMDB00123	101370	0.167748	L-Glutamic acid	HMDB00148	1.26615e+06	0.00742379	L-Tyrosine	HMDB00158	1.35833e+06	-0.232713	L-Phenylalanine	HMDB00159	2.74927e+06	-0.361627	L-Alanine	HMDB00161	847947	-1.06111	L-Proline	HMDB00162	6.3042e+06	1.05797	L-Threonine	HMDB00167	586695	-0.316352	L-Asparagine	HMDB00168	192027	-0.402514	L-Isoleucine	HMDB00172	8.61857e+06	0.643825	L-Histidine	HMDB00177	1.16155e+06	-0.418373	L-Lysine	HMDB00182	1.13029e+06	-0.29384	L-Serine	HMDB00187	340331	-0.0532807	L-Aspartic acid
id098	Glycine	HMDB00123	68207.8	-0.841802	L-Glutamic acid	HMDB00148	803156	-0.700872	L-Tyrosine	HMDB00158	1.53303e+06	0.0796834	L-Phenylalanine	HMDB00159	2.91918e+06	-0.195655	L-Alanine	HMDB00161	1.51395e+06	0.550467	L-Proline	HMDB00162	4.70404e+06	0.157549	L-Threonine	HMDB00167	602721	-0.243169	L-Asparagine	HMDB00168	193906	-0.373976	L-Isoleucine	HMDB00172	5.61414e+06	-0.372447	L-Histidine	HMDB00177	1.34609e+06	0.194987	L-Lysine	HMDB00182	1.74569e+06	0.985772	L-Serine	HMDB00187	234689	-1.1823	L-Aspartic acid
id099	Glycine	HMDB00123	89949.9	-0.179913	L-Glutamic acid	HMDB00148	1.14422e+06	-0.179109	L-Tyrosine	HMDB00158	1.33545e+06	-0.273629	L-Phenylalanine	HMDB00159	2.95939e+06	-0.156371	L-Alanine	HMDB00161	1.35601e+06	0.168272	L-Proline	HMDB00162	4.35037e+06	-0.0414633	L-Threonine	HMDB00167	771628	0.528119	L-Asparagine	HMDB00168	213644	-0.0741269	L-Isoleucine	HMDB00172	6.78178e+06	0.0225158	L-Histidine	HMDB00177	1.53656e+06	0.828042	L-Lysine	HMDB00182	994019	-0.577201	L-Serine	HMDB00187	304134	-0.440128	L-Aspartic acid
id100	Glycine	HMDB00123	83806.9	-0.366924	L-Glutamic acid	HMDB00148	530439	-1.11808	L-Tyrosine	HMDB00158	1.03598e+06	-0.809135	L-Phenylalanine	HMDB00159	3.19135e+06	0.0702209	L-Alanine	HMDB00161	1.25268e+06	-0.0817633	L-Proline	HMDB00162	9.72637e+06	2.98365	L-Threonine	HMDB00167	536752	-0.544411	L-Asparagine	HMDB00168	204606	-0.211428	L-Isoleucine	HMDB00172	6.89022e+06	0.0591984	L-Histidine	HMDB00177	1.48244e+06	0.648157	L-Lysine	HMDB00182	1.10709e+06	-0.342098	L-Serine	HMDB00187	298372	-0.501708	L-Aspartic acid
id101	Glycine	HMDB00123	73304.9	-0.68663	L-Glutamic acid	HMDB00148	711623	-0.840903	L-Tyrosine	HMDB00158	1.71418e+06	0.4036	L-Phenylalanine	HMDB00159	3.41556e+06	0.289242	L-Alanine	HMDB00161	1.15251e+06	-0.324141	L-Proline	HMDB00162	4.47718e+06	0.029893	L-Threonine	HMDB00167	624159	-0.145278	L-Asparagine	HMDB00168	237185	0.283476	L-Isoleucine	HMDB00172	8.63052e+06	0.647868	L-Histidine	HMDB00177	1.17257e+06	-0.381743	L-Lysine	HMDB00182	1.19847e+06	-0.152084	L-Serine	HMDB00187	295961	-0.527468	L-Aspartic acid
id102	Glycine	HMDB00123	115149	0.587228	L-Glutamic acid	HMDB00148	364603	-1.37179	L-Tyrosine	HMDB00158	1.38155e+06	-0.191192	L-Phenylalanine	HMDB00159	4.18713e+06	1.04296	L-Alanine	HMDB00161	1.72148e+06	1.05264	L-Proline	HMDB00162	6.95442e+06	1.42386	L-Threonine	HMDB00167	784572	0.587227	L-Asparagine	HMDB00168	324084	1.60357	L-Isoleucine	HMDB00172	7.61224e+06	0.303427	L-Histidine	HMDB00177	1.64592e+06	1.19153	L-Lysine	HMDB00182	1.56134e+06	0.602462	L-Serine	HMDB00187	455951	1.18237	L-Aspartic acid
id103	Glycine	HMDB00123	83257.4	-0.38365	L-Glutamic acid	HMDB00148	1.05807e+06	-0.310898	L-Tyrosine	HMDB00158	1.21265e+06	-0.493227	L-Phenylalanine	HMDB00159	2.91161e+06	-0.203047	L-Alanine	HMDB00161	1.12478e+06	-0.391234	L-Proline	HMDB00162	2.89939e+06	-0.857944	L-Threonine	HMDB00167	850356	0.88762	L-Asparagine	HMDB00168	220163	0.0248972	L-Isoleucine	HMDB00172	6.96552e+06	0.0846693	L-Histidine	HMDB00177	1.38063e+06	0.309768	L-Lysine	HMDB00182	1.07424e+06	-0.410395	L-Serine	HMDB00187	373962	0.306134	L-Aspartic acid
id104	Glycine	HMDB00123	72632.6	-0.280963	L-Glutamic acid	HMDB00148	1.16385e+06	-0.507712	L-Tyrosine	HMDB00158	1.03578e+06	-0.447902	L-Phenylalanine	HMDB00159	1.53177e+06	-2.37571	L-Alanine	HMDB00161	1.19195e+06	0.907064	L-Proline	HMDB00162	4.00956e+06	0.605123	L-Threonine	HMDB00167	500358	-0.2646	L-Asparagine	HMDB00168	154973	-0.867334	L-Isoleucine	HMDB00172	3.8498e+06	-1.11433	L-Histidine	HMDB00177	795434	-1.83703	L-Lysine	HMDB00182	629168	-1.21001	L-Serine	HMDB00187	405994	1.32685	L-Aspartic acid
id105	Glycine	HMDB00123	161961	1.91692	L-Glutamic acid	HMDB00148	1.21698e+06	1.03288	L-Tyrosine	HMDB00158	1.27246e+06	-0.402874	L-Phenylalanine	HMDB00159	2.99569e+06	0.362231	L-Alanine	HMDB00161	1.39041e+06	0.564475	L-Proline	HMDB00162	3.21413e+06	0.112745	L-Threonine	HMDB00167	584160	-0.241823	L-Asparagine	HMDB00168	194075	-0.215326	L-Isoleucine	HMDB00172	6.90954e+06	0.160786	L-Histidine	HMDB00177	1.2242e+06	0.178593	L-Lysine	HMDB00182	1.40365e+06	0.804182	L-Serine	HMDB00187	364604	0.915835	L-Aspartic acid
id106	Glycine	HMDB00123	55657.5	-1.09755	L-Glutamic acid	HMDB00148	2.03762e+06	0.824804	L-Tyrosine	HMDB00158	1.09087e+06	-0.238253	L-Phenylalanine	HMDB00159	3.18623e+06	0.669581	L-Alanine	HMDB00161	916642	-0.515634	L-Proline	HMDB00162	3.62811e+06	0.163511	L-Threonine	HMDB00167	448989	-0.5555	L-Asparagine	HMDB00168	199298	0.117528	L-Isoleucine	HMDB00172	6.04926e+06	-0.0597345	L-Histidine	HMDB00177	1.17109e+06	0.243583	L-Lysine	HMDB00182	1.09687e+06	0.254775	L-Serine	HMDB00187	230945	-0.885426	L-Aspartic acid
id107	Glycine	HMDB00123	64389.3	-0.677506	L-Glutamic acid	HMDB00148	808107	-1.05022	L-Tyrosine	HMDB00158	1.23934e+06	0.326837	L-Phenylalanine	HMDB00159	3.01505e+06	0.354504	L-Alanine	HMDB00161	1.27833e+06	1.35343	L-Proline	HMDB00162	5.22666e+06	2.0142	L-Threonine	HMDB00167	567039	0.113007	L-Asparagine	HMDB00168	207430	0.298195	L-Isoleucine	HMDB00172	7.11243e+06	0.450033	L-Histidine	HMDB00177	1.17719e+06	0.277342	L-Lysine	HMDB00182	1.03781e+06	0.069806	L-Serine	HMDB00187	253061	-0.60593	L-Aspartic acid
id108	Glycine	HMDB00123	79274.7	0.0385534	L-Glutamic acid	HMDB00148	707539	-1.20358	L-Tyrosine	HMDB00158	1.14837e+06	-0.0193952	L-Phenylalanine	HMDB00159	1.96765e+06	-1.57341	L-Alanine	HMDB00161	848772	-0.866361	L-Proline	HMDB00162	3.23557e+06	-0.290948	L-Threonine	HMDB00167	456112	-0.515163	L-Asparagine	HMDB00168	143302	-1.12664	L-Isoleucine	HMDB00172	5.75156e+06	-0.202477	L-Histidine	HMDB00177	1.17308e+06	0.254554	L-Lysine	HMDB00182	1.05674e+06	0.129084	L-Serine	HMDB00187	223434	-0.980357	L-Aspartic acid
id109	Glycine	HMDB00123	69108.2	-0.450503	L-Glutamic acid	HMDB00148	730813	-1.16809	L-Tyrosine	HMDB00158	1.16709e+06	0.0518674	L-Phenylalanine	HMDB00159	2.95358e+06	0.241351	L-Alanine	HMDB00161	1.05782e+06	0.213897	L-Proline	HMDB00162	4.04417e+06	0.645188	L-Threonine	HMDB00167	489933	-0.32364	L-Asparagine	HMDB00168	203793	0.217394	L-Isoleucine	HMDB00172	5.96588e+06	-0.099712	L-Histidine	HMDB00177	1.62939e+06	2.78191	L-Lysine	HMDB00182	957162	-0.182771	L-Serine	HMDB00187	272077	-0.365601	L-Aspartic acid
id110	Glycine	HMDB00123	85595.5	0.342617	L-Glutamic acid	HMDB00148	1.12995e+06	-0.559409	L-Tyrosine	HMDB00158	1.9891e+06	3.18042	L-Phenylalanine	HMDB00159	3.37654e+06	1.01988	L-Alanine	HMDB00161	1.35679e+06	1.75887	L-Proline	HMDB00162	5.24452e+06	2.03487	L-Threonine	HMDB00167	1.02416e+06	2.70162	L-Asparagine	HMDB00168	238797	0.995139	L-Isoleucine	HMDB00172	8.57136e+06	1.14956	L-Histidine	HMDB00177	1.28627e+06	0.881478	L-Lysine	HMDB00182	1.53497e+06	1.62685	L-Serine	HMDB00187	339572	0.487402	L-Aspartic acid
id111	Glycine	HMDB00123	55302	-1.11465	L-Glutamic acid	HMDB00148	827090	-1.02127	L-Tyrosine	HMDB00158	1.39981e+06	0.937577	L-Phenylalanine	HMDB00159	3.51486e+06	1.27449	L-Alanine	HMDB00161	980249	-0.18694	L-Proline	HMDB00162	3.91847e+06	0.49967	L-Threonine	HMDB00167	582056	0.198049	L-Asparagine	HMDB00168	187456	-0.145589	L-Isoleucine	HMDB00172	9.1584e+06	1.43103	L-Histidine	HMDB00177	1.29056e+06	0.905253	L-Lysine	HMDB00182	1.14624e+06	0.409399	L-Serine	HMDB00187	273008	-0.353838	L-Aspartic acid
id112	Glycine	HMDB00123	87101.4	-0.406975	L-Glutamic acid	HMDB00148	937692	0.194286	L-Tyrosine	HMDB00158	1.30843e+06	-0.326061	L-Phenylalanine	HMDB00159	2.57205e+06	-0.263092	L-Alanine	HMDB00161	1.12758e+06	-0.226652	L-Proline	HMDB00162	2.67335e+06	-0.378558	L-Threonine	HMDB00167	883472	1.33873	L-Asparagine	HMDB00168	238937	0.779228	L-Isoleucine	HMDB00172	6.81626e+06	0.119857	L-Histidine	HMDB00177	1.51206e+06	1.70261	L-Lysine	HMDB00182	1.01973e+06	-0.310768	L-Serine	HMDB00187	374378	1.08843	L-Aspartic acid
id113	Glycine	HMDB00123	61523.8	-1.20099	L-Glutamic acid	HMDB00148	788180	-0.254641	L-Tyrosine	HMDB00158	918245	-1.15922	L-Phenylalanine	HMDB00159	1.96623e+06	-1.15732	L-Alanine	HMDB00161	828557	-1.12671	L-Proline	HMDB00162	1.80971e+06	-1.16318	L-Threonine	HMDB00167	745955	0.612556	L-Asparagine	HMDB00168	183906	-0.440769	L-Isoleucine	HMDB00172	5.39843e+06	-0.502212	L-Histidine	HMDB00177	1.16304e+06	-0.145196	L-Lysine	HMDB00182	1.2612e+06	0.39048	L-Serine	HMDB00187	291856	-0.368783	L-Aspartic acid
id114	Glycine	HMDB00123	84473.5	-0.488554	L-Glutamic acid	HMDB00148	1.21322e+06	1.02161	L-Tyrosine	HMDB00158	2.24476e+06	1.67326	L-Phenylalanine	HMDB00159	3.59207e+06	1.24251	L-Alanine	HMDB00161	1.68007e+06	1.43634	L-Proline	HMDB00162	7.35828e+06	3.87773	L-Threonine	HMDB00167	785575	0.821776	L-Asparagine	HMDB00168	346962	3.17408	L-Isoleucine	HMDB00172	8.63894e+06	0.919554	L-Histidine	HMDB00177	1.5411e+06	1.85637	L-Lysine	HMDB00182	1.17344e+06	0.135628	L-Serine	HMDB00187	367851	0.973178	L-Aspartic acid
id115	Glycine	HMDB00123	118755	0.575659	L-Glutamic acid	HMDB00148	1.99328e+06	3.36384	L-Tyrosine	HMDB00158	1.3827e+06	-0.167486	L-Phenylalanine	HMDB00159	2.16114e+06	-0.869608	L-Alanine	HMDB00161	916552	-0.861844	L-Proline	HMDB00162	2.98347e+06	-0.0968064	L-Threonine	HMDB00167	494034	-0.717744	L-Asparagine	HMDB00168	217043	0.293849	L-Isoleucine	HMDB00172	4.53179e+06	-0.882448	L-Histidine	HMDB00177	1.06881e+06	-0.644088	L-Lysine	HMDB00182	1.04448e+06	-0.238881	L-Serine	HMDB00187	376410	1.12432	L-Aspartic acid
id116	Glycine	HMDB00123	83032.6	-0.533286	L-Glutamic acid	HMDB00148	1.48834e+06	1.84769	L-Tyrosine	HMDB00158	1.22619e+06	-0.501682	L-Phenylalanine	HMDB00159	2.42571e+06	-0.479101	L-Alanine	HMDB00161	1.52304e+06	0.963674	L-Proline	HMDB00162	2.78574e+06	-0.276445	L-Threonine	HMDB00167	624577	-0.028397	L-Asparagine	HMDB00168	328456	2.76382	L-Isoleucine	HMDB00172	3.73901e+06	-1.23028	L-Histidine	HMDB00177	1.21438e+06	0.126597	L-Lysine	HMDB00182	927008	-0.580043	L-Serine	HMDB00187	376555	1.12688	L-Aspartic acid
id117	Glycine	HMDB00123	96950.9	-0.101214	L-Glutamic acid	HMDB00148	1.43954e+06	1.70114	L-Tyrosine	HMDB00158	1.70398e+06	0.518544	L-Phenylalanine	HMDB00159	3.64847e+06	1.32576	L-Alanine	HMDB00161	1.40422e+06	0.60602	L-Proline	HMDB00162	8.23653e+06	4.67562	L-Threonine	HMDB00167	759821	0.685781	L-Asparagine	HMDB00168	342321	3.0712	L-Isoleucine	HMDB00172	7.22965e+06	0.301233	L-Histidine	HMDB00177	1.443e+06	1.33701	L-Lysine	HMDB00182	1.19089e+06	0.186297	L-Serine	HMDB00187	393978	1.43454	L-Aspartic acid
id118	Glycine	HMDB00123	98950.1	-0.0391516	L-Glutamic acid	HMDB00148	474582	-1.19626	L-Tyrosine	HMDB00158	2.3354e+06	1.8668	L-Phenylalanine	HMDB00159	3.76009e+06	1.49052	L-Alanine	HMDB00161	1.67691e+06	1.42682	L-Proline	HMDB00162	5.56924e+06	2.25237	L-Threonine	HMDB00167	721219	0.481935	L-Asparagine	HMDB00168	342712	3.07987	L-Isoleucine	HMDB00172	9.04909e+06	1.09951	L-Histidine	HMDB00177	1.4292e+06	1.26391	L-Lysine	HMDB00182	1.31662e+06	0.551435	L-Serine	HMDB00187	404114	1.61353	L-Aspartic acid
id119	Glycine	HMDB00123	73041	-0.843458	L-Glutamic acid	HMDB00148	1.95114e+06	3.23729	L-Tyrosine	HMDB00158	944421	-1.10333	L-Phenylalanine	HMDB00159	2.05335e+06	-1.02872	L-Alanine	HMDB00161	1.2554e+06	0.158077	L-Proline	HMDB00162	2.1763e+06	-0.830123	L-Threonine	HMDB00167	547064	-0.437713	L-Asparagine	HMDB00168	193630	-0.225187	L-Isoleucine	HMDB00172	5.37016e+06	-0.514613	L-Histidine	HMDB00177	1.40461e+06	1.13373	L-Lysine	HMDB00182	962753	-0.476233	L-Serine	HMDB00187	342387	0.523524	L-Aspartic acid
id120	Glycine	HMDB00123	80153.4	-0.622665	L-Glutamic acid	HMDB00148	1.24778e+06	1.12537	L-Tyrosine	HMDB00158	2.46872e+06	2.15147	L-Phenylalanine	HMDB00159	4.95526e+06	3.25466	L-Alanine	HMDB00161	1.42574e+06	0.67082	L-Proline	HMDB00162	6.2397e+06	2.86149	L-Threonine	HMDB00167	806055	0.929925	L-Asparagine	HMDB00168	275855	1.59769	L-Isoleucine	HMDB00172	1.35657e+07	3.08115	L-Histidine	HMDB00177	1.77023e+06	3.06944	L-Lysine	HMDB00182	1.69663e+06	1.65503	L-Serine	HMDB00187	338907	0.462061	L-Aspartic acid
id121	Glycine	HMDB00123	99288.8	-0.028638	L-Glutamic acid	HMDB00148	978177	0.315849	L-Tyrosine	HMDB00158	966141	-1.05695	L-Phenylalanine	HMDB00159	2.39169e+06	-0.529313	L-Alanine	HMDB00161	1.29648e+06	0.28173	L-Proline	HMDB00162	3.62039e+06	0.481836	L-Threonine	HMDB00167	545958	-0.44355	L-Asparagine	HMDB00168	183875	-0.441445	L-Isoleucine	HMDB00172	5.94431e+06	-0.262709	L-Histidine	HMDB00177	1.07738e+06	-0.598692	L-Lysine	HMDB00182	1.10415e+06	-0.0655914	L-Serine	HMDB00187	217088	-1.68909	L-Aspartic acid
id122	Glycine	HMDB00123	83640.7	-0.514407	L-Glutamic acid	HMDB00148	1.19365e+06	0.962821	L-Tyrosine	HMDB00158	2.87369e+06	3.01619	L-Phenylalanine	HMDB00159	4.9095e+06	3.1871	L-Alanine	HMDB00161	1.98794e+06	2.36304	L-Proline	HMDB00162	5.16117e+06	1.88164	L-Threonine	HMDB00167	919889	1.53104	L-Asparagine	HMDB00168	408990	4.54921	L-Isoleucine	HMDB00172	1.52714e+07	3.82954	L-Histidine	HMDB00177	1.75759e+06	3.00249	L-Lysine	HMDB00182	2.38739e+06	3.66109	L-Serine	HMDB00187	424666	1.97645	L-Aspartic acid
id123	Glycine	HMDB00123	90545.4	-0.300064	L-Glutamic acid	HMDB00148	801591	-0.214373	L-Tyrosine	HMDB00158	1.14252e+06	-0.680335	L-Phenylalanine	HMDB00159	3.22579e+06	0.701871	L-Alanine	HMDB00161	1.14657e+06	-0.169483	L-Proline	HMDB00162	2.41136e+06	-0.616579	L-Threonine	HMDB00167	631114	0.00612344	L-Asparagine	HMDB00168	240473	0.813275	L-Isoleucine	HMDB00172	6.11272e+06	-0.188816	L-Histidine	HMDB00177	1.23616e+06	0.241904	L-Lysine	HMDB00182	1.39089e+06	0.76713	L-Serine	HMDB00187	383310	1.24615	L-Aspartic acid
id124	Glycine	HMDB00123	131798	0.980549	L-Glutamic acid	HMDB00148	1.02737e+06	0.463556	L-Tyrosine	HMDB00158	1.29179e+06	-0.361597	L-Phenylalanine	HMDB00159	2.96865e+06	0.32231	L-Alanine	HMDB00161	1.58237e+06	1.14226	L-Proline	HMDB00162	3.52065e+06	0.391224	L-Threonine	HMDB00167	578851	-0.269855	L-Asparagine	HMDB00168	235275	0.698041	L-Isoleucine	HMDB00172	6.29912e+06	-0.107037	L-Histidine	HMDB00177	1.61622e+06	2.25405	L-Lysine	HMDB00182	1.21836e+06	0.26608	L-Serine	HMDB00187	414238	1.79231	L-Aspartic acid
id125	Glycine	HMDB00123	56147.8	-1.36788	L-Glutamic acid	HMDB00148	739653	-0.400351	L-Tyrosine	HMDB00158	813866	-1.3821	L-Phenylalanine	HMDB00159	2.93219e+06	0.268504	L-Alanine	HMDB00161	1.22754e+06	0.0742142	L-Proline	HMDB00162	2.4397e+06	-0.590831	L-Threonine	HMDB00167	572956	-0.300985	L-Asparagine	HMDB00168	202267	-0.0337243	L-Isoleucine	HMDB00172	5.32413e+06	-0.534808	L-Histidine	HMDB00177	1.14377e+06	-0.247218	L-Lysine	HMDB00182	1.11945e+06	-0.0211812	L-Serine	HMDB00187	208704	-1.83714	L-Aspartic acid
id126	Glycine	HMDB00123	109096	0.275815	L-Glutamic acid	HMDB00148	1.33375e+06	1.3835	L-Tyrosine	HMDB00158	977829	-1.03199	L-Phenylalanine	HMDB00159	2.83816e+06	0.129698	L-Alanine	HMDB00161	1.71221e+06	1.53309	L-Proline	HMDB00162	4.10831e+06	0.925112	L-Threonine	HMDB00167	862985	1.23055	L-Asparagine	HMDB00168	274572	1.56923	L-Isoleucine	HMDB00172	7.03987e+06	0.217965	L-Histidine	HMDB00177	1.41186e+06	1.17214	L-Lysine	HMDB00182	1.29144e+06	0.478319	L-Serine	HMDB00187	348398	0.629656	L-Aspartic acid
id127	Glycine	HMDB00123	84607.3	-0.36806	L-Glutamic acid	HMDB00148	755315	-0.40191	L-Tyrosine	HMDB00158	1.17389e+06	-0.0212282	L-Phenylalanine	HMDB00159	2.73771e+06	0.199334	L-Alanine	HMDB00161	1.36084e+06	1.04372	L-Proline	HMDB00162	4.27674e+06	0.546176	L-Threonine	HMDB00167	625211	0.760352	L-Asparagine	HMDB00168	175161	0.0005293	L-Isoleucine	HMDB00172	5.7842e+06	-0.0699087	L-Histidine	HMDB00177	1.08607e+06	0.343752	L-Lysine	HMDB00182	1.00932e+06	0.206542	L-Serine	HMDB00187	308709	0.638211	L-Aspartic acid
id128	Glycine	HMDB00123	84297.2	-0.494028	L-Glutamic acid	HMDB00148	533721	-1.01869	L-Tyrosine	HMDB00158	1.04598e+06	-0.886469	L-Phenylalanine	HMDB00159	2.05769e+06	-1.02231	L-Alanine	HMDB00161	1.12517e+06	-0.233897	L-Proline	HMDB00162	2.68424e+06	-0.368658	L-Threonine	HMDB00167	566842	-0.333273	L-Asparagine	HMDB00168	197674	-0.135549	L-Isoleucine	HMDB00172	4.36465e+06	-0.955782	L-Histidine	HMDB00177	1.11266e+06	-0.41191	L-Lysine	HMDB00182	1.05785e+06	-0.200056	L-Serine	HMDB00187	304473	-0.14599	L-Aspartic acid
id129	Glycine	HMDB00123	98722	-0.00189386	L-Glutamic acid	HMDB00148	1.78493e+06	1.64502	L-Tyrosine	HMDB00158	1.92445e+06	0.514691	L-Phenylalanine	HMDB00159	3.46932e+06	-0.10783	L-Alanine	HMDB00161	1.15218e+06	-1.0052	L-Proline	HMDB00162	4.87186e+06	-0.167104	L-Threonine	HMDB00167	625310	-0.245444	L-Asparagine	HMDB00168	239752	0.252909	L-Isoleucine	HMDB00172	1.19126e+07	1.47036	L-Histidine	HMDB00177	1.39056e+06	-0.0708603	L-Lysine	HMDB00182	1.59228e+06	0.567508	L-Serine	HMDB00187	355671	-0.169728	L-Aspartic acid
id130	Glycine	HMDB00123	114447	0.615631	L-Glutamic acid	HMDB00148	1.04041e+06	-0.052943	L-Tyrosine	HMDB00158	2.13625e+06	0.98275	L-Phenylalanine	HMDB00159	4.13522e+06	0.628724	L-Alanine	HMDB00161	2.02845e+06	1.61598	L-Proline	HMDB00162	6.55243e+06	0.838074	L-Threonine	HMDB00167	1.0593e+06	1.91417	L-Asparagine	HMDB00168	322665	2.05839	L-Isoleucine	HMDB00172	9.43908e+06	0.518192	L-Histidine	HMDB00177	1.70993e+06	1.57817	L-Lysine	HMDB00182	1.96972e+06	1.39651	L-Serine	HMDB00187	500534	1.18413	L-Aspartic acid
id131	Glycine	HMDB00123	101326	0.100372	L-Glutamic acid	HMDB00148	1.08568e+06	0.0503101	L-Tyrosine	HMDB00158	1.4348e+06	-0.567386	L-Phenylalanine	HMDB00159	2.732e+06	-0.923378	L-Alanine	HMDB00161	999005	-1.46338	L-Proline	HMDB00162	4.26037e+06	-0.532844	L-Threonine	HMDB00167	862224	0.933477	L-Asparagine	HMDB00168	84250.4	-3.13323	L-Isoleucine	HMDB00172	9.85059e+06	0.676599	L-Histidine	HMDB00177	1.51537e+06	0.573604	L-Lysine	HMDB00182	1.72497e+06	0.858953	L-Serine	HMDB00187	537945	1.53376	L-Aspartic acid
id132	Glycine	HMDB00123	118578	0.777844	L-Glutamic acid	HMDB00148	1.1717e+06	0.246494	L-Tyrosine	HMDB00158	1.88605e+06	0.429825	L-Phenylalanine	HMDB00159	4.29586e+06	0.806399	L-Alanine	HMDB00161	1.77658e+06	0.862582	L-Proline	HMDB00162	6.28055e+06	0.675459	L-Threonine	HMDB00167	1.00415e+06	1.63974	L-Asparagine	HMDB00168	384633	3.40778	L-Isoleucine	HMDB00172	9.61232e+06	0.584881	L-Histidine	HMDB00177	1.74723e+06	1.77077	L-Lysine	HMDB00182	1.7209e+06	0.850005	L-Serine	HMDB00187	555106	1.69415	L-Aspartic acid
id133	Glycine	HMDB00123	87961.8	-0.424437	L-Glutamic acid	HMDB00148	425009	-1.45643	L-Tyrosine	HMDB00158	943300	-1.65353	L-Phenylalanine	HMDB00159	1.77031e+06	-1.98709	L-Alanine	HMDB00161	726284	-2.27917	L-Proline	HMDB00162	3.23029e+06	-1.14895	L-Threonine	HMDB00167	568615	-0.527566	L-Asparagine	HMDB00168	171557	-1.23207	L-Isoleucine	HMDB00172	4.42321e+06	-1.41263	L-Histidine	HMDB00177	1.16888e+06	-1.21543	L-Lysine	HMDB00182	801245	-1.16989	L-Serine	HMDB00187	379034	0.0486176	L-Aspartic acid
id134	Glycine	HMDB00123	81900	-0.662478	L-Glutamic acid	HMDB00148	446137	-1.40825	L-Tyrosine	HMDB00158	1.12982e+06	-1.24134	L-Phenylalanine	HMDB00159	2.59286e+06	-1.07728	L-Alanine	HMDB00161	1.10622e+06	-1.14265	L-Proline	HMDB00162	4.48832e+06	-0.396502	L-Threonine	HMDB00167	496464	-0.886604	L-Asparagine	HMDB00168	367767	3.04051	L-Isoleucine	HMDB00172	4.12396e+06	-1.52782	L-Histidine	HMDB00177	1.39303e+06	-0.0580953	L-Lysine	HMDB00182	993429	-0.747787	L-Serine	HMDB00187	280966	-0.867907	L-Aspartic acid
id135	Glycine	HMDB00123	79156.6	-0.770208	L-Glutamic acid	HMDB00148	715184	-0.794655	L-Tyrosine	HMDB00158	1.27212e+06	-0.926883	L-Phenylalanine	HMDB00159	3.31171e+06	-0.282164	L-Alanine	HMDB00161	1.71965e+06	0.692279	L-Proline	HMDB00162	4.95778e+06	-0.115714	L-Threonine	HMDB00167	490673	-0.91542	L-Asparagine	HMDB00168	191300	-0.802161	L-Isoleucine	HMDB00172	9.37039e+06	0.49175	L-Histidine	HMDB00177	1.38496e+06	-0.0997691	L-Lysine	HMDB00182	1.17534e+06	-0.348251	L-Serine	HMDB00187	275215	-0.921657	L-Aspartic acid
id136	Glycine	HMDB00123	111085	0.483586	L-Glutamic acid	HMDB00148	408112	-1.49497	L-Tyrosine	HMDB00158	1.69846e+06	0.0152896	L-Phenylalanine	HMDB00159	3.11882e+06	-0.495521	L-Alanine	HMDB00161	2.07025e+06	1.74103	L-Proline	HMDB00162	6.85383e+06	1.01835	L-Threonine	HMDB00167	654023	-0.102564	L-Asparagine	HMDB00168	245222	0.372024	L-Isoleucine	HMDB00172	6.24202e+06	-0.71249	L-Histidine	HMDB00177	1.67198e+06	1.38223	L-Lysine	HMDB00182	1.28693e+06	-0.103142	L-Serine	HMDB00187	428524	0.511143	L-Aspartic acid
id137	Glycine	HMDB00123	132431	1.32184	L-Glutamic acid	HMDB00148	1.71597e+06	1.48776	L-Tyrosine	HMDB00158	1.94072e+06	0.550652	L-Phenylalanine	HMDB00159	3.4756e+06	-0.100882	L-Alanine	HMDB00161	1.53977e+06	0.154207	L-Proline	HMDB00162	4.72319e+06	-0.256025	L-Threonine	HMDB00167	610061	-0.321326	L-Asparagine	HMDB00168	278361	1.09366	L-Isoleucine	HMDB00172	7.87166e+06	-0.0851723	L-Histidine	HMDB00177	1.80897e+06	2.08958	L-Lysine	HMDB00182	1.78275e+06	0.98586	L-Serine	HMDB00187	461842	0.822528	L-Aspartic acid
id138	Glycine	HMDB00123	106546	0.305359	L-Glutamic acid	HMDB00148	2.47703e+06	3.22345	L-Tyrosine	HMDB00158	1.55911e+06	-0.292657	L-Phenylalanine	HMDB00159	4.51515e+06	1.04896	L-Alanine	HMDB00161	2.40227e+06	2.73419	L-Proline	HMDB00162	5.9241e+06	0.462258	L-Threonine	HMDB00167	983330	1.53612	L-Asparagine	HMDB00168	370748	3.10543	L-Isoleucine	HMDB00172	1.07385e+07	1.01841	L-Histidine	HMDB00177	2.26552e+06	4.44688	L-Lysine	HMDB00182	1.91417e+06	1.27451	L-Serine	HMDB00187	446454	0.678714	L-Aspartic acid
id139	Glycine	HMDB00123	95787.2	-0.11714	L-Glutamic acid	HMDB00148	1.78106e+06	1.63621	L-Tyrosine	HMDB00158	1.7386e+06	0.103994	L-Phenylalanine	HMDB00159	2.87943e+06	-0.76031	L-Alanine	HMDB00161	1.4293e+06	-0.176252	L-Proline	HMDB00162	5.75418e+06	0.360628	L-Threonine	HMDB00167	563806	-0.551498	L-Asparagine	HMDB00168	213504	-0.318646	L-Isoleucine	HMDB00172	9.3811e+06	0.495872	L-Histidine	HMDB00177	1.50642e+06	0.527392	L-Lysine	HMDB00182	1.57943e+06	0.539282	L-Serine	HMDB00187	276585	-0.908851	L-Aspartic acid
id140	Glycine	HMDB00123	137356	1.51524	L-Glutamic acid	HMDB00148	1.34687e+06	0.64599	L-Tyrosine	HMDB00158	1.55021e+06	-0.312336	L-Phenylalanine	HMDB00159	3.47684e+06	-0.0995149	L-Alanine	HMDB00161	1.55391e+06	0.196491	L-Proline	HMDB00162	4.37159e+06	-0.466321	L-Threonine	HMDB00167	1.17339e+06	2.48188	L-Asparagine	HMDB00168	273410	0.985829	L-Isoleucine	HMDB00172	7.6233e+06	-0.180777	L-Histidine	HMDB00177	1.34066e+06	-0.328474	L-Lysine	HMDB00182	1.5554e+06	0.486513	L-Serine	HMDB00187	396014	0.207309	L-Aspartic acid
id141	Glycine	HMDB00123	142725	1.72605	L-Glutamic acid	HMDB00148	1.07168e+06	0.0183844	L-Tyrosine	HMDB00158	1.43078e+06	-0.576263	L-Phenylalanine	HMDB00159	2.81513e+06	-0.831423	L-Alanine	HMDB00161	1.30668e+06	-0.543021	L-Proline	HMDB00162	5.37193e+06	0.131999	L-Threonine	HMDB00167	1.05936e+06	1.91444	L-Asparagine	HMDB00168	205618	-0.490374	L-Isoleucine	HMDB00172	7.44754e+06	-0.248437	L-Histidine	HMDB00177	1.64826e+06	1.25974	L-Lysine	HMDB00182	1.38289e+06	0.107611	L-Serine	HMDB00187	405344	0.294504	L-Aspartic acid
id142	Glycine	HMDB00123	167797	2.71063	L-Glutamic acid	HMDB00148	2.09883e+06	2.36092	L-Tyrosine	HMDB00158	3.29507e+06	3.54359	L-Phenylalanine	HMDB00159	4.95761e+06	1.53836	L-Alanine	HMDB00161	1.75306e+06	0.792222	L-Proline	HMDB00162	5.63014e+06	0.286439	L-Threonine	HMDB00167	2.12445e+06	7.21452	L-Asparagine	HMDB00168	435443	4.5142	L-Isoleucine	HMDB00172	7.46563e+06	-0.241473	L-Histidine	HMDB00177	1.89575e+06	2.53765	L-Lysine	HMDB00182	2.82965e+06	3.28523	L-Serine	HMDB00187	606064	2.17039	L-Aspartic acid
id143	Glycine	HMDB00123	135584	1.44565	L-Glutamic acid	HMDB00148	1.57625e+06	1.16911	L-Tyrosine	HMDB00158	1.58252e+06	-0.240926	L-Phenylalanine	HMDB00159	3.95869e+06	0.433465	L-Alanine	HMDB00161	1.76469e+06	0.827015	L-Proline	HMDB00162	5.30931e+06	0.0945452	L-Threonine	HMDB00167	792927	0.588648	L-Asparagine	HMDB00168	287623	1.29534	L-Isoleucine	HMDB00172	1.1737e+07	1.40274	L-Histidine	HMDB00177	1.87041e+06	2.40679	L-Lysine	HMDB00182	1.91937e+06	1.28593	L-Serine	HMDB00187	426666	0.493773	L-Aspartic acid
id144	Glycine	HMDB00123	161021	2.44454	L-Glutamic acid	HMDB00148	2.10958e+06	2.38544	L-Tyrosine	HMDB00158	2.63165e+06	2.07751	L-Phenylalanine	HMDB00159	4.19565e+06	0.695565	L-Alanine	HMDB00161	1.17396e+06	-0.940042	L-Proline	HMDB00162	3.82035e+06	-0.796024	L-Threonine	HMDB00167	1.16697e+06	2.44993	L-Asparagine	HMDB00168	178994	-1.07013	L-Isoleucine	HMDB00172	9.39844e+06	0.502548	L-Histidine	HMDB00177	1.68633e+06	1.45633	L-Lysine	HMDB00182	2.48121e+06	2.51993	L-Serine	HMDB00187	687722	2.93355	L-Aspartic acid
id145	Glycine	HMDB00123	96132.5	-0.08658	L-Glutamic acid	HMDB00148	314305	-1.37955	L-Tyrosine	HMDB00158	1.59669e+06	1.25775	L-Phenylalanine	HMDB00159	4.5453e+06	2.44942	L-Alanine	HMDB00161	894937	-0.774039	L-Proline	HMDB00162	3.24201e+06	-0.338711	L-Threonine	HMDB00167	599286	0.567463	L-Asparagine	HMDB00168	167693	-0.184177	L-Isoleucine	HMDB00172	9.90995e+06	1.45699	L-Histidine	HMDB00177	1.14135e+06	0.631492	L-Lysine	HMDB00182	1.63068e+06	2.27026	L-Serine	HMDB00187	285557	0.151	L-Aspartic acid
id146	Glycine	HMDB00123	66139.9	-0.819093	L-Glutamic acid	HMDB00148	2.15579e+06	2.70271	L-Tyrosine	HMDB00158	1.43425e+06	0.766371	L-Phenylalanine	HMDB00159	3.05701e+06	0.596799	L-Alanine	HMDB00161	1.11951e+06	0.102155	L-Proline	HMDB00162	7.25814e+06	3.09581	L-Threonine	HMDB00167	585383	0.46403	L-Asparagine	HMDB00168	196889	0.537976	L-Isoleucine	HMDB00172	1.12722e+07	1.96115	L-Histidine	HMDB00177	789931	-1.19756	L-Lysine	HMDB00182	1.12951e+06	0.605729	L-Serine	HMDB00187	267193	-0.235462	L-Aspartic acid
id147	Glycine	HMDB00123	89681	-0.244145	L-Glutamic acid	HMDB00148	1.40926e+06	1.04777	L-Tyrosine	HMDB00158	1.57034e+06	1.17804	L-Phenylalanine	HMDB00159	3.28403e+06	0.879391	L-Alanine	HMDB00161	998309	-0.37072	L-Proline	HMDB00162	6.07913e+06	2.08755	L-Threonine	HMDB00167	711582	1.40296	L-Asparagine	HMDB00168	245258	1.73439	L-Isoleucine	HMDB00172	7.31223e+06	0.495599	L-Histidine	HMDB00177	1.32538e+06	1.5893	L-Lysine	HMDB00182	1.1533e+06	0.684755	L-Serine	HMDB00187	321891	0.915617	L-Aspartic acid
id148	Glycine	HMDB00123	96759.7	-0.0712606	L-Glutamic acid	HMDB00148	891226	-0.100618	L-Tyrosine	HMDB00158	1.38586e+06	0.619995	L-Phenylalanine	HMDB00159	3.42867e+06	1.05943	L-Alanine	HMDB00161	1.53277e+06	1.71454	L-Proline	HMDB00162	5.64014e+06	1.71213	L-Threonine	HMDB00167	620044	0.721911	L-Asparagine	HMDB00168	260507	2.11158	L-Isoleucine	HMDB00172	7.60291e+06	0.603177	L-Histidine	HMDB00177	1.23371e+06	1.11217	L-Lysine	HMDB00182	781693	-0.549453	L-Serine	HMDB00187	306444	0.590555	L-Aspartic acid
id149	Glycine	HMDB00123	105384	0.139366	L-Glutamic acid	HMDB00148	1.3841e+06	0.991989	L-Tyrosine	HMDB00158	1.73132e+06	1.66502	L-Phenylalanine	HMDB00159	2.01671e+06	-0.698173	L-Alanine	HMDB00161	1.85193e+06	2.95978	L-Proline	HMDB00162	4.57292e+06	0.799464	L-Threonine	HMDB00167	928895	3.01978	L-Asparagine	HMDB00168	158487	-0.411901	L-Isoleucine	HMDB00172	5.78873e+06	-0.0682338	L-Histidine	HMDB00177	1.18775e+06	0.872998	L-Lysine	HMDB00182	1.16118e+06	0.710911	L-Serine	HMDB00187	398407	2.52581	L-Aspartic acid
id150	Glycine	HMDB00123	110167	0.256188	L-Glutamic acid	HMDB00148	714910	-0.491482	L-Tyrosine	HMDB00158	1.91985e+06	2.23534	L-Phenylalanine	HMDB00159	3.12711e+06	0.684059	L-Alanine	HMDB00161	979266	-0.445015	L-Proline	HMDB00162	3.21984e+06	-0.357665	L-Threonine	HMDB00167	994851	3.51049	L-Asparagine	HMDB00168	226549	1.27163	L-Isoleucine	HMDB00172	1.16238e+07	2.09128	L-Histidine	HMDB00177	1.16425e+06	0.750685	L-Lysine	HMDB00182	1.43382e+06	1.61644	L-Serine	HMDB00187	427170	3.13111	L-Aspartic acid
id151	Glycine	HMDB00123	74001.7	-0.627083	L-Glutamic acid	HMDB00148	1.20561e+06	0.596314	L-Tyrosine	HMDB00158	990554	-0.575845	L-Phenylalanine	HMDB00159	2.13485e+06	-0.551111	L-Alanine	HMDB00161	783179	-1.21007	L-Proline	HMDB00162	2.58967e+06	-0.896579	L-Threonine	HMDB00167	440593	-0.613218	L-Asparagine	HMDB00168	151712	-0.579473	L-Isoleucine	HMDB00172	6.59613e+06	0.23058	L-Histidine	HMDB00177	909412	-0.575698	L-Lysine	HMDB00182	754455	-0.639915	L-Serine	HMDB00187	253111	-0.531804	L-Aspartic acid
id152	Glycine	HMDB00123	91902.5	-0.189888	L-Glutamic acid	HMDB00148	1.58591e+06	1.43937	L-Tyrosine	HMDB00158	881974	-0.904306	L-Phenylalanine	HMDB00159	2.36415e+06	-0.265677	L-Alanine	HMDB00161	854110	-0.93333	L-Proline	HMDB00162	2.40812e+06	-1.05183	L-Threonine	HMDB00167	523233	0.00163088	L-Asparagine	HMDB00168	169902	-0.129547	L-Isoleucine	HMDB00172	5.18053e+06	-0.293321	L-Histidine	HMDB00177	1.03638e+06	0.0851107	L-Lysine	HMDB00182	659339	-0.955821	L-Serine	HMDB00187	311412	0.695101	L-Aspartic acid
id153	Glycine	HMDB00123	68467.9	-0.762236	L-Glutamic acid	HMDB00148	501739	-0.964046	L-Tyrosine	HMDB00158	1.07334e+06	-0.325409	L-Phenylalanine	HMDB00159	2.12364e+06	-0.56506	L-Alanine	HMDB00161	1.2084e+06	0.448965	L-Proline	HMDB00162	3.64034e+06	0.00193926	L-Threonine	HMDB00167	449423	-0.547519	L-Asparagine	HMDB00168	161585	-0.335274	L-Isoleucine	HMDB00172	5.7519e+06	-0.081863	L-Histidine	HMDB00177	877318	-0.742738	L-Lysine	HMDB00182	1.18876e+06	0.802529	L-Serine	HMDB00187	172854	-2.22073	L-Aspartic acid
id154	Glycine	HMDB00123	94173.7	-0.134418	L-Glutamic acid	HMDB00148	759775	-0.392023	L-Tyrosine	HMDB00158	1.13417e+06	-0.141394	L-Phenylalanine	HMDB00159	2.2245e+06	-0.439518	L-Alanine	HMDB00161	1.09711e+06	0.0147793	L-Proline	HMDB00162	3.63793e+06	-0.000125381	L-Threonine	HMDB00167	469004	-0.401842	L-Asparagine	HMDB00168	221608	1.14941	L-Isoleucine	HMDB00172	5.25908e+06	-0.26425	L-Histidine	HMDB00177	1.10273e+06	0.430452	L-Lysine	HMDB00182	1.02501e+06	0.258666	L-Serine	HMDB00187	232005	-0.975958	L-Aspartic acid
id155	Glycine	HMDB00123	96369.1	-0.0807996	L-Glutamic acid	HMDB00148	844021	-0.205263	L-Tyrosine	HMDB00158	1.30234e+06	0.36732	L-Phenylalanine	HMDB00159	2.82227e+06	0.304591	L-Alanine	HMDB00161	1.76305e+06	2.613	L-Proline	HMDB00162	6.83225e+06	2.7316	L-Threonine	HMDB00167	842739	2.37877	L-Asparagine	HMDB00168	161637	-0.333968	L-Isoleucine	HMDB00172	7.14366e+06	0.433215	L-Histidine	HMDB00177	1.28005e+06	1.35338	L-Lysine	HMDB00182	1.20631e+06	0.860812	L-Serine	HMDB00187	203568	-1.57437	L-Aspartic acid
id156	Glycine	HMDB00123	91850.7	-0.191155	L-Glutamic acid	HMDB00148	721908	-0.475968	L-Tyrosine	HMDB00158	1.17979e+06	-0.00340027	L-Phenylalanine	HMDB00159	2.27583e+06	-0.375623	L-Alanine	HMDB00161	1.38085e+06	1.12181	L-Proline	HMDB00162	4.01364e+06	0.321171	L-Threonine	HMDB00167	560585	0.279527	L-Asparagine	HMDB00168	239546	1.5931	L-Isoleucine	HMDB00172	5.4879e+06	-0.179565	L-Histidine	HMDB00177	1.15952e+06	0.726021	L-Lysine	HMDB00182	668771	-0.924495	L-Serine	HMDB00187	285657	0.153106	L-Aspartic acid
id157	Glycine	HMDB00123	71484.9	-0.68855	L-Glutamic acid	HMDB00148	1.05311e+06	0.258262	L-Tyrosine	HMDB00158	2.80105e+06	4.90102	L-Phenylalanine	HMDB00159	3.93626e+06	1.69129	L-Alanine	HMDB00161	1.6098e+06	2.0151	L-Proline	HMDB00162	6.25338e+06	2.23656	L-Threonine	HMDB00167	774159	1.86853	L-Asparagine	HMDB00168	258372	2.05877	L-Isoleucine	HMDB00172	1.2977e+07	2.59206	L-Histidine	HMDB00177	1.31864e+06	1.5542	L-Lysine	HMDB00182	2.06282e+06	3.70551	L-Serine	HMDB00187	335412	1.20014	L-Aspartic acid
id158	Glycine	HMDB00123	103936	0.103998	L-Glutamic acid	HMDB00148	516599	-0.931103	L-Tyrosine	HMDB00158	609729	-1.72786	L-Phenylalanine	HMDB00159	1.79695e+06	-0.971733	L-Alanine	HMDB00161	611558	-1.87967	L-Proline	HMDB00162	1.68588e+06	-1.66948	L-Threonine	HMDB00167	327935	-1.4514	L-Asparagine	HMDB00168	106639	-1.69435	L-Isoleucine	HMDB00172	5.19994e+06	-0.286139	L-Histidine	HMDB00177	787889	-1.20819	L-Lysine	HMDB00182	655677	-0.967984	L-Serine	HMDB00187	267091	-0.237596	L-Aspartic acid
id159	Glycine	HMDB00123	124937	0.616908	L-Glutamic acid	HMDB00148	467218	-1.04057	L-Tyrosine	HMDB00158	2.22232e+06	3.15031	L-Phenylalanine	HMDB00159	3.2486e+06	0.835285	L-Alanine	HMDB00161	1.19909e+06	0.412644	L-Proline	HMDB00162	4.89801e+06	1.07747	L-Threonine	HMDB00167	747242	1.66827	L-Asparagine	HMDB00168	219786	1.10434	L-Isoleucine	HMDB00172	1.02517e+07	1.58346	L-Histidine	HMDB00177	1.11079e+06	0.472441	L-Lysine	HMDB00182	1.48265e+06	1.77861	L-Serine	HMDB00187	325516	0.991889	L-Aspartic acid
id160	Glycine	HMDB00123	94269.9	-0.132069	L-Glutamic acid	HMDB00148	505323	-0.956099	L-Tyrosine	HMDB00158	1.05e+06	-0.396027	L-Phenylalanine	HMDB00159	3.19906e+06	0.773618	L-Alanine	HMDB00161	1.15604e+06	0.244703	L-Proline	HMDB00162	3.69845e+06	0.0516286	L-Threonine	HMDB00167	438544	-0.628463	L-Asparagine	HMDB00168	218378	1.06952	L-Isoleucine	HMDB00172	5.56658e+06	-0.150448	L-Histidine	HMDB00177	1.147e+06	0.660868	L-Lysine	HMDB00182	687538	-0.862166	L-Serine	HMDB00187	261368	-0.358028	L-Aspartic acid
id161	Glycine	HMDB00123	82869.5	0.178587	L-Glutamic acid	HMDB00148	576129	-0.201581	L-Tyrosine	HMDB00158	874665	-0.606882	L-Phenylalanine	HMDB00159	1.9173e+06	-0.594306	L-Alanine	HMDB00161	1.38935e+06	1.08577	L-Proline	HMDB00162	3.21601e+06	-0.189722	L-Threonine	HMDB00167	727066	1.2025	L-Asparagine	HMDB00168	171848	0.29145	L-Isoleucine	HMDB00172	3.1129e+06	-1.32397	L-Histidine	HMDB00177	938461	0.040895	L-Lysine	HMDB00182	697622	-0.661781	L-Serine	HMDB00187	277781	0.258266	L-Aspartic acid
id162	Glycine	HMDB00123	97027.3	0.701331	L-Glutamic acid	HMDB00148	479613	-0.475625	L-Tyrosine	HMDB00158	1.41658e+06	0.714658	L-Phenylalanine	HMDB00159	2.2947e+06	-0.116715	L-Alanine	HMDB00161	1.09903e+06	0.22634	L-Proline	HMDB00162	3.81761e+06	0.242525	L-Threonine	HMDB00167	451257	-0.210291	L-Asparagine	HMDB00168	181487	0.48333	L-Isoleucine	HMDB00172	5.34203e+06	-0.270296	L-Histidine	HMDB00177	1.02907e+06	0.384269	L-Lysine	HMDB00182	865454	-0.128347	L-Serine	HMDB00187	333659	0.867189	L-Aspartic acid
id163	Glycine	HMDB00123	65610.1	-0.458676	L-Glutamic acid	HMDB00148	510483	-0.387975	L-Tyrosine	HMDB00158	1.39769e+06	0.668599	L-Phenylalanine	HMDB00159	3.009e+06	0.787198	L-Alanine	HMDB00161	1.13982e+06	0.347102	L-Proline	HMDB00162	4.09245e+06	0.439991	L-Threonine	HMDB00167	665632	0.887813	L-Asparagine	HMDB00168	179980	0.453337	L-Isoleucine	HMDB00172	7.57816e+06	0.786689	L-Histidine	HMDB00177	1.03724e+06	0.415259	L-Lysine	HMDB00182	1.11153e+06	0.653766	L-Serine	HMDB00187	306534	0.571594	L-Aspartic acid
id164	Glycine	HMDB00123	72181.7	-0.68578	L-Glutamic acid	HMDB00148	1.01552e+06	-0.310647	L-Tyrosine	HMDB00158	1.03321e+06	-0.701537	L-Phenylalanine	HMDB00159	2.45153e+06	-0.471773	L-Alanine	HMDB00161	1.29293e+06	0.386974	L-Proline	HMDB00162	2.7224e+06	-0.742177	L-Threonine	HMDB00167	578028	0.148133	L-Asparagine	HMDB00168	224321	0.809625	L-Isoleucine	HMDB00172	4.89056e+06	-0.805992	L-Histidine	HMDB00177	1.13733e+06	0.525342	L-Lysine	HMDB00182	1.03949e+06	0.0836082	L-Serine	HMDB00187	283258	-0.131958	L-Aspartic acid
id165	Glycine	HMDB00123	66588.5	-0.422553	L-Glutamic acid	HMDB00148	296318	-0.996065	L-Tyrosine	HMDB00158	1.09795e+06	-0.0623728	L-Phenylalanine	HMDB00159	2.14028e+06	-0.31213	L-Alanine	HMDB00161	792677	-0.68053	L-Proline	HMDB00162	1.96992e+06	-1.08502	L-Threonine	HMDB00167	446513	-0.234588	L-Asparagine	HMDB00168	138485	-0.37271	L-Isoleucine	HMDB00172	4.16242e+06	-0.827881	L-Histidine	HMDB00177	965831	0.144619	L-Lysine	HMDB00182	840741	-0.206895	L-Serine	HMDB00187	226762	-0.297719	L-Aspartic acid
id166	Glycine	HMDB00123	67144.8	-0.40201	L-Glutamic acid	HMDB00148	467887	-0.50892	L-Tyrosine	HMDB00158	820238	-0.739613	L-Phenylalanine	HMDB00159	1.96667e+06	-0.531831	L-Alanine	HMDB00161	1.07706e+06	0.161327	L-Proline	HMDB00162	1.75258e+06	-1.24117	L-Threonine	HMDB00167	543028	0.259794	L-Asparagine	HMDB00168	129719	-0.547213	L-Isoleucine	HMDB00172	4.24195e+06	-0.790285	L-Histidine	HMDB00177	869838	-0.219173	L-Lysine	HMDB00182	831212	-0.237182	L-Serine	HMDB00187	200449	-0.584465	L-Aspartic acid
id167	Glycine	HMDB00123	41835.7	-1.33649	L-Glutamic acid	HMDB00148	367074	-0.795164	L-Tyrosine	HMDB00158	546381	-1.40746	L-Phenylalanine	HMDB00159	1.70401e+06	-0.864213	L-Alanine	HMDB00161	467178	-1.64408	L-Proline	HMDB00162	1.56544e+06	-1.37563	L-Threonine	HMDB00167	239312	-1.29594	L-Asparagine	HMDB00168	101726	-1.10446	L-Isoleucine	HMDB00172	6.60382e+06	0.326137	L-Histidine	HMDB00177	660134	-1.01391	L-Lysine	HMDB00182	505374	-1.27282	L-Serine	HMDB00187	138824	-1.25603	L-Aspartic acid
id168	Glycine	HMDB00123	109223	1.15162	L-Glutamic acid	HMDB00148	1.11742e+06	1.33533	L-Tyrosine	HMDB00158	1.42653e+06	0.738925	L-Phenylalanine	HMDB00159	3.15986e+06	0.978106	L-Alanine	HMDB00161	2.81245e+06	5.29847	L-Proline	HMDB00162	5.00305e+06	1.09425	L-Threonine	HMDB00167	928395	2.23377	L-Asparagine	HMDB00168	292022	2.68373	L-Isoleucine	HMDB00172	7.77417e+06	0.87934	L-Histidine	HMDB00177	1.23852e+06	1.17806	L-Lysine	HMDB00182	1.30735e+06	1.27616	L-Serine	HMDB00187	426906	1.88336	L-Aspartic acid
id169	Glycine	HMDB00123	72612.6	-0.200124	L-Glutamic acid	HMDB00148	682591	0.100701	L-Tyrosine	HMDB00158	1.61838e+06	1.20679	L-Phenylalanine	HMDB00159	2.36108e+06	-0.0327128	L-Alanine	HMDB00161	1.45013e+06	1.26568	L-Proline	HMDB00162	4.82537e+06	0.966586	L-Threonine	HMDB00167	743177	1.28503	L-Asparagine	HMDB00168	199908	0.850029	L-Isoleucine	HMDB00172	8.30321e+06	1.12941	L-Histidine	HMDB00177	1.15085e+06	0.84582	L-Lysine	HMDB00182	1.35119e+06	1.41549	L-Serine	HMDB00187	311127	0.621654	L-Aspartic acid
id170	Glycine	HMDB00123	80117.5	-0.361557	L-Glutamic acid	HMDB00148	989490	-0.370956	L-Tyrosine	HMDB00158	1.08271e+06	-0.599607	L-Phenylalanine	HMDB00159	2.1965e+06	-0.809941	L-Alanine	HMDB00161	1.16781e+06	-0.11344	L-Proline	HMDB00162	2.90736e+06	-0.603998	L-Threonine	HMDB00167	528504	-0.128779	L-Asparagine	HMDB00168	172634	-0.345839	L-Isoleucine	HMDB00172	5.07954e+06	-0.713554	L-Histidine	HMDB00177	1.08374e+06	0.188886	L-Lysine	HMDB00182	1.05518e+06	0.132447	L-Serine	HMDB00187	280545	-0.173185	L-Aspartic acid
id171	Glycine	HMDB00123	56575	-0.792277	L-Glutamic acid	HMDB00148	556265	-0.257984	L-Tyrosine	HMDB00158	1.03145e+06	-0.224532	L-Phenylalanine	HMDB00159	1.87264e+06	-0.650817	L-Alanine	HMDB00161	940258	-0.243654	L-Proline	HMDB00162	3.14925e+06	-0.237682	L-Threonine	HMDB00167	470036	-0.114098	L-Asparagine	HMDB00168	169773	0.250134	L-Isoleucine	HMDB00172	5.71569e+06	-0.0936706	L-Histidine	HMDB00177	995648	0.257622	L-Lysine	HMDB00182	613216	-0.930056	L-Serine	HMDB00187	252573	-0.0164493	L-Aspartic acid
id172	Glycine	HMDB00123	77824.9	-0.00767486	L-Glutamic acid	HMDB00148	480248	-0.473823	L-Tyrosine	HMDB00158	791037	-0.810824	L-Phenylalanine	HMDB00159	2.30158e+06	-0.108011	L-Alanine	HMDB00161	1.06375e+06	0.121922	L-Proline	HMDB00162	4.46767e+06	0.709585	L-Threonine	HMDB00167	569550	0.395651	L-Asparagine	HMDB00168	172340	0.301233	L-Isoleucine	HMDB00172	4.90244e+06	-0.478082	L-Histidine	HMDB00177	1.03635e+06	0.411861	L-Lysine	HMDB00182	891822	-0.044539	L-Serine	HMDB00187	242160	-0.129917	L-Aspartic acid
id173	Glycine	HMDB00123	86436.9	0.310304	L-Glutamic acid	HMDB00148	543967	-0.2929	L-Tyrosine	HMDB00158	2.41926e+06	3.15988	L-Phenylalanine	HMDB00159	2.83586e+06	0.568098	L-Alanine	HMDB00161	1.57646e+06	1.63965	L-Proline	HMDB00162	6.93749e+06	2.48411	L-Threonine	HMDB00167	1.41651e+06	4.73409	L-Asparagine	HMDB00168	309734	3.03632	L-Isoleucine	HMDB00172	7.15272e+06	0.585593	L-Histidine	HMDB00177	1.0874e+06	0.605347	L-Lysine	HMDB00182	2.39153e+06	4.72209	L-Serine	HMDB00187	437809	2.00217	L-Aspartic acid
id174	Glycine	HMDB00123	79315.6	0.0473657	L-Glutamic acid	HMDB00148	296216	-0.996353	L-Tyrosine	HMDB00158	1.48042e+06	0.870363	L-Phenylalanine	HMDB00159	3.39515e+06	1.27586	L-Alanine	HMDB00161	1.26192e+06	0.708551	L-Proline	HMDB00162	4.06112e+06	0.417484	L-Threonine	HMDB00167	539571	0.242086	L-Asparagine	HMDB00168	161227	0.0800197	L-Isoleucine	HMDB00172	8.26221e+06	1.11003	L-Histidine	HMDB00177	1.06832e+06	0.533038	L-Lysine	HMDB00182	1.18742e+06	0.894971	L-Serine	HMDB00187	198519	-0.605497	L-Aspartic acid
id175	Glycine	HMDB00123	93790.2	0.581809	L-Glutamic acid	HMDB00148	179451	-1.32789	L-Tyrosine	HMDB00158	993466	-0.317167	L-Phenylalanine	HMDB00159	1.89736e+06	-0.619538	L-Alanine	HMDB00161	1.06231e+06	0.117659	L-Proline	HMDB00162	2.97718e+06	-0.361318	L-Threonine	HMDB00167	511846	0.100068	L-Asparagine	HMDB00168	158943	0.0345498	L-Isoleucine	HMDB00172	4.89775e+06	-0.480298	L-Histidine	HMDB00177	1.01435e+06	0.328496	L-Lysine	HMDB00182	981170	0.239443	L-Serine	HMDB00187	243510	-0.115209	L-Aspartic acid
id176	Glycine	HMDB00123	63997.6	-0.518214	L-Glutamic acid	HMDB00148	768632	0.345001	L-Tyrosine	HMDB00158	698602	-1.03624	L-Phenylalanine	HMDB00159	5.49111e+06	3.92822	L-Alanine	HMDB00161	803444	-0.648656	L-Proline	HMDB00162	3.15363e+06	-0.234541	L-Threonine	HMDB00167	426227	-0.338499	L-Asparagine	HMDB00168	189544	0.643712	L-Isoleucine	HMDB00172	6.32817e+06	0.195839	L-Histidine	HMDB00177	1.14742e+06	0.832796	L-Lysine	HMDB00182	745579	-0.509357	L-Serine	HMDB00187	155648	-1.07269	L-Aspartic acid
id177	Glycine	HMDB00123	70524	-0.277242	L-Glutamic acid	HMDB00148	376734	-0.767734	L-Tyrosine	HMDB00158	1.13337e+06	0.0240241	L-Phenylalanine	HMDB00159	2.90752e+06	0.658783	L-Alanine	HMDB00161	1.21679e+06	0.574945	L-Proline	HMDB00162	5.19168e+06	1.22977	L-Threonine	HMDB00167	405564	-0.444342	L-Asparagine	HMDB00168	182141	0.496344	L-Isoleucine	HMDB00172	6.82388e+06	0.430156	L-Histidine	HMDB00177	1.08828e+06	0.608679	L-Lysine	HMDB00182	583433	-1.02472	L-Serine	HMDB00187	270673	0.180798	L-Aspartic acid
id178	Glycine	HMDB00123	62309.4	-0.580545	L-Glutamic acid	HMDB00148	313742	-0.94659	L-Tyrosine	HMDB00158	805707	-0.775049	L-Phenylalanine	HMDB00159	1.79165e+06	-0.753308	L-Alanine	HMDB00161	592060	-1.2744	L-Proline	HMDB00162	1.95797e+06	-1.09361	L-Threonine	HMDB00167	312254	-0.922309	L-Asparagine	HMDB00168	120132	-0.738057	L-Isoleucine	HMDB00172	3.48583e+06	-1.14769	L-Histidine	HMDB00177	632897	-1.11713	L-Lysine	HMDB00182	385990	-1.65227	L-Serine	HMDB00187	209734	-0.48328	L-Aspartic acid
id179	Glycine	HMDB00123	127902	1.84132	L-Glutamic acid	HMDB00148	1.61036e+06	2.73496	L-Tyrosine	HMDB00158	1.50636e+06	0.933617	L-Phenylalanine	HMDB00159	3.97477e+06	2.00936	L-Alanine	HMDB00161	1.55954e+06	1.58956	L-Proline	HMDB00162	4.0295e+06	0.394764	L-Threonine	HMDB00167	732113	1.22835	L-Asparagine	HMDB00168	250537	1.8579	L-Isoleucine	HMDB00172	9.79878e+06	1.83634	L-Histidine	HMDB00177	1.57847e+06	2.46638	L-Lysine	HMDB00182	1.41267e+06	1.6109	L-Serine	HMDB00187	494839	2.62366	L-Aspartic acid
id180	Glycine	HMDB00123	145501	2.49112	L-Glutamic acid	HMDB00148	2.99232e+06	6.65883	L-Tyrosine	HMDB00158	1.23974e+06	0.283421	L-Phenylalanine	HMDB00159	2.746e+06	0.454386	L-Alanine	HMDB00161	1.80559e+06	2.31794	L-Proline	HMDB00162	4.83757e+06	0.975351	L-Threonine	HMDB00167	513049	0.106233	L-Asparagine	HMDB00168	268069	2.20691	L-Isoleucine	HMDB00172	5.20499e+06	-0.335071	L-Histidine	HMDB00177	869673	-0.219799	L-Lysine	HMDB00182	1.33771e+06	1.37267	L-Serine	HMDB00187	344651	0.986978	L-Aspartic acid
id181	Glycine	HMDB00123	74603.4	0.0865283	L-Glutamic acid	HMDB00148	2.96258e+06	3.75709	L-Tyrosine	HMDB00158	1.53587e+06	1.22184	L-Phenylalanine	HMDB00159	2.01385e+06	-0.397658	L-Alanine	HMDB00161	1.06859e+06	0.326241	L-Proline	HMDB00162	3.20547e+06	-0.299188	L-Threonine	HMDB00167	855208	2.35347	L-Asparagine	HMDB00168	194511	0.327564	L-Isoleucine	HMDB00172	4.29828e+06	-0.733481	L-Histidine	HMDB00177	1.35798e+06	1.70467	L-Lysine	HMDB00182	1.40717e+06	1.47977	L-Serine	HMDB00187	350764	2.36414	L-Aspartic acid
id182	Glycine	HMDB00123	69244.2	-0.324497	L-Glutamic acid	HMDB00148	790248	0.406377	L-Tyrosine	HMDB00158	1.15795e+06	0.0839571	L-Phenylalanine	HMDB00159	2.74357e+06	0.451315	L-Alanine	HMDB00161	1.2493e+06	0.671186	L-Proline	HMDB00162	3.73823e+06	0.185488	L-Threonine	HMDB00167	547797	0.284225	L-Asparagine	HMDB00168	202133	0.894318	L-Isoleucine	HMDB00172	8.03151e+06	1.00098	L-Histidine	HMDB00177	1.14637e+06	0.828807	L-Lysine	HMDB00182	974568	0.218458	L-Serine	HMDB00187	277300	0.253024	L-Aspartic acid
id183	Glycine	HMDB00123	83499.8	0.20186	L-Glutamic acid	HMDB00148	1.18665e+06	1.5319	L-Tyrosine	HMDB00158	698304	-1.03697	L-Phenylalanine	HMDB00159	2.4441e+06	0.0723349	L-Alanine	HMDB00161	1.06087e+06	0.113394	L-Proline	HMDB00162	9.71496e+06	4.47969	L-Threonine	HMDB00167	865393	1.91106	L-Asparagine	HMDB00168	236417	1.57681	L-Isoleucine	HMDB00172	6.77022e+06	0.404791	L-Histidine	HMDB00177	1.17501e+06	0.937357	L-Lysine	HMDB00182	1.14345e+06	0.755225	L-Serine	HMDB00187	277169	0.251593	L-Aspartic acid
id184	Glycine	HMDB00123	317069	9.3193	L-Glutamic acid	HMDB00148	1.84172e+06	1.60362	L-Tyrosine	HMDB00158	1.41153e+06	0.0775819	L-Phenylalanine	HMDB00159	4.2683e+06	1.93733	L-Alanine	HMDB00161	3.44036e+06	8.97577	L-Proline	HMDB00162	1.0822e+07	5.3089	L-Threonine	HMDB00167	1.413e+06	4.81681	L-Asparagine	HMDB00168	321254	2.97656	L-Isoleucine	HMDB00172	1.27843e+07	3.05538	L-Histidine	HMDB00177	3.2132e+06	13.5582	L-Lysine	HMDB00182	5.11797e+06	12.7763	L-Serine	HMDB00187	570722	4.23537	L-Aspartic acid
id185	Glycine	HMDB00123	74155.1	-0.605154	L-Glutamic acid	HMDB00148	1.05906e+06	-0.209766	L-Tyrosine	HMDB00158	1.12675e+06	-0.508902	L-Phenylalanine	HMDB00159	2.55054e+06	-0.340477	L-Alanine	HMDB00161	978800	-0.869407	L-Proline	HMDB00162	3.57991e+06	-0.101539	L-Threonine	HMDB00167	756798	1.14771	L-Asparagine	HMDB00168	165731	-0.500159	L-Isoleucine	HMDB00172	7.01547e+06	0.233443	L-Histidine	HMDB00177	979463	-0.465775	L-Lysine	HMDB00182	1.44687e+06	1.35141	L-Serine	HMDB00187	319507	0.418762	L-Aspartic acid
id186	Glycine	HMDB00123	46031.5	-1.75417	L-Glutamic acid	HMDB00148	735976	-0.958336	L-Tyrosine	HMDB00158	829738	-1.12057	L-Phenylalanine	HMDB00159	1.5952e+06	-1.60729	L-Alanine	HMDB00161	844689	-1.40579	L-Proline	HMDB00162	3.8293e+06	0.0847721	L-Threonine	HMDB00167	543238	-0.0463923	L-Asparagine	HMDB00168	152997	-0.784825	L-Isoleucine	HMDB00172	7.61536e+06	0.526893	L-Histidine	HMDB00177	943979	-0.688549	L-Lysine	HMDB00182	832100	-0.561801	L-Serine	HMDB00187	347559	0.844937	L-Aspartic acid
id187	Glycine	HMDB00123	116637	1.13048	L-Glutamic acid	HMDB00148	490050	-1.52813	L-Tyrosine	HMDB00158	1.60026e+06	0.466249	L-Phenylalanine	HMDB00159	3.42469e+06	0.818673	L-Alanine	HMDB00161	1.31565e+06	0.477851	L-Proline	HMDB00162	4.71436e+06	0.745994	L-Threonine	HMDB00167	567367	0.0885235	L-Asparagine	HMDB00168	173368	-0.329436	L-Isoleucine	HMDB00172	7.90212e+06	0.667165	L-Histidine	HMDB00177	1.2444e+06	1.19755	L-Lysine	HMDB00182	1.40686e+06	1.2269	L-Serine	HMDB00187	310733	0.285463	L-Aspartic acid
id188	Glycine	HMDB00123	64083.6	-1.01663	L-Glutamic acid	HMDB00148	345481	-1.86309	L-Tyrosine	HMDB00158	946574	-0.87996	L-Phenylalanine	HMDB00159	1.96398e+06	-1.11827	L-Alanine	HMDB00161	1.17585e+06	-0.0813016	L-Proline	HMDB00162	3.15144e+06	-0.421648	L-Threonine	HMDB00167	696254	0.809184	L-Asparagine	HMDB00168	161618	-0.5921	L-Isoleucine	HMDB00172	4.42082e+06	-1.03578	L-Histidine	HMDB00177	858657	-1.22423	L-Lysine	HMDB00182	1.00719e+06	-0.0168883	L-Serine	HMDB00187	245449	-0.706377	L-Aspartic acid
id189	Glycine	HMDB00123	60983.6	-1.14329	L-Glutamic acid	HMDB00148	262187	-2.05608	L-Tyrosine	HMDB00158	590934	-1.61237	L-Phenylalanine	HMDB00159	2.20553e+06	-0.797973	L-Alanine	HMDB00161	1.27441e+06	0.312891	L-Proline	HMDB00162	3.92422e+06	0.155689	L-Threonine	HMDB00167	662887	0.622617	L-Asparagine	HMDB00168	237997	1.11534	L-Isoleucine	HMDB00172	5.19137e+06	-0.658847	L-Histidine	HMDB00177	1.26003e+06	1.2957	L-Lysine	HMDB00182	858138	-0.480768	L-Serine	HMDB00187	247318	-0.677991	L-Aspartic acid
id190	Glycine	HMDB00123	140777	2.11675	L-Glutamic acid	HMDB00148	1.89197e+06	1.72003	L-Tyrosine	HMDB00158	6.1776e+06	9.89291	L-Phenylalanine	HMDB00159	2.64237e+06	-0.218707	L-Alanine	HMDB00161	2.18464e+06	3.95343	L-Proline	HMDB00162	7.37363e+06	2.7327	L-Threonine	HMDB00167	350157	-1.126	L-Asparagine	HMDB00168	568079	8.49434	L-Isoleucine	HMDB00172	5.99676e+06	-0.264875	L-Histidine	HMDB00177	2.55894e+06	9.4506	L-Lysine	HMDB00182	4.80751e+06	11.8101	L-Serine	HMDB00187	283033	-0.135385	L-Aspartic acid
id191	Glycine	HMDB00123	119147	1.23303	L-Glutamic acid	HMDB00148	1.58334e+06	1.00497	L-Tyrosine	HMDB00158	1.7077e+06	0.687522	L-Phenylalanine	HMDB00159	3.54943e+06	0.984085	L-Alanine	HMDB00161	1.30744e+06	0.445023	L-Proline	HMDB00162	4.9295e+06	0.906717	L-Threonine	HMDB00167	650599	0.553908	L-Asparagine	HMDB00168	218056	0.669554	L-Isoleucine	HMDB00172	1.03469e+07	1.86307	L-Histidine	HMDB00177	1.12003e+06	0.416712	L-Lysine	HMDB00182	1.06871e+06	0.174542	L-Serine	HMDB00187	328412	0.554045	L-Aspartic acid
id192	Glycine	HMDB00123	75543.2	-0.548442	L-Glutamic acid	HMDB00148	621714	-1.22307	L-Tyrosine	HMDB00158	1.63135e+06	0.53028	L-Phenylalanine	HMDB00159	2.65197e+06	-0.205977	L-Alanine	HMDB00161	1.96326e+06	3.06802	L-Proline	HMDB00162	4.46474e+06	0.559504	L-Threonine	HMDB00167	764036	1.18818	L-Asparagine	HMDB00168	190511	0.0537907	L-Isoleucine	HMDB00172	6.30092e+06	-0.116092	L-Histidine	HMDB00177	976295	-0.485661	L-Lysine	HMDB00182	1.09173e+06	0.246192	L-Serine	HMDB00187	301389	0.143493	L-Aspartic acid
id193	Glycine	HMDB00123	151049	2.53641	L-Glutamic acid	HMDB00148	1.18483e+06	0.0816402	L-Tyrosine	HMDB00158	1.90332e+06	1.09038	L-Phenylalanine	HMDB00159	3.56534e+06	1.00518	L-Alanine	HMDB00161	1.16569e+06	-0.121913	L-Proline	HMDB00162	4.76225e+06	0.78177	L-Threonine	HMDB00167	1.14702e+06	3.32961	L-Asparagine	HMDB00168	241224	1.18748	L-Isoleucine	HMDB00172	1.28171e+07	3.07141	L-Histidine	HMDB00177	1.42393e+06	2.32472	L-Lysine	HMDB00182	1.49377e+06	1.49739	L-Serine	HMDB00187	534434	3.68406	L-Aspartic acid
id194	Glycine	HMDB00123	63368.3	-1.04586	L-Glutamic acid	HMDB00148	1.19849e+06	0.113288	L-Tyrosine	HMDB00158	2.02298e+06	1.3368	L-Phenylalanine	HMDB00159	3.98351e+06	1.55969	L-Alanine	HMDB00161	1.22745e+06	0.125083	L-Proline	HMDB00162	5.2754e+06	1.16513	L-Threonine	HMDB00167	580081	0.15961	L-Asparagine	HMDB00168	168567	-0.436753	L-Isoleucine	HMDB00172	9.40629e+06	1.40296	L-Histidine	HMDB00177	1.34831e+06	1.84992	L-Lysine	HMDB00182	1.27467e+06	0.815527	L-Serine	HMDB00187	288840	-0.0471582	L-Aspartic acid
id195	Glycine	HMDB00123	81854.7	-0.29058	L-Glutamic acid	HMDB00148	1.35345e+06	0.472328	L-Tyrosine	HMDB00158	1.19174e+06	-0.37506	L-Phenylalanine	HMDB00159	2.15399e+06	-0.866319	L-Alanine	HMDB00161	963312	-0.931353	L-Proline	HMDB00162	2.98604e+06	-0.545217	L-Threonine	HMDB00167	478058	-0.410843	L-Asparagine	HMDB00168	152174	-0.803225	L-Isoleucine	HMDB00172	5.90734e+06	-0.30862	L-Histidine	HMDB00177	1.02345e+06	-0.189632	L-Lysine	HMDB00182	712163	-0.935057	L-Serine	HMDB00187	314162	0.337548	L-Aspartic acid
id196	Glycine	HMDB00123	45223.1	-1.7872	L-Glutamic acid	HMDB00148	585198	-1.30768	L-Tyrosine	HMDB00158	811819	-1.15748	L-Phenylalanine	HMDB00159	2.21565e+06	-0.784547	L-Alanine	HMDB00161	732664	-1.85385	L-Proline	HMDB00162	3.2741e+06	-0.330008	L-Threonine	HMDB00167	405952	-0.814019	L-Asparagine	HMDB00168	135167	-1.18343	L-Isoleucine	HMDB00172	6.83617e+06	0.145738	L-Histidine	HMDB00177	822961	-1.44833	L-Lysine	HMDB00182	875750	-0.425958	L-Serine	HMDB00187	224611	-1.02296	L-Aspartic acid
id197	Glycine	HMDB00123	60395.6	-1.16731	L-Glutamic acid	HMDB00148	675569	-1.0983	L-Tyrosine	HMDB00158	1.14866e+06	-0.463784	L-Phenylalanine	HMDB00159	3.03471e+06	0.301551	L-Alanine	HMDB00161	1.16224e+06	-0.135725	L-Proline	HMDB00162	5.10725e+06	1.03951	L-Threonine	HMDB00167	496523	-0.307595	L-Asparagine	HMDB00168	179936	-0.182604	L-Isoleucine	HMDB00172	7.36021e+06	0.402081	L-Histidine	HMDB00177	1.08463e+06	0.194516	L-Lysine	HMDB00182	1.22896e+06	0.673252	L-Serine	HMDB00187	206763	-1.29413	L-Aspartic acid
id198	Glycine	HMDB00123	100120	0.455645	L-Glutamic acid	HMDB00148	3.70819e+06	5.92814	L-Tyrosine	HMDB00158	1.86008e+06	1.00134	L-Phenylalanine	HMDB00159	8.65788e+06	7.75804	L-Alanine	HMDB00161	758782	-1.74939	L-Proline	HMDB00162	4.67712e+06	0.718169	L-Threonine	HMDB00167	1.53349e+06	5.49053	L-Asparagine	HMDB00168	42306.3	-3.25932	L-Isoleucine	HMDB00172	5.2771e+06	-0.616914	L-Histidine	HMDB00177	4.21649e+06	19.8571	L-Lysine	HMDB00182	546084	-1.45191	L-Serine	HMDB00187	231860	-0.91284	L-Aspartic acid
id199	Glycine	HMDB00123	57718.2	-1.2767	L-Glutamic acid	HMDB00148	1.12284e+06	-0.0619894	L-Tyrosine	HMDB00158	321587	-2.16707	L-Phenylalanine	HMDB00159	825309	-2.62818	L-Alanine	HMDB00161	829422	-1.46686	L-Proline	HMDB00162	3.35818e+06	-0.267196	L-Threonine	HMDB00167	300056	-1.40613	L-Asparagine	HMDB00168	91036.4	-2.16996	L-Isoleucine	HMDB00172	2.56506e+06	-1.94355	L-Histidine	HMDB00177	825573	-1.43194	L-Lysine	HMDB00182	665308	-1.08087	L-Serine	HMDB00187	210528	-1.23692	L-Aspartic acid
id200	Glycine	HMDB00123	56395.6	-1.33073	L-Glutamic acid	HMDB00148	313576	-1.93702	L-Tyrosine	HMDB00158	1.2673e+06	-0.21945	L-Phenylalanine	HMDB00159	2.38559e+06	-0.559203	L-Alanine	HMDB00161	1.11963e+06	-0.306142	L-Proline	HMDB00162	4.20127e+06	0.362665	L-Threonine	HMDB00167	488492	-0.352501	L-Asparagine	HMDB00168	145522	-0.951938	L-Isoleucine	HMDB00172	7.49526e+06	0.468143	L-Histidine	HMDB00177	1.00663e+06	-0.29521	L-Lysine	HMDB00182	1.03563e+06	0.0715926	L-Serine	HMDB00187	252950	-0.592427	L-Aspartic acid
id201	Glycine	HMDB00123	77851.3	-0.454146	L-Glutamic acid	HMDB00148	975288	-0.403862	L-Tyrosine	HMDB00158	832356	-1.11518	L-Phenylalanine	HMDB00159	1.88631e+06	-1.22126	L-Alanine	HMDB00161	847227	-1.39564	L-Proline	HMDB00162	3.2318e+06	-0.361614	L-Threonine	HMDB00167	431688	-0.67012	L-Asparagine	HMDB00168	149165	-0.870504	L-Isoleucine	HMDB00172	4.19616e+06	-1.14567	L-Histidine	HMDB00177	908775	-0.909574	L-Lysine	HMDB00182	888523	-0.386208	L-Serine	HMDB00187	263550	-0.431377	L-Aspartic acid
id202	Glycine	HMDB00123	73790.7	-0.620043	L-Glutamic acid	HMDB00148	692247	-1.05965	L-Tyrosine	HMDB00158	1.14947e+06	-0.462119	L-Phenylalanine	HMDB00159	1.97998e+06	-1.09706	L-Alanine	HMDB00161	700561	-1.98225	L-Proline	HMDB00162	2.63682e+06	-0.806111	L-Threonine	HMDB00167	459103	-0.516832	L-Asparagine	HMDB00168	155053	-0.738876	L-Isoleucine	HMDB00172	4.97069e+06	-0.7668	L-Histidine	HMDB00177	1.0609e+06	0.0455175	L-Lysine	HMDB00182	676565	-1.04584	L-Serine	HMDB00187	238598	-0.810471	L-Aspartic acid
id203	Glycine	HMDB00123	110316	0.872211	L-Glutamic acid	HMDB00148	2.16807e+06	2.35976	L-Tyrosine	HMDB00158	815737	-1.14941	L-Phenylalanine	HMDB00159	2.62754e+06	-0.238368	L-Alanine	HMDB00161	1.62401e+06	1.71115	L-Proline	HMDB00162	4.19378e+06	0.357069	L-Threonine	HMDB00167	701604	0.8391	L-Asparagine	HMDB00168	220359	0.721044	L-Isoleucine	HMDB00172	5.78234e+06	-0.369767	L-Histidine	HMDB00177	1.44586e+06	2.46236	L-Lysine	HMDB00182	1.31932e+06	0.954463	L-Serine	HMDB00187	384616	1.40793	L-Aspartic acid
id204	Glycine	HMDB00123	74300.4	-0.599217	L-Glutamic acid	HMDB00148	3.31485e+06	5.0168	L-Tyrosine	HMDB00158	695883	-1.39624	L-Phenylalanine	HMDB00159	1.5258e+06	-1.69931	L-Alanine	HMDB00161	1.97466e+06	3.11361	L-Proline	HMDB00162	1.29738e+07	6.9165	L-Threonine	HMDB00167	682109	0.730094	L-Asparagine	HMDB00168	310598	2.73834	L-Isoleucine	HMDB00172	4.22217e+06	-1.13295	L-Histidine	HMDB00177	1.60869e+06	3.48465	L-Lysine	HMDB00182	769957	-0.755196	L-Serine	HMDB00187	195906	-1.45906	L-Aspartic acid
id205	Glycine	HMDB00123	104562	0.637156	L-Glutamic acid	HMDB00148	839196	-0.719179	L-Tyrosine	HMDB00158	1.33591e+06	-0.0781652	L-Phenylalanine	HMDB00159	2.22355e+06	-0.774079	L-Alanine	HMDB00161	1.54366e+06	1.3898	L-Proline	HMDB00162	4.20014e+06	0.361826	L-Threonine	HMDB00167	2.05723e+06	8.41897	L-Asparagine	HMDB00168	284423	2.15319	L-Isoleucine	HMDB00172	8.55732e+06	0.987667	L-Histidine	HMDB00177	1.0021e+06	-0.323682	L-Lysine	HMDB00182	2.23771e+06	3.81258	L-Serine	HMDB00187	339032	0.715393	L-Aspartic acid
id206	Glycine	HMDB00123	66256.1	-0.927876	L-Glutamic acid	HMDB00148	610812	-1.24833	L-Tyrosine	HMDB00158	1.03545e+06	-0.69693	L-Phenylalanine	HMDB00159	1.8297e+06	-1.29633	L-Alanine	HMDB00161	663850	-2.12907	L-Proline	HMDB00162	2.13263e+06	-1.18279	L-Threonine	HMDB00167	378097	-0.969771	L-Asparagine	HMDB00168	132983	-1.23226	L-Isoleucine	HMDB00172	4.68659e+06	-0.905769	L-Histidine	HMDB00177	844690	-1.31191	L-Lysine	HMDB00182	647767	-1.13546	L-Serine	HMDB00187	235672	-0.854916	L-Aspartic acid
id207	Glycine	HMDB00123	88447.1	-0.0212433	L-Glutamic acid	HMDB00148	393570	-1.75167	L-Tyrosine	HMDB00158	1.25575e+06	-0.243238	L-Phenylalanine	HMDB00159	2.77011e+06	-0.0493182	L-Alanine	HMDB00161	1.54098e+06	1.37909	L-Proline	HMDB00162	3.24176e+06	-0.354167	L-Threonine	HMDB00167	514811	-0.205341	L-Asparagine	HMDB00168	432901	5.47244	L-Isoleucine	HMDB00172	6.55533e+06	0.00835585	L-Histidine	HMDB00177	1.07761e+06	0.150407	L-Lysine	HMDB00182	1.152e+06	0.433756	L-Serine	HMDB00187	302400	0.158855	L-Aspartic acid
id208	Glycine	HMDB00123	72863.5	0.0151474	L-Glutamic acid	HMDB00148	1.34208e+06	0.57052	L-Tyrosine	HMDB00158	1.27441e+06	0.483351	L-Phenylalanine	HMDB00159	3.05502e+06	1.30645	L-Alanine	HMDB00161	1.23346e+06	1.0632	L-Proline	HMDB00162	5.06153e+06	1.65986	L-Threonine	HMDB00167	854023	2.34613	L-Asparagine	HMDB00168	241483	1.04536	L-Isoleucine	HMDB00172	9.21356e+06	2.21449	L-Histidine	HMDB00177	1.4835e+06	2.32136	L-Lysine	HMDB00182	1.53071e+06	1.86501	L-Serine	HMDB00187	358073	2.53634	L-Aspartic acid
id209	Glycine	HMDB00123	53742	-0.769317	L-Glutamic acid	HMDB00148	970139	-0.160863	L-Tyrosine	HMDB00158	888723	-0.606036	L-Phenylalanine	HMDB00159	1.89803e+06	-0.587216	L-Alanine	HMDB00161	797609	-0.884955	L-Proline	HMDB00162	3.21623e+06	-0.287837	L-Threonine	HMDB00167	311944	-1.01065	L-Asparagine	HMDB00168	111427	-0.942059	L-Isoleucine	HMDB00172	4.12198e+06	-0.83922	L-Histidine	HMDB00177	881216	-0.637598	L-Lysine	HMDB00182	758531	-0.542938	L-Serine	HMDB00187	206521	-1.03411	L-Aspartic acid
id210	Glycine	HMDB00123	58520.4	-0.57328	L-Glutamic acid	HMDB00148	1.35763e+06	0.601096	L-Tyrosine	HMDB00158	1.04552e+06	-0.16317	L-Phenylalanine	HMDB00159	2.67887e+06	0.690796	L-Alanine	HMDB00161	808974	-0.834155	L-Proline	HMDB00162	2.42855e+06	-1.11922	L-Threonine	HMDB00167	328155	-0.910265	L-Asparagine	HMDB00168	165649	-0.113488	L-Isoleucine	HMDB00172	5.39398e+06	-0.0763297	L-Histidine	HMDB00177	919251	-0.450734	L-Lysine	HMDB00182	511964	-1.31183	L-Serine	HMDB00187	279635	0.688395	L-Aspartic acid
id211	Glycine	HMDB00123	51581.3	-0.85796	L-Glutamic acid	HMDB00148	1.17791e+06	0.247691	L-Tyrosine	HMDB00158	644969	-1.29452	L-Phenylalanine	HMDB00159	2.25389e+06	-0.00478588	L-Alanine	HMDB00161	504727	-2.19406	L-Proline	HMDB00162	1.98787e+06	-1.58436	L-Threonine	HMDB00167	342578	-0.820948	L-Asparagine	HMDB00168	147153	-0.396117	L-Isoleucine	HMDB00172	7.15058e+06	0.977204	L-Histidine	HMDB00177	1.00692e+06	-0.0200051	L-Lysine	HMDB00182	660863	-0.847504	L-Serine	HMDB00187	246024	-0.103444	L-Aspartic acid
id212	Glycine	HMDB00123	83298.4	0.443245	L-Glutamic acid	HMDB00148	905572	-0.287828	L-Tyrosine	HMDB00158	915456	-0.530528	L-Phenylalanine	HMDB00159	2.93936e+06	1.11714	L-Alanine	HMDB00161	1.20628e+06	0.941688	L-Proline	HMDB00162	3.80791e+06	0.336675	L-Threonine	HMDB00167	595240	0.743642	L-Asparagine	HMDB00168	228094	0.840756	L-Isoleucine	HMDB00172	7.14252e+06	0.972367	L-Histidine	HMDB00177	1.28922e+06	1.36687	L-Lysine	HMDB00182	928727	-0.0122054	L-Serine	HMDB00187	297544	1.11032	L-Aspartic acid
id213	Glycine	HMDB00123	49535.4	-0.941893	L-Glutamic acid	HMDB00148	1.00186e+06	-0.098479	L-Tyrosine	HMDB00158	661016	-1.24919	L-Phenylalanine	HMDB00159	1.53957e+06	-1.17393	L-Alanine	HMDB00161	572642	-1.8905	L-Proline	HMDB00162	2.3446e+06	-1.20783	L-Threonine	HMDB00167	302004	-1.0722	L-Asparagine	HMDB00168	143136	-0.45751	L-Isoleucine	HMDB00172	5.49849e+06	-0.0136495	L-Histidine	HMDB00177	913511	-0.478934	L-Lysine	HMDB00182	600048	-1.03715	L-Serine	HMDB00187	210198	-0.947486	L-Aspartic acid
id214	Glycine	HMDB00123	60308.5	-0.499925	L-Glutamic acid	HMDB00148	1.23578e+06	0.361498	L-Tyrosine	HMDB00158	853580	-0.705298	L-Phenylalanine	HMDB00159	1.76219e+06	-0.809551	L-Alanine	HMDB00161	780173	-0.962889	L-Proline	HMDB00162	3.10128e+06	-0.409163	L-Threonine	HMDB00167	376786	-0.609119	L-Asparagine	HMDB00168	154549	-0.283101	L-Isoleucine	HMDB00172	3.76369e+06	-1.05411	L-Histidine	HMDB00177	1.13801e+06	0.62398	L-Lysine	HMDB00182	764132	-0.525472	L-Serine	HMDB00187	227993	-0.528238	L-Aspartic acid
id215	Glycine	HMDB00123	92865	0.835716	L-Glutamic acid	HMDB00148	1.26389e+06	0.416771	L-Tyrosine	HMDB00158	856583	-0.696816	L-Phenylalanine	HMDB00159	2.235e+06	-0.035699	L-Alanine	HMDB00161	999345	0.016752	L-Proline	HMDB00162	2.4905e+06	-1.05384	L-Threonine	HMDB00167	421878	-0.32989	L-Asparagine	HMDB00168	162032	-0.168754	L-Isoleucine	HMDB00172	4.90863e+06	-0.36742	L-Histidine	HMDB00177	1.11408e+06	0.506416	L-Lysine	HMDB00182	813943	-0.370143	L-Serine	HMDB00187	255338	0.115968	L-Aspartic acid
id216	Glycine	HMDB00123	56433.8	-0.658883	L-Glutamic acid	HMDB00148	502084	-1.08125	L-Tyrosine	HMDB00158	1.31528e+06	0.598766	L-Phenylalanine	HMDB00159	2.48779e+06	0.378052	L-Alanine	HMDB00161	1.58524e+06	2.63554	L-Proline	HMDB00162	3.92104e+06	0.456084	L-Threonine	HMDB00167	587855	0.697908	L-Asparagine	HMDB00168	168566	-0.0689093	L-Isoleucine	HMDB00172	6.78734e+06	0.759349	L-Histidine	HMDB00177	1.62467e+06	3.0149	L-Lysine	HMDB00182	1.40753e+06	1.48088	L-Serine	HMDB00187	177320	-1.72206	L-Aspartic acid
id217	Glycine	HMDB00123	89322.7	0.69039	L-Glutamic acid	HMDB00148	496942	-1.09136	L-Tyrosine	HMDB00158	1.63261e+06	1.49507	L-Phenylalanine	HMDB00159	2.4864e+06	0.375778	L-Alanine	HMDB00161	1.54538e+06	2.45739	L-Proline	HMDB00162	4.00755e+06	0.547401	L-Threonine	HMDB00167	760443	1.76664	L-Asparagine	HMDB00168	191769	0.285659	L-Isoleucine	HMDB00172	7.34957e+06	1.09655	L-Histidine	HMDB00177	1.17359e+06	0.798778	L-Lysine	HMDB00182	1.15497e+06	0.693319	L-Serine	HMDB00187	287249	0.867782	L-Aspartic acid
id218	Glycine	HMDB00123	85794.8	-0.22775	L-Glutamic acid	HMDB00148	2.51867e+06	1.79141	L-Tyrosine	HMDB00158	1.28288e+06	0.62748	L-Phenylalanine	HMDB00159	2.26688e+06	-0.121377	L-Alanine	HMDB00161	1.29735e+06	0.985497	L-Proline	HMDB00162	4.32752e+06	0.859272	L-Threonine	HMDB00167	572544	0.537749	L-Asparagine	HMDB00168	151317	-0.298053	L-Isoleucine	HMDB00172	7.94107e+06	1.08648	L-Histidine	HMDB00177	1.22115e+06	1.05412	L-Lysine	HMDB00182	1.15367e+06	1.13041	L-Serine	HMDB00187	297510	0.305371	L-Aspartic acid
id219	Glycine	HMDB00123	58528.1	-0.572967	L-Glutamic acid	HMDB00148	1.08708e+06	0.0690968	L-Tyrosine	HMDB00158	928504	-0.493674	L-Phenylalanine	HMDB00159	2.69315e+06	0.714162	L-Alanine	HMDB00161	990327	-0.0235546	L-Proline	HMDB00162	4.06531e+06	0.608362	L-Threonine	HMDB00167	274925	-1.23988	L-Asparagine	HMDB00168	139604	-0.511476	L-Isoleucine	HMDB00172	5.22241e+06	-0.179229	L-Histidine	HMDB00177	1.04507e+06	0.167406	L-Lysine	HMDB00182	360740	-1.7834	L-Serine	HMDB00187	206673	-1.03053	L-Aspartic acid
id220	Glycine	HMDB00123	59091.8	-0.54984	L-Glutamic acid	HMDB00148	721160	-0.650456	L-Tyrosine	HMDB00158	911557	-0.54154	L-Phenylalanine	HMDB00159	2.16171e+06	-0.155647	L-Alanine	HMDB00161	1.22625e+06	1.03097	L-Proline	HMDB00162	3.0464e+06	-0.467083	L-Threonine	HMDB00167	786091	1.92547	L-Asparagine	HMDB00168	269634	1.47554	L-Isoleucine	HMDB00172	6.2208e+06	0.419563	L-Histidine	HMDB00177	1.03534e+06	0.119572	L-Lysine	HMDB00182	823838	-0.339287	L-Serine	HMDB00187	172507	-1.83546	L-Aspartic acid
id221	Glycine	HMDB00123	63826.2	-0.547228	L-Glutamic acid	HMDB00148	940878	-0.692741	L-Tyrosine	HMDB00158	902866	-0.410919	L-Phenylalanine	HMDB00159	2.21256e+06	-0.214817	L-Alanine	HMDB00161	1.02106e+06	-0.0986545	L-Proline	HMDB00162	2.39207e+06	-0.931713	L-Threonine	HMDB00167	395530	-0.637399	L-Asparagine	HMDB00168	135391	-0.609231	L-Isoleucine	HMDB00172	5.24185e+06	-0.158372	L-Histidine	HMDB00177	967834	0.0261471	L-Lysine	HMDB00182	959174	0.424289	L-Serine	HMDB00187	182476	-1.27584	L-Aspartic acid
id222	Glycine	HMDB00123	67262.4	-0.214638	L-Glutamic acid	HMDB00148	938769	-0.222549	L-Tyrosine	HMDB00158	1.55835e+06	1.28532	L-Phenylalanine	HMDB00159	3.27529e+06	1.66697	L-Alanine	HMDB00161	910889	-0.378621	L-Proline	HMDB00162	6.77849e+06	3.4721	L-Threonine	HMDB00167	535627	0.374489	L-Asparagine	HMDB00168	206123	0.505013	L-Isoleucine	HMDB00172	8.74442e+06	1.93312	L-Histidine	HMDB00177	1.33364e+06	1.58508	L-Lysine	HMDB00182	797049	-0.422826	L-Serine	HMDB00187	255020	0.108476	L-Aspartic acid
id223	Glycine	HMDB00123	76162.2	0.15048	L-Glutamic acid	HMDB00148	528994	-1.02833	L-Tyrosine	HMDB00158	932945	-0.481131	L-Phenylalanine	HMDB00159	2.24572e+06	-0.0181447	L-Alanine	HMDB00161	1.56483e+06	2.54432	L-Proline	HMDB00162	4.01135e+06	0.551404	L-Threonine	HMDB00167	545626	0.436405	L-Asparagine	HMDB00168	177366	0.0655682	L-Isoleucine	HMDB00172	6.52305e+06	0.600839	L-Histidine	HMDB00177	1.18556e+06	0.857605	L-Lysine	HMDB00182	930927	-0.00534271	L-Serine	HMDB00187	250302	-0.00266676	L-Aspartic acid
id224	Glycine	HMDB00123	98172.3	-0.0477511	L-Glutamic acid	HMDB00148	2.36988e+06	1.55714	L-Tyrosine	HMDB00158	1.36106e+06	0.841135	L-Phenylalanine	HMDB00159	2.37477e+06	0.06424	L-Alanine	HMDB00161	1.17387e+06	0.500952	L-Proline	HMDB00162	2.95557e+06	-0.410277	L-Threonine	HMDB00167	749475	1.71236	L-Asparagine	HMDB00168	245073	1.53394	L-Isoleucine	HMDB00172	5.7399e+06	0.0713241	L-Histidine	HMDB00177	1.5859e+06	2.53426	L-Lysine	HMDB00182	1.3566e+06	1.86714	L-Serine	HMDB00187	609760	4.59746	L-Aspartic acid
id225	Glycine	HMDB00123	264837	7.89089	L-Glutamic acid	HMDB00148	551387	-0.984299	L-Tyrosine	HMDB00158	1.354e+06	0.708154	L-Phenylalanine	HMDB00159	2.66206e+06	0.663285	L-Alanine	HMDB00161	1.65766e+06	2.95926	L-Proline	HMDB00162	4.59792e+06	1.17053	L-Threonine	HMDB00167	492599	0.108041	L-Asparagine	HMDB00168	173151	0.00116308	L-Isoleucine	HMDB00172	7.34882e+06	1.0961	L-Histidine	HMDB00177	1.33931e+06	1.61296	L-Lysine	HMDB00182	1.42225e+06	1.52679	L-Serine	HMDB00187	220839	-0.696799	L-Aspartic acid
id226	Glycine	HMDB00123	43459	-1.19118	L-Glutamic acid	HMDB00148	389079	-1.30346	L-Tyrosine	HMDB00158	559123	-1.53699	L-Phenylalanine	HMDB00159	1.38436e+06	-1.42795	L-Alanine	HMDB00161	1.05847e+06	0.281043	L-Proline	HMDB00162	2.42379e+06	-1.12425	L-Threonine	HMDB00167	509855	0.214899	L-Asparagine	HMDB00168	163338	-0.148796	L-Isoleucine	HMDB00172	4.83029e+06	-0.414405	L-Histidine	HMDB00177	265405	-3.663	L-Lysine	HMDB00182	737462	-0.608641	L-Serine	HMDB00187	200231	-1.1823	L-Aspartic acid
id227	Glycine	HMDB00123	76668.9	0.171266	L-Glutamic acid	HMDB00148	314170	-1.45077	L-Tyrosine	HMDB00158	719617	-1.08368	L-Phenylalanine	HMDB00159	2.39226e+06	0.221698	L-Alanine	HMDB00161	897193	-0.439839	L-Proline	HMDB00162	2.45449e+06	-1.09184	L-Threonine	HMDB00167	351386	-0.766411	L-Asparagine	HMDB00168	146730	-0.402582	L-Isoleucine	HMDB00172	5.70729e+06	0.11158	L-Histidine	HMDB00177	976337	-0.170279	L-Lysine	HMDB00182	866836	-0.205203	L-Serine	HMDB00187	229022	-0.504015	L-Aspartic acid
id228	Glycine	HMDB00123	65870.5	-0.271742	L-Glutamic acid	HMDB00148	390336	-1.30099	L-Tyrosine	HMDB00158	1.27584e+06	0.487383	L-Phenylalanine	HMDB00159	2.75796e+06	0.820243	L-Alanine	HMDB00161	765236	-1.02966	L-Proline	HMDB00162	4.52682e+06	1.09548	L-Threonine	HMDB00167	483425	0.0512322	L-Asparagine	HMDB00168	195657	0.345084	L-Isoleucine	HMDB00172	6.56483e+06	0.625893	L-Histidine	HMDB00177	1.17521e+06	0.806741	L-Lysine	HMDB00182	772499	-0.499382	L-Serine	HMDB00187	296008	1.07412	L-Aspartic acid
id229	Glycine	HMDB00123	93633.3	-0.113759	L-Glutamic acid	HMDB00148	1.88063e+06	0.786843	L-Tyrosine	HMDB00158	1.62061e+06	1.55035	L-Phenylalanine	HMDB00159	3.49646e+06	1.99385	L-Alanine	HMDB00161	1.01177e+06	-0.135116	L-Proline	HMDB00162	4.34611e+06	0.876471	L-Threonine	HMDB00167	537805	0.307127	L-Asparagine	HMDB00168	243744	1.50797	L-Isoleucine	HMDB00172	7.5819e+06	0.920837	L-Histidine	HMDB00177	1.21877e+06	1.04444	L-Lysine	HMDB00182	705894	-0.495233	L-Serine	HMDB00187	341764	0.913678	L-Aspartic acid
id230	Glycine	HMDB00123	76273.4	-0.366215	L-Glutamic acid	HMDB00148	1.95254e+06	0.900071	L-Tyrosine	HMDB00158	3.44195e+06	6.52726	L-Phenylalanine	HMDB00159	4.89352e+06	4.3972	L-Alanine	HMDB00161	1.43498e+06	1.52553	L-Proline	HMDB00162	7.48259e+06	3.77884	L-Threonine	HMDB00167	824874	2.21291	L-Asparagine	HMDB00168	264513	1.91379	L-Isoleucine	HMDB00172	1.80805e+07	5.76268	L-Histidine	HMDB00177	1.31516e+06	1.43559	L-Lysine	HMDB00182	1.48279e+06	2.32527	L-Serine	HMDB00187	368931	1.2871	L-Aspartic acid
id231	Glycine	HMDB00123	84055.6	-0.253042	L-Glutamic acid	HMDB00148	1.15228e+06	-0.359893	L-Tyrosine	HMDB00158	1.33076e+06	0.758325	L-Phenylalanine	HMDB00159	3.00583e+06	1.14983	L-Alanine	HMDB00161	985579	-0.237881	L-Proline	HMDB00162	7.25525e+06	3.56847	L-Threonine	HMDB00167	287770	-1.35279	L-Asparagine	HMDB00168	92610.8	-1.44515	L-Isoleucine	HMDB00172	4.74539e+06	-0.387337	L-Histidine	HMDB00177	1.23329e+06	1.10336	L-Lysine	HMDB00182	1.11163e+06	0.977768	L-Serine	HMDB00187	134846	-1.93056	L-Aspartic acid
id232	Glycine	HMDB00123	80276.1	-0.308006	L-Glutamic acid	HMDB00148	345488	-1.63015	L-Tyrosine	HMDB00158	1.357e+06	0.830035	L-Phenylalanine	HMDB00159	2.66888e+06	0.570186	L-Alanine	HMDB00161	1.03312e+06	-0.0513422	L-Proline	HMDB00162	3.76344e+06	0.337297	L-Threonine	HMDB00167	429967	-0.40878	L-Asparagine	HMDB00168	221891	1.08096	L-Isoleucine	HMDB00172	7.16282e+06	0.727561	L-Histidine	HMDB00177	847540	-0.462007	L-Lysine	HMDB00182	594760	-0.898699	L-Serine	HMDB00187	242742	-0.447457	L-Aspartic acid
id233	Glycine	HMDB00123	51464.5	-0.726998	L-Glutamic acid	HMDB00148	491098	-1.40089	L-Tyrosine	HMDB00158	1.26208e+06	0.570644	L-Phenylalanine	HMDB00159	1.77143e+06	-0.973685	L-Alanine	HMDB00161	870162	-0.690764	L-Proline	HMDB00162	3.48036e+06	0.0753418	L-Threonine	HMDB00167	510993	0.129131	L-Asparagine	HMDB00168	103364	-1.23502	L-Isoleucine	HMDB00172	6.69214e+06	0.510485	L-Histidine	HMDB00177	766455	-0.791055	L-Lysine	HMDB00182	1.18024e+06	1.22686	L-Serine	HMDB00187	202139	-1.00556	L-Aspartic acid
id234	Glycine	HMDB00123	86568.7	-0.216496	L-Glutamic acid	HMDB00148	904547	-0.749941	L-Tyrosine	HMDB00158	1.30806e+06	0.696292	L-Phenylalanine	HMDB00159	2.0914e+06	-0.423247	L-Alanine	HMDB00161	663219	-1.50279	L-Proline	HMDB00162	3.19739e+06	-0.186509	L-Threonine	HMDB00167	365148	-0.839097	L-Asparagine	HMDB00168	233640	1.31053	L-Isoleucine	HMDB00172	4.66055e+06	-0.426462	L-Histidine	HMDB00177	885124	-0.309491	L-Lysine	HMDB00182	674091	-0.610693	L-Serine	HMDB00187	228707	-0.64037	L-Aspartic acid
id235	Glycine	HMDB00123	75517.1	-0.377214	L-Glutamic acid	HMDB00148	835422	-0.858775	L-Tyrosine	HMDB00158	1.08436e+06	0.0850145	L-Phenylalanine	HMDB00159	2.04564e+06	-0.50196	L-Alanine	HMDB00161	587945	-1.79816	L-Proline	HMDB00162	1.83824e+06	-1.44421	L-Threonine	HMDB00167	518964	0.182049	L-Asparagine	HMDB00168	143838	-0.444188	L-Isoleucine	HMDB00172	4.69538e+06	-0.410398	L-Histidine	HMDB00177	922739	-0.15685	L-Lysine	HMDB00182	757358	-0.308396	L-Serine	HMDB00187	320979	0.627968	L-Aspartic acid
id236	Glycine	HMDB00123	88900.2	-0.182591	L-Glutamic acid	HMDB00148	1.69703e+06	0.49777	L-Tyrosine	HMDB00158	1.15927e+06	0.289717	L-Phenylalanine	HMDB00159	2.34873e+06	0.0194391	L-Alanine	HMDB00161	1.16379e+06	0.461399	L-Proline	HMDB00162	2.57751e+06	-0.760118	L-Threonine	HMDB00167	805135	2.08187	L-Asparagine	HMDB00168	218939	1.02328	L-Isoleucine	HMDB00172	4.84449e+06	-0.341631	L-Histidine	HMDB00177	1.02762e+06	0.268773	L-Lysine	HMDB00182	1.00596e+06	0.594155	L-Serine	HMDB00187	331357	0.770622	L-Aspartic acid
id237	Glycine	HMDB00123	93183.6	-0.120299	L-Glutamic acid	HMDB00148	2.62071e+06	1.95206	L-Tyrosine	HMDB00158	1.38095e+06	0.895477	L-Phenylalanine	HMDB00159	2.32049e+06	-0.0291368	L-Alanine	HMDB00161	1.51933e+06	1.8565	L-Proline	HMDB00162	3.63436e+06	0.217843	L-Threonine	HMDB00167	2.63141e+06	14.2061	L-Asparagine	HMDB00168	269037	2.00219	L-Isoleucine	HMDB00172	9.37812e+06	1.74923	L-Histidine	HMDB00177	1.20428e+06	0.985668	L-Lysine	HMDB00182	2.0399e+06	4.34783	L-Serine	HMDB00187	522360	3.39608	L-Aspartic acid
id238	Glycine	HMDB00123	66993.8	-0.388709	L-Glutamic acid	HMDB00148	822559	-0.514123	L-Tyrosine	HMDB00158	1.00942e+06	-0.18202	L-Phenylalanine	HMDB00159	3.14008e+06	0.783439	L-Alanine	HMDB00161	995104	-0.0937382	L-Proline	HMDB00162	3.69076e+06	0.50738	L-Threonine	HMDB00167	419876	-0.270841	L-Asparagine	HMDB00168	184653	0.354934	L-Isoleucine	HMDB00172	7.73079e+06	0.778171	L-Histidine	HMDB00177	984885	0.288298	L-Lysine	HMDB00182	987448	0.497658	L-Serine	HMDB00187	256270	0.0279407	L-Aspartic acid
id239	Glycine	HMDB00123	318293	1.56434	L-Glutamic acid	HMDB00148	574016	-0.81048	L-Tyrosine	HMDB00158	852032	-0.595206	L-Phenylalanine	HMDB00159	2.68467e+06	0.255729	L-Alanine	HMDB00161	482931	-1.77431	L-Proline	HMDB00162	3.77303e+06	0.576024	L-Threonine	HMDB00167	457162	-0.0670138	L-Asparagine	HMDB00168	177753	0.209572	L-Isoleucine	HMDB00172	1.60416e+07	4.07524	L-Histidine	HMDB00177	724262	-1.55275	L-Lysine	HMDB00182	861642	0.0852777	L-Serine	HMDB00187	204443	-0.627137	L-Aspartic acid
id240	Glycine	HMDB00123	81731.7	-0.274168	L-Glutamic acid	HMDB00148	1.0039e+06	-0.297897	L-Tyrosine	HMDB00158	876364	-0.53133	L-Phenylalanine	HMDB00159	2.47778e+06	0.0160038	L-Alanine	HMDB00161	853347	-0.558879	L-Proline	HMDB00162	2.77206e+06	-0.25916	L-Threonine	HMDB00167	465200	-0.0230718	L-Asparagine	HMDB00168	140876	-0.567378	L-Isoleucine	HMDB00172	6.63998e+06	0.345421	L-Histidine	HMDB00177	916569	-0.194285	L-Lysine	HMDB00182	769495	-0.21677	L-Serine	HMDB00187	248059	-0.0758416	L-Aspartic acid
id241	Glycine	HMDB00123	238786	0.946424	L-Glutamic acid	HMDB00148	1.04705e+06	-0.246451	L-Tyrosine	HMDB00158	1.45659e+06	0.991898	L-Phenylalanine	HMDB00159	3.00117e+06	0.622474	L-Alanine	HMDB00161	1.34167e+06	1.04344	L-Proline	HMDB00162	5.00621e+06	1.60495	L-Threonine	HMDB00167	734423	1.44864	L-Asparagine	HMDB00168	171206	0.0716343	L-Isoleucine	HMDB00172	7.15378e+06	0.549256	L-Histidine	HMDB00177	883224	-0.429841	L-Lysine	HMDB00182	1.26794e+06	1.41708	L-Serine	HMDB00187	214276	-0.502858	L-Aspartic acid
id242	Glycine	HMDB00123	141837	0.192956	L-Glutamic acid	HMDB00148	1.1863e+06	-0.0804094	L-Tyrosine	HMDB00158	876431	-0.531154	L-Phenylalanine	HMDB00159	1.69918e+06	-0.88619	L-Alanine	HMDB00161	1.23537e+06	0.694646	L-Proline	HMDB00162	5.40921e+06	1.9412	L-Threonine	HMDB00167	1.20434e+06	4.01746	L-Asparagine	HMDB00168	194750	0.567667	L-Isoleucine	HMDB00172	6.16961e+06	0.158815	L-Histidine	HMDB00177	1.02132e+06	0.545689	L-Lysine	HMDB00182	896610	0.199899	L-Serine	HMDB00187	318473	0.814165	L-Aspartic acid
id243	Glycine	HMDB00123	104156	-0.0998908	L-Glutamic acid	HMDB00148	1.44264e+06	0.225244	L-Tyrosine	HMDB00158	1.13838e+06	0.156527	L-Phenylalanine	HMDB00159	2.86196e+06	0.461169	L-Alanine	HMDB00161	1.04658e+06	0.0751713	L-Proline	HMDB00162	2.77663e+06	-0.255351	L-Threonine	HMDB00167	525999	0.309287	L-Asparagine	HMDB00168	219647	1.09222	L-Isoleucine	HMDB00172	6.88613e+06	0.443075	L-Histidine	HMDB00177	1.22075e+06	1.95444	L-Lysine	HMDB00182	870287	0.113615	L-Serine	HMDB00187	306382	0.661333	L-Aspartic acid
id244	Glycine	HMDB00123	117437	0.00332531	L-Glutamic acid	HMDB00148	1.28697e+06	0.0396287	L-Tyrosine	HMDB00158	1.12574e+06	0.123336	L-Phenylalanine	HMDB00159	3.28475e+06	0.951072	L-Alanine	HMDB00161	1.61964e+06	1.95552	L-Proline	HMDB00162	6.34024e+06	2.71804	L-Threonine	HMDB00167	540458	0.388324	L-Asparagine	HMDB00168	202486	0.730661	L-Isoleucine	HMDB00172	6.51711e+06	0.296677	L-Histidine	HMDB00177	1.28626e+06	2.41725	L-Lysine	HMDB00182	783106	-0.172155	L-Serine	HMDB00187	313114	0.746418	L-Aspartic acid
id245	Glycine	HMDB00123	65461.4	-0.400618	L-Glutamic acid	HMDB00148	618664	-0.757243	L-Tyrosine	HMDB00158	1.62438e+06	1.43236	L-Phenylalanine	HMDB00159	3.05656e+06	0.686653	L-Alanine	HMDB00161	1.42353e+06	1.31203	L-Proline	HMDB00162	4.13592e+06	0.878807	L-Threonine	HMDB00167	583517	0.623706	L-Asparagine	HMDB00168	199344	0.664457	L-Isoleucine	HMDB00172	9.51637e+06	1.48655	L-Histidine	HMDB00177	1.18554e+06	1.70575	L-Lysine	HMDB00182	1.52879e+06	2.27213	L-Serine	HMDB00187	219071	-0.442249	L-Aspartic acid
id246	Glycine	HMDB00123	91737.4	-0.196406	L-Glutamic acid	HMDB00148	536678	-0.855002	L-Tyrosine	HMDB00158	1.17693e+06	0.257707	L-Phenylalanine	HMDB00159	2.41794e+06	-0.0533322	L-Alanine	HMDB00161	951698	-0.236162	L-Proline	HMDB00162	2.79556e+06	-0.239556	L-Threonine	HMDB00167	484425	0.082018	L-Asparagine	HMDB00168	175651	0.165274	L-Isoleucine	HMDB00172	6.53832e+06	0.305092	L-Histidine	HMDB00177	1.12355e+06	1.26784	L-Lysine	HMDB00182	1.35634e+06	1.70685	L-Serine	HMDB00187	245487	-0.108351	L-Aspartic acid
id247	Glycine	HMDB00123	67693.9	-0.383268	L-Glutamic acid	HMDB00148	495522	-0.904075	L-Tyrosine	HMDB00158	986047	-0.243387	L-Phenylalanine	HMDB00159	2.37275e+06	-0.105704	L-Alanine	HMDB00161	791446	-0.761989	L-Proline	HMDB00162	2.5554e+06	-0.439936	L-Threonine	HMDB00167	673888	1.11772	L-Asparagine	HMDB00168	171412	0.0759686	L-Isoleucine	HMDB00172	6.39788e+06	0.249377	L-Histidine	HMDB00177	1.34872e+06	2.85848	L-Lysine	HMDB00182	990610	0.508023	L-Serine	HMDB00187	244846	-0.116462	L-Aspartic acid
id248	Glycine	HMDB00123	53213.7	-0.495805	L-Glutamic acid	HMDB00148	1.85958e+06	0.722399	L-Tyrosine	HMDB00158	1.05452e+06	-0.0636258	L-Phenylalanine	HMDB00159	2.9424e+06	0.55438	L-Alanine	HMDB00161	502197	-1.71109	L-Proline	HMDB00162	3.36076e+06	0.232037	L-Threonine	HMDB00167	315274	-0.842645	L-Asparagine	HMDB00168	202514	0.731249	L-Isoleucine	HMDB00172	9.55032e+06	1.50002	L-Histidine	HMDB00177	1.26131e+06	2.24097	L-Lysine	HMDB00182	795373	-0.131947	L-Serine	HMDB00187	298862	0.566281	L-Aspartic acid
id249	Glycine	HMDB00123	69352	-0.370381	L-Glutamic acid	HMDB00148	664882	-0.702133	L-Tyrosine	HMDB00158	826803	-0.661437	L-Phenylalanine	HMDB00159	2.35552e+06	-0.125663	L-Alanine	HMDB00161	634868	-1.27576	L-Proline	HMDB00162	2.47408e+06	-0.50779	L-Threonine	HMDB00167	309826	-0.872428	L-Asparagine	HMDB00168	126156	-0.877511	L-Isoleucine	HMDB00172	8.31411e+06	1.00959	L-Histidine	HMDB00177	1.06231e+06	0.835228	L-Lysine	HMDB00182	572811	-0.861485	L-Serine	HMDB00187	197442	-0.715632	L-Aspartic acid
id250	Glycine	HMDB00123	81127.9	-0.278862	L-Glutamic acid	HMDB00148	279697	-1.16142	L-Tyrosine	HMDB00158	962136	-0.30616	L-Phenylalanine	HMDB00159	2.70035e+06	0.273901	L-Alanine	HMDB00161	1.0596e+06	0.117906	L-Proline	HMDB00162	3.87193e+06	0.658539	L-Threonine	HMDB00167	447017	-0.12247	L-Asparagine	HMDB00168	169003	0.025223	L-Isoleucine	HMDB00172	5.96104e+06	0.076074	L-Histidine	HMDB00177	898891	-0.319164	L-Lysine	HMDB00182	821457	-0.0464451	L-Serine	HMDB00187	221133	-0.416185	L-Aspartic acid
id251	Glycine	HMDB00123	194448	0.601842	L-Glutamic acid	HMDB00148	1.06085e+06	-0.229995	L-Tyrosine	HMDB00158	1.10524e+06	0.0695162	L-Phenylalanine	HMDB00159	2.51368e+06	0.0576018	L-Alanine	HMDB00161	961747	-0.203189	L-Proline	HMDB00162	3.48762e+06	0.337881	L-Threonine	HMDB00167	554952	0.467556	L-Asparagine	HMDB00168	209431	0.876996	L-Isoleucine	HMDB00172	4.98047e+06	-0.31294	L-Histidine	HMDB00177	1.07149e+06	0.900059	L-Lysine	HMDB00182	995891	0.525334	L-Serine	HMDB00187	252546	-0.0191326	L-Aspartic acid
id252	Glycine	HMDB00123	125893	0.364887	L-Glutamic acid	HMDB00148	2.2527e+06	0.61265	L-Tyrosine	HMDB00158	1.62588e+06	0.423361	L-Phenylalanine	HMDB00159	4.19326e+06	1.07553	L-Alanine	HMDB00161	1.81877e+06	0.924079	L-Proline	HMDB00162	4.78684e+06	0.0977227	L-Threonine	HMDB00167	826391	0.819662	L-Asparagine	HMDB00168	244237	0.758218	L-Isoleucine	HMDB00172	1.31787e+07	2.37984	L-Histidine	HMDB00177	1.54913e+06	1.29962	L-Lysine	HMDB00182	1.56485e+06	0.989929	L-Serine	HMDB00187	456458	1.60326	L-Aspartic acid
id253	Glycine	HMDB00123	128860	0.45264	L-Glutamic acid	HMDB00148	1.31911e+06	-0.609994	L-Tyrosine	HMDB00158	1.69006e+06	0.640231	L-Phenylalanine	HMDB00159	3.85957e+06	0.724899	L-Alanine	HMDB00161	1.45059e+06	-0.147843	L-Proline	HMDB00162	4.11128e+06	-0.314551	L-Threonine	HMDB00167	828913	0.834302	L-Asparagine	HMDB00168	258966	1.06989	L-Isoleucine	HMDB00172	8.09517e+06	0.127304	L-Histidine	HMDB00177	1.50434e+06	1.07975	L-Lysine	HMDB00182	1.07359e+06	-0.337533	L-Serine	HMDB00187	432868	1.26072	L-Aspartic acid
id254	Glycine	HMDB00123	86112.6	-0.811575	L-Glutamic acid	HMDB00148	1.11846e+06	-0.872764	L-Tyrosine	HMDB00158	1.73469e+06	0.791064	L-Phenylalanine	HMDB00159	3.39286e+06	0.234495	L-Alanine	HMDB00161	1.77295e+06	0.790676	L-Proline	HMDB00162	5.11187e+06	0.296082	L-Threonine	HMDB00167	1.52673e+06	4.88517	L-Asparagine	HMDB00168	251376	0.909292	L-Isoleucine	HMDB00172	1.01285e+07	1.0283	L-Histidine	HMDB00177	1.29294e+06	0.0420344	L-Lysine	HMDB00182	1.96942e+06	2.08312	L-Serine	HMDB00187	328940	-0.248332	L-Aspartic acid
id255	Glycine	HMDB00123	94165.9	-0.573405	L-Glutamic acid	HMDB00148	1.50951e+06	-0.360636	L-Tyrosine	HMDB00158	1.53034e+06	0.10051	L-Phenylalanine	HMDB00159	2.7548e+06	-0.435961	L-Alanine	HMDB00161	1.16119e+06	-0.990399	L-Proline	HMDB00162	2.86921e+06	-1.07255	L-Threonine	HMDB00167	673714	-0.0666405	L-Asparagine	HMDB00168	169847	-0.815983	L-Isoleucine	HMDB00172	6.52741e+06	-0.567386	L-Histidine	HMDB00177	1.20211e+06	-0.403814	L-Lysine	HMDB00182	818491	-1.02685	L-Serine	HMDB00187	428354	1.19517	L-Aspartic acid
id256	Glycine	HMDB00123	79809.6	-0.997981	L-Glutamic acid	HMDB00148	745925	-1.36064	L-Tyrosine	HMDB00158	1.13582e+06	-1.23268	L-Phenylalanine	HMDB00159	2.77321e+06	-0.416616	L-Alanine	HMDB00161	1.47705e+06	-0.0708019	L-Proline	HMDB00162	4.06585e+06	-0.342274	L-Threonine	HMDB00167	788163	0.597747	L-Asparagine	HMDB00168	232147	0.502372	L-Isoleucine	HMDB00172	1.17255e+07	1.73594	L-Histidine	HMDB00177	1.29365e+06	0.0455331	L-Lysine	HMDB00182	1.19113e+06	-0.0199269	L-Serine	HMDB00187	236484	-1.59082	L-Aspartic acid
id257	Glycine	HMDB00123	87674.2	-0.765393	L-Glutamic acid	HMDB00148	1.47635e+06	-0.40406	L-Tyrosine	HMDB00158	1.41063e+06	-0.304021	L-Phenylalanine	HMDB00159	2.46531e+06	-0.740148	L-Alanine	HMDB00161	1.62837e+06	0.369747	L-Proline	HMDB00162	3.5026e+06	-0.686008	L-Threonine	HMDB00167	1.59567e+06	5.28537	L-Asparagine	HMDB00168	277338	1.45869	L-Isoleucine	HMDB00172	8.46904e+06	0.292969	L-Histidine	HMDB00177	1.52603e+06	1.18623	L-Lysine	HMDB00182	1.38401e+06	0.501248	L-Serine	HMDB00187	312878	-0.481566	L-Aspartic acid
id258	Glycine	HMDB00123	95806.6	-0.524883	L-Glutamic acid	HMDB00148	918120	-1.13513	L-Tyrosine	HMDB00158	936882	-1.90494	L-Phenylalanine	HMDB00159	2.48775e+06	-0.716571	L-Alanine	HMDB00161	1.06656e+06	-1.26589	L-Proline	HMDB00162	2.67015e+06	-1.19403	L-Threonine	HMDB00167	526658	-0.920307	L-Asparagine	HMDB00168	152802	-1.17667	L-Isoleucine	HMDB00172	6.74623e+06	-0.470424	L-Histidine	HMDB00177	1.12715e+06	-0.77175	L-Lysine	HMDB00182	1.11027e+06	-0.238436	L-Serine	HMDB00187	370360	0.353096	L-Aspartic acid
id259	Glycine	HMDB00123	105530	-0.237336	L-Glutamic acid	HMDB00148	660555	-1.47244	L-Tyrosine	HMDB00158	1.59012e+06	0.302528	L-Phenylalanine	HMDB00159	2.67866e+06	-0.515965	L-Alanine	HMDB00161	1.67174e+06	0.49604	L-Proline	HMDB00162	8.74252e+06	2.51176	L-Threonine	HMDB00167	723056	0.219793	L-Asparagine	HMDB00168	227529	0.404658	L-Isoleucine	HMDB00172	6.34578e+06	-0.647866	L-Histidine	HMDB00177	1.35473e+06	0.34536	L-Lysine	HMDB00182	988419	-0.567681	L-Serine	HMDB00187	331761	-0.207372	L-Aspartic acid
id260	Glycine	HMDB00123	68007.6	-1.34702	L-Glutamic acid	HMDB00148	884581	-1.17905	L-Tyrosine	HMDB00158	1.53182e+06	0.105505	L-Phenylalanine	HMDB00159	3.59206e+06	0.443805	L-Alanine	HMDB00161	762971	-2.14976	L-Proline	HMDB00162	3.45176e+06	-0.717032	L-Threonine	HMDB00167	657669	-0.159778	L-Asparagine	HMDB00168	177289	-0.658492	L-Isoleucine	HMDB00172	8.20918e+06	0.177823	L-Histidine	HMDB00177	1.13655e+06	-0.725635	L-Lysine	HMDB00182	1.19482e+06	-0.00996568	L-Serine	HMDB00187	334599	-0.16617	L-Aspartic acid
id261	Glycine	HMDB00123	138232	0.165744	L-Glutamic acid	HMDB00148	972983	-0.642858	L-Tyrosine	HMDB00158	1.96881e+06	1.16195	L-Phenylalanine	HMDB00159	4.063e+06	1.60611	L-Alanine	HMDB00161	2.03009e+06	1.9229	L-Proline	HMDB00162	1.00993e+07	4.6907	L-Threonine	HMDB00167	866287	0.593145	L-Asparagine	HMDB00168	289249	2.00392	L-Isoleucine	HMDB00172	9.03378e+06	1.32494	L-Histidine	HMDB00177	1.54809e+06	1.72427	L-Lysine	HMDB00182	1.20264e+06	0.305733	L-Serine	HMDB00187	257811	1.49109	L-Aspartic acid
id262	Glycine	HMDB00123	109115	-0.171598	L-Glutamic acid	HMDB00148	429666	-1.28889	L-Tyrosine	HMDB00158	976995	-0.827343	L-Phenylalanine	HMDB00159	2.42233e+06	-0.711837	L-Alanine	HMDB00161	1.04356e+06	-0.64987	L-Proline	HMDB00162	4.68655e+06	0.373096	L-Threonine	HMDB00167	605311	-0.090099	L-Asparagine	HMDB00168	209200	0.435485	L-Isoleucine	HMDB00172	7.26296e+06	0.25576	L-Histidine	HMDB00177	1.14023e+06	0.0268498	L-Lysine	HMDB00182	1.15726e+06	0.201438	L-Serine	HMDB00187	137747	-0.842895	L-Aspartic acid
id263	Glycine	HMDB00123	162931	2.28003	L-Glutamic acid	HMDB00148	1.54592e+06	-0.360293	L-Tyrosine	HMDB00158	2.12772e+06	1.22225	L-Phenylalanine	HMDB00159	4.86388e+06	3.06916	L-Alanine	HMDB00161	2.92472e+06	4.92312	L-Proline	HMDB00162	1.32015e+07	3.91031	L-Threonine	HMDB00167	1.38964e+06	3.5462	L-Asparagine	HMDB00168	573904	5.53508	L-Isoleucine	HMDB00172	1.36306e+07	3.43707	L-Histidine	HMDB00177	1.78134e+06	1.95877	L-Lysine	HMDB00182	1.73334e+06	1.06001	L-Serine	HMDB00187	681005	3.5733	L-Aspartic acid
id264	Glycine	HMDB00123	149679	1.75025	L-Glutamic acid	HMDB00148	1.25632e+06	-0.590754	L-Tyrosine	HMDB00158	1.42249e+06	-0.126994	L-Phenylalanine	HMDB00159	3.4704e+06	0.637947	L-Alanine	HMDB00161	1.62575e+06	0.947369	L-Proline	HMDB00162	7.12962e+06	0.967026	L-Threonine	HMDB00167	857428	1.03095	L-Asparagine	HMDB00168	235987	0.187749	L-Isoleucine	HMDB00172	6.97004e+06	0.18937	L-Histidine	HMDB00177	1.54825e+06	1.04836	L-Lysine	HMDB00182	997634	-0.635392	L-Serine	HMDB00187	441392	0.911971	L-Aspartic acid
id265	Glycine	HMDB00123	142553	1.4654	L-Glutamic acid	HMDB00148	1.27553e+06	-0.575466	L-Tyrosine	HMDB00158	1.27763e+06	-0.404124	L-Phenylalanine	HMDB00159	2.62269e+06	-0.841053	L-Alanine	HMDB00161	1.54128e+06	0.688835	L-Proline	HMDB00162	4.81215e+06	-0.156343	L-Threonine	HMDB00167	911458	1.2863	L-Asparagine	HMDB00168	235265	0.176328	L-Isoleucine	HMDB00172	5.73521e+06	-0.41273	L-Histidine	HMDB00177	1.4338e+06	0.60136	L-Lysine	HMDB00182	1.08311e+06	-0.438411	L-Serine	HMDB00187	393326	0.378119	L-Aspartic acid
id266	Glycine	HMDB00123	114129	0.329052	L-Glutamic acid	HMDB00148	3.07676e+06	0.857963	L-Tyrosine	HMDB00158	870840	-1.1824	L-Phenylalanine	HMDB00159	2.84358e+06	-0.455668	L-Alanine	HMDB00161	1.19992e+06	-0.355955	L-Proline	HMDB00162	8.06991e+06	1.42282	L-Threonine	HMDB00167	526869	-0.531279	L-Asparagine	HMDB00168	213180	-0.17315	L-Isoleucine	HMDB00172	4.74779e+06	-0.894198	L-Histidine	HMDB00177	747926	-2.07743	L-Lysine	HMDB00182	930449	-0.790215	L-Serine	HMDB00187	298836	-0.671362	L-Aspartic acid
id267	Glycine	HMDB00123	143467	1.50192	L-Glutamic acid	HMDB00148	1.21714e+06	-0.621935	L-Tyrosine	HMDB00158	1.66807e+06	0.342862	L-Phenylalanine	HMDB00159	2.1226e+06	-1.71355	L-Alanine	HMDB00161	1.5974e+06	0.860613	L-Proline	HMDB00162	4.1795e+06	-0.463013	L-Threonine	HMDB00167	754758	0.545733	L-Asparagine	HMDB00168	228774	0.0736029	L-Isoleucine	HMDB00172	5.44693e+06	-0.553294	L-Histidine	HMDB00177	974274	-1.19339	L-Lysine	HMDB00182	1.23195e+06	-0.0954228	L-Serine	HMDB00187	480154	1.34249	L-Aspartic acid
id268	Glycine	HMDB00123	154496	1.94285	L-Glutamic acid	HMDB00148	475855	-1.21186	L-Tyrosine	HMDB00158	1.80492e+06	0.604678	L-Phenylalanine	HMDB00159	4.1397e+06	1.80568	L-Alanine	HMDB00161	1.52024e+06	0.624428	L-Proline	HMDB00162	6.93798e+06	0.874128	L-Threonine	HMDB00167	848392	0.988251	L-Asparagine	HMDB00168	206683	-0.27596	L-Isoleucine	HMDB00172	6.95488e+06	0.181981	L-Histidine	HMDB00177	1.36437e+06	0.330188	L-Lysine	HMDB00182	870704	-0.927897	L-Serine	HMDB00187	679227	3.55355	L-Aspartic acid
id269	Glycine	HMDB00123	93373	-0.353978	L-Glutamic acid	HMDB00148	1.46651e+06	-0.056029	L-Tyrosine	HMDB00158	1.79348e+06	0.810303	L-Phenylalanine	HMDB00159	3.55502e+06	0.888438	L-Alanine	HMDB00161	1.60537e+06	0.81527	L-Proline	HMDB00162	8.67792e+06	3.55692	L-Threonine	HMDB00167	586107	-0.140376	L-Asparagine	HMDB00168	251073	1.25593	L-Isoleucine	HMDB00172	1.29046e+07	3.66202	L-Histidine	HMDB00177	1.05149e+06	-0.342456	L-Lysine	HMDB00182	2.03607e+06	2.22118	L-Serine	HMDB00187	146145	-0.679643	L-Aspartic acid
id270	Glycine	HMDB00123	107923	0.0809557	L-Glutamic acid	HMDB00148	1.79007e+06	-0.16599	L-Tyrosine	HMDB00158	1.23735e+06	-0.481196	L-Phenylalanine	HMDB00159	3.67416e+06	0.993454	L-Alanine	HMDB00161	1.2267e+06	-0.274015	L-Proline	HMDB00162	3.49718e+06	-0.793756	L-Threonine	HMDB00167	789610	0.710442	L-Asparagine	HMDB00168	218180	-0.0940388	L-Isoleucine	HMDB00172	7.97498e+06	0.679377	L-Histidine	HMDB00177	1.38939e+06	0.427933	L-Lysine	HMDB00182	1.51319e+06	0.552673	L-Serine	HMDB00187	648738	3.21492	L-Aspartic acid
id271	Glycine	HMDB00123	208390	4.09738	L-Glutamic acid	HMDB00148	2.02227e+06	0.0187899	L-Tyrosine	HMDB00158	1.08095e+06	-0.780416	L-Phenylalanine	HMDB00159	2.75501e+06	-0.610198	L-Alanine	HMDB00161	1.871e+06	1.69801	L-Proline	HMDB00162	7.39334e+06	1.09486	L-Threonine	HMDB00167	791007	0.717044	L-Asparagine	HMDB00168	220529	-0.0568643	L-Isoleucine	HMDB00172	4.9574e+06	-0.791989	L-Histidine	HMDB00177	1.81663e+06	2.09658	L-Lysine	HMDB00182	1.54563e+06	0.627438	L-Serine	HMDB00187	445778	0.960689	L-Aspartic acid
id272	Glycine	HMDB00123	106016	-0.207504	L-Glutamic acid	HMDB00148	674282	-0.998027	L-Tyrosine	HMDB00158	2.00748e+06	1.23953	L-Phenylalanine	HMDB00159	4.26063e+06	1.88533	L-Alanine	HMDB00161	1.86306e+06	1.48729	L-Proline	HMDB00162	6.72344e+06	1.99788	L-Threonine	HMDB00167	870858	0.605112	L-Asparagine	HMDB00168	234852	0.938091	L-Isoleucine	HMDB00172	1.38383e+07	4.22581	L-Histidine	HMDB00177	1.22899e+06	0.396268	L-Lysine	HMDB00182	1.95149e+06	2.02678	L-Serine	HMDB00187	159312	-0.423694	L-Aspartic acid
id273	Glycine	HMDB00123	103776	-0.0848181	L-Glutamic acid	HMDB00148	2.19345e+06	0.155016	L-Tyrosine	HMDB00158	750599	-1.41245	L-Phenylalanine	HMDB00159	2.44278e+06	-1.15495	L-Alanine	HMDB00161	828574	-1.49254	L-Proline	HMDB00162	2.60521e+06	-1.22613	L-Threonine	HMDB00167	425781	-1.00902	L-Asparagine	HMDB00168	158605	-1.03678	L-Isoleucine	HMDB00172	4.3337e+06	-1.0961	L-Histidine	HMDB00177	1.01187e+06	-1.04655	L-Lysine	HMDB00182	966405	-0.707358	L-Serine	HMDB00187	336700	-0.250812	L-Aspartic acid
id274	Glycine	HMDB00123	148003	1.68325	L-Glutamic acid	HMDB00148	1.14088e+06	-0.682626	L-Tyrosine	HMDB00158	1.7168e+06	0.436086	L-Phenylalanine	HMDB00159	3.0241e+06	-0.140717	L-Alanine	HMDB00161	1.54563e+06	0.702133	L-Proline	HMDB00162	6.96107e+06	0.885322	L-Threonine	HMDB00167	728902	0.423538	L-Asparagine	HMDB00168	301379	1.22253	L-Isoleucine	HMDB00172	6.7237e+06	0.0692555	L-Histidine	HMDB00177	1.20194e+06	-0.304216	L-Lysine	HMDB00182	1.30105e+06	0.0638272	L-Serine	HMDB00187	475063	1.28595	L-Aspartic acid
id275	Glycine	HMDB00123	148020	1.68395	L-Glutamic acid	HMDB00148	1.17963e+06	-0.651784	L-Tyrosine	HMDB00158	1.42469e+06	-0.12278	L-Phenylalanine	HMDB00159	3.1855e+06	0.140879	L-Alanine	HMDB00161	1.12789e+06	-0.576433	L-Proline	HMDB00162	3.93288e+06	-0.582559	L-Threonine	HMDB00167	516784	-0.578943	L-Asparagine	HMDB00168	163860	-0.953608	L-Isoleucine	HMDB00172	6.84781e+06	0.129772	L-Histidine	HMDB00177	1.24349e+06	-0.141935	L-Lysine	HMDB00182	814474	-1.05748	L-Serine	HMDB00187	381439	0.246097	L-Aspartic acid
id276	Glycine	HMDB00123	129557	0.945826	L-Glutamic acid	HMDB00148	1.6156e+06	-0.304837	L-Tyrosine	HMDB00158	2.90787e+06	2.71485	L-Phenylalanine	HMDB00159	4.98144e+06	3.27427	L-Alanine	HMDB00161	1.53593e+06	0.672466	L-Proline	HMDB00162	8.8795e+06	1.81526	L-Threonine	HMDB00167	855112	1.02001	L-Asparagine	HMDB00168	308164	1.3299	L-Isoleucine	HMDB00172	1.22961e+07	2.78635	L-Histidine	HMDB00177	1.52434e+06	0.954994	L-Lysine	HMDB00182	1.71876e+06	1.02641	L-Serine	HMDB00187	397473	0.424175	L-Aspartic acid
id277	Glycine	HMDB00123	107534	0.0654236	L-Glutamic acid	HMDB00148	1.65346e+06	-0.274713	L-Tyrosine	HMDB00158	1.11215e+07	18.4291	L-Phenylalanine	HMDB00159	2.74366e+06	-0.629999	L-Alanine	HMDB00161	904478	-1.26022	L-Proline	HMDB00162	3.54828e+06	-0.768988	L-Threonine	HMDB00167	1.3419e+06	3.32057	L-Asparagine	HMDB00168	243377	0.304697	L-Isoleucine	HMDB00172	4.69191e+06	-0.921441	L-Histidine	HMDB00177	1.10592e+06	-0.679204	L-Lysine	HMDB00182	974689	-0.688268	L-Serine	HMDB00187	343363	-0.176807	L-Aspartic acid
id278	Glycine	HMDB00123	102612	-0.131338	L-Glutamic acid	HMDB00148	545986	-1.15605	L-Tyrosine	HMDB00158	1.57415e+06	0.163162	L-Phenylalanine	HMDB00159	3.19235e+06	0.152842	L-Alanine	HMDB00161	818892	-1.52218	L-Proline	HMDB00162	3.85925e+06	-0.618249	L-Threonine	HMDB00167	416622	-1.05231	L-Asparagine	HMDB00168	155791	-1.08131	L-Isoleucine	HMDB00172	8.53132e+06	0.950648	L-Histidine	HMDB00177	1.00768e+06	-1.06291	L-Lysine	HMDB00182	1.13164e+06	-0.326571	L-Serine	HMDB00187	240374	-1.32068	L-Aspartic acid
id279	Glycine	HMDB00123	117098	0.447746	L-Glutamic acid	HMDB00148	691681	-1.0401	L-Tyrosine	HMDB00158	1.73457e+06	0.470087	L-Phenylalanine	HMDB00159	3.23069e+06	0.219721	L-Alanine	HMDB00161	1.02801e+06	-0.882132	L-Proline	HMDB00162	7.74818e+06	1.26686	L-Threonine	HMDB00167	591027	-0.228069	L-Asparagine	HMDB00168	162868	-0.969303	L-Isoleucine	HMDB00172	8.04315e+06	0.71262	L-Histidine	HMDB00177	918112	-1.41274	L-Lysine	HMDB00182	1.02253e+06	-0.578027	L-Serine	HMDB00187	284130	-0.834695	L-Aspartic acid
id280	Glycine	HMDB00123	155587	1.98646	L-Glutamic acid	HMDB00148	1.38683e+06	-0.486896	L-Tyrosine	HMDB00158	1.52569e+06	0.0704473	L-Phenylalanine	HMDB00159	2.13572e+06	-1.69067	L-Alanine	HMDB00161	1.73262e+06	1.27445	L-Proline	HMDB00162	4.33291e+06	-0.388649	L-Threonine	HMDB00167	832459	0.91295	L-Asparagine	HMDB00168	237556	0.212576	L-Isoleucine	HMDB00172	4.51276e+06	-1.00879	L-Histidine	HMDB00177	1.59137e+06	1.21678	L-Lysine	HMDB00182	2.44112e+06	2.69105	L-Serine	HMDB00187	378779	0.216547	L-Aspartic acid
id281	Glycine	HMDB00123	131764	1.03405	L-Glutamic acid	HMDB00148	494899	-1.1967	L-Tyrosine	HMDB00158	990374	-0.95371	L-Phenylalanine	HMDB00159	3.50937e+06	0.705935	L-Alanine	HMDB00161	1.04967e+06	-0.815844	L-Proline	HMDB00162	4.2489e+06	-0.429372	L-Threonine	HMDB00167	513480	-0.594558	L-Asparagine	HMDB00168	188708	-0.560405	L-Isoleucine	HMDB00172	7.5558e+06	0.474987	L-Histidine	HMDB00177	1.28674e+06	0.0269977	L-Lysine	HMDB00182	887147	-0.890005	L-Serine	HMDB00187	309573	-0.552105	L-Aspartic acid
id282	Glycine	HMDB00123	120377	0.578843	L-Glutamic acid	HMDB00148	730397	-1.00929	L-Tyrosine	HMDB00158	2.14364e+06	1.25271	L-Phenylalanine	HMDB00159	2.9465e+06	-0.276095	L-Alanine	HMDB00161	1.5339e+06	0.666252	L-Proline	HMDB00162	4.43177e+06	-0.340724	L-Threonine	HMDB00167	852025	1.00542	L-Asparagine	HMDB00168	247830	0.375162	L-Isoleucine	HMDB00172	8.3359e+06	0.855362	L-Histidine	HMDB00177	1.16314e+06	-0.455726	L-Lysine	HMDB00182	1.78231e+06	1.17286	L-Serine	HMDB00187	326759	-0.361224	L-Aspartic acid
id283	Glycine	HMDB00123	137771	1.27422	L-Glutamic acid	HMDB00148	455614	-1.22797	L-Tyrosine	HMDB00158	1.0969e+06	-0.749901	L-Phenylalanine	HMDB00159	1.8594e+06	-2.17277	L-Alanine	HMDB00161	1.22333e+06	-0.284316	L-Proline	HMDB00162	6.12744e+06	0.481229	L-Threonine	HMDB00167	649571	0.0486163	L-Asparagine	HMDB00168	308039	1.32793	L-Isoleucine	HMDB00172	3.75299e+06	-1.37926	L-Histidine	HMDB00177	1.11202e+06	-0.655391	L-Lysine	HMDB00182	695263	-1.33219	L-Serine	HMDB00187	417130	0.642501	L-Aspartic acid
id284	Glycine	HMDB00123	94781.8	-0.337656	L-Glutamic acid	HMDB00148	929173	-0.69495	L-Tyrosine	HMDB00158	1.10337e+06	-0.57387	L-Phenylalanine	HMDB00159	2.12634e+06	-1.13	L-Alanine	HMDB00161	1.43487e+06	0.370614	L-Proline	HMDB00162	3.27102e+06	-0.756048	L-Threonine	HMDB00167	685284	0.119272	L-Asparagine	HMDB00168	192328	0.104896	L-Isoleucine	HMDB00172	6.98499e+06	0.0879264	L-Histidine	HMDB00177	1.30836e+06	0.726581	L-Lysine	HMDB00182	1.01107e+06	-0.134554	L-Serine	HMDB00187	186222	0.0994364	L-Aspartic acid
id285	Glycine	HMDB00123	146043	0.256246	L-Glutamic acid	HMDB00148	721631	-0.941726	L-Tyrosine	HMDB00158	1.48482e+06	0.191223	L-Phenylalanine	HMDB00159	5.9369e+06	4.25358	L-Alanine	HMDB00161	1.67786e+06	1.00432	L-Proline	HMDB00162	6.84929e+06	2.09826	L-Threonine	HMDB00167	605539	-0.0895017	L-Asparagine	HMDB00168	362984	3.44866	L-Isoleucine	HMDB00172	7.14796e+06	0.186325	L-Histidine	HMDB00177	1.57368e+06	1.83075	L-Lysine	HMDB00182	806247	-0.605292	L-Serine	HMDB00187	200252	0.37216	L-Aspartic acid
id286	Glycine	HMDB00123	80498.5	-0.503138	L-Glutamic acid	HMDB00148	460766	-1.25191	L-Tyrosine	HMDB00158	924329	-0.932976	L-Phenylalanine	HMDB00159	2.15175e+06	-1.09411	L-Alanine	HMDB00161	1.02932e+06	-0.687023	L-Proline	HMDB00162	4.26543e+06	0.0371736	L-Threonine	HMDB00167	387230	-0.661045	L-Asparagine	HMDB00168	231377	0.870018	L-Isoleucine	HMDB00172	4.79783e+06	-1.23262	L-Histidine	HMDB00177	1.04961e+06	-0.350253	L-Lysine	HMDB00182	898808	-0.392561	L-Serine	HMDB00187	145405	-0.694028	L-Aspartic acid
id287	Glycine	HMDB00123	71632.9	-0.605853	L-Glutamic acid	HMDB00148	1.0605e+06	-0.538799	L-Tyrosine	HMDB00158	1.05165e+06	-0.677615	L-Phenylalanine	HMDB00159	2.3208e+06	-0.85528	L-Alanine	HMDB00161	1.01563e+06	-0.722713	L-Proline	HMDB00162	3.36523e+06	-0.680895	L-Threonine	HMDB00167	469768	-0.444956	L-Asparagine	HMDB00168	136903	-0.981069	L-Isoleucine	HMDB00172	5.57355e+06	-0.764261	L-Histidine	HMDB00177	1.01219e+06	-0.50601	L-Lysine	HMDB00182	1.16096e+06	0.209933	L-Serine	HMDB00187	148726	-0.629474	L-Aspartic acid
id288	Glycine	HMDB00123	231174	1.24255	L-Glutamic acid	HMDB00148	1.65233e+06	0.164914	L-Tyrosine	HMDB00158	1.07366e+06	-0.633457	L-Phenylalanine	HMDB00159	2.17958e+06	-1.05479	L-Alanine	HMDB00161	963989	-0.857394	L-Proline	HMDB00162	4.54096e+06	0.256957	L-Threonine	HMDB00167	450877	-0.494413	L-Asparagine	HMDB00168	135787	-1.00294	L-Isoleucine	HMDB00172	6.38778e+06	-0.272651	L-Histidine	HMDB00177	1.0333e+06	-0.418155	L-Lysine	HMDB00182	817662	-0.579058	L-Serine	HMDB00187	301018	2.33101	L-Aspartic acid
id289	Glycine	HMDB00123	91766	-0.372595	L-Glutamic acid	HMDB00148	1.11712e+06	-0.471477	L-Tyrosine	HMDB00158	1.36755e+06	-0.0439973	L-Phenylalanine	HMDB00159	3.02697e+06	0.142403	L-Alanine	HMDB00161	1.31741e+06	0.0642934	L-Proline	HMDB00162	4.12588e+06	-0.0741404	L-Threonine	HMDB00167	713985	0.194413	L-Asparagine	HMDB00168	193399	0.125887	L-Isoleucine	HMDB00172	1.22276e+07	3.25328	L-Histidine	HMDB00177	1.33468e+06	0.836095	L-Lysine	HMDB00182	1.51522e+06	1.02413	L-Serine	HMDB00187	181555	0.00871276	L-Aspartic acid
id290	Glycine	HMDB00123	98704.9	-0.292203	L-Glutamic acid	HMDB00148	1.63649e+06	0.146084	L-Tyrosine	HMDB00158	1.27673e+06	-0.226153	L-Phenylalanine	HMDB00159	2.39223e+06	-0.754362	L-Alanine	HMDB00161	1.36368e+06	0.184967	L-Proline	HMDB00162	3.59557e+06	-0.497158	L-Threonine	HMDB00167	550488	-0.233629	L-Asparagine	HMDB00168	160799	-0.512862	L-Isoleucine	HMDB00172	6.0742e+06	-0.461985	L-Histidine	HMDB00177	938732	-0.811715	L-Lysine	HMDB00182	1.0263e+06	-0.0995598	L-Serine	HMDB00187	218183	0.720735	L-Aspartic acid
id291	Glycine	HMDB00123	95885.5	-0.324869	L-Glutamic acid	HMDB00148	1.5969e+06	0.0990068	L-Tyrosine	HMDB00158	2.19525e+06	1.61614	L-Phenylalanine	HMDB00159	4.37847e+06	2.05182	L-Alanine	HMDB00161	1.67447e+06	0.995487	L-Proline	HMDB00162	7.57784e+06	2.67941	L-Threonine	HMDB00167	1.11394e+06	1.2415	L-Asparagine	HMDB00168	276512	1.75436	L-Isoleucine	HMDB00172	1.65471e+07	5.86129	L-Histidine	HMDB00177	1.55563e+06	1.75562	L-Lysine	HMDB00182	2.25656e+06	2.72792	L-Serine	HMDB00187	208830	0.538915	L-Aspartic acid
id292	Glycine	HMDB00123	106177	-0.205633	L-Glutamic acid	HMDB00148	3.33113e+06	2.16109	L-Tyrosine	HMDB00158	998123	-0.784966	L-Phenylalanine	HMDB00159	2.95286e+06	0.0377064	L-Alanine	HMDB00161	953125	-0.885728	L-Proline	HMDB00162	2.41854e+06	-1.43605	L-Threonine	HMDB00167	459773	-0.471122	L-Asparagine	HMDB00168	167696	-0.377729	L-Isoleucine	HMDB00172	8.02496e+06	0.715838	L-Histidine	HMDB00177	1.34374e+06	0.873822	L-Lysine	HMDB00182	707621	-0.831962	L-Serine	HMDB00187	175515	-0.108702	L-Aspartic acid
id293	Glycine	HMDB00123	125323	0.0161835	L-Glutamic acid	HMDB00148	350623	-1.38287	L-Tyrosine	HMDB00158	1.0817e+06	-0.617329	L-Phenylalanine	HMDB00159	2.21628e+06	-1.00294	L-Alanine	HMDB00161	1.04966e+06	-0.633964	L-Proline	HMDB00162	3.28452e+06	-0.74528	L-Threonine	HMDB00167	441842	-0.518067	L-Asparagine	HMDB00168	124956	-1.21515	L-Isoleucine	HMDB00172	5.87599e+06	-0.581657	L-Histidine	HMDB00177	921276	-0.884362	L-Lysine	HMDB00182	939686	-0.298612	L-Serine	HMDB00187	114462	-1.29554	L-Aspartic acid
id294	Glycine	HMDB00123	134275	0.119897	L-Glutamic acid	HMDB00148	370315	-1.35946	L-Tyrosine	HMDB00158	1.58082e+06	0.383763	L-Phenylalanine	HMDB00159	2.82735e+06	-0.139623	L-Alanine	HMDB00161	1.26264e+06	-0.0785371	L-Proline	HMDB00162	3.64711e+06	-0.456045	L-Threonine	HMDB00167	546478	-0.244126	L-Asparagine	HMDB00168	177399	-0.187608	L-Isoleucine	HMDB00172	6.1159e+06	-0.436806	L-Histidine	HMDB00177	1.18026e+06	0.193437	L-Lysine	HMDB00182	1.30647e+06	0.544361	L-Serine	HMDB00187	233952	1.02728	L-Aspartic acid
id295	Glycine	HMDB00123	76270.7	-0.55212	L-Glutamic acid	HMDB00148	626879	-1.05439	L-Tyrosine	HMDB00158	1.28507e+06	-0.20942	L-Phenylalanine	HMDB00159	2.91115e+06	-0.0212288	L-Alanine	HMDB00161	1.2008e+06	-0.239814	L-Proline	HMDB00162	3.42099e+06	-0.636416	L-Threonine	HMDB00167	539456	-0.262511	L-Asparagine	HMDB00168	135299	-1.0125	L-Isoleucine	HMDB00172	6.85867e+06	0.0116631	L-Histidine	HMDB00177	960165	-0.72252	L-Lysine	HMDB00182	1.25385e+06	0.423428	L-Serine	HMDB00187	108565	-1.41018	L-Aspartic acid
id296	Glycine	HMDB00123	132983	0.104939	L-Glutamic acid	HMDB00148	589941	-1.09831	L-Tyrosine	HMDB00158	1.05708e+06	-0.666718	L-Phenylalanine	HMDB00159	2.77354e+06	-0.215639	L-Alanine	HMDB00161	1.28823e+06	-0.0118046	L-Proline	HMDB00162	5.04848e+06	0.661796	L-Threonine	HMDB00167	712999	0.19183	L-Asparagine	HMDB00168	173448	-0.265023	L-Isoleucine	HMDB00172	8.02152e+06	0.713758	L-Histidine	HMDB00177	997329	-0.56785	L-Lysine	HMDB00182	1.31807e+06	0.571028	L-Serine	HMDB00187	141327	-0.7733	L-Aspartic acid
id297	Glycine	HMDB00123	103625	-0.235198	L-Glutamic acid	HMDB00148	872897	-0.761865	L-Tyrosine	HMDB00158	1.56835e+06	0.358752	L-Phenylalanine	HMDB00159	2.3543e+06	-0.80794	L-Alanine	HMDB00161	1.03945e+06	-0.660589	L-Proline	HMDB00162	5.56616e+06	1.07474	L-Threonine	HMDB00167	663133	0.0612806	L-Asparagine	HMDB00168	194775	0.152852	L-Isoleucine	HMDB00172	8.2015e+06	0.822428	L-Histidine	HMDB00177	1.05811e+06	-0.314885	L-Lysine	HMDB00182	1.61273e+06	1.24823	L-Serine	HMDB00187	181438	0.00644086	L-Aspartic acid
id298	Glycine	HMDB00123	76131.9	-0.553728	L-Glutamic acid	HMDB00148	811222	-0.835199	L-Tyrosine	HMDB00158	1.29463e+06	-0.190261	L-Phenylalanine	HMDB00159	2.2001e+06	-1.0258	L-Alanine	HMDB00161	1.14741e+06	-0.379055	L-Proline	HMDB00162	5.68601e+06	1.17034	L-Threonine	HMDB00167	637940	-0.00467705	L-Asparagine	HMDB00168	180301	-0.13074	L-Isoleucine	HMDB00172	8.64509e+06	1.09025	L-Histidine	HMDB00177	1.31563e+06	0.756814	L-Lysine	HMDB00182	1.44335e+06	0.858953	L-Serine	HMDB00187	207585	0.514724	L-Aspartic acid
id299	Glycine	HMDB00123	134394	0.121279	L-Glutamic acid	HMDB00148	538325	-1.15969	L-Tyrosine	HMDB00158	933990	-0.913598	L-Phenylalanine	HMDB00159	2.57852e+06	-0.491165	L-Alanine	HMDB00161	1.24188e+06	-0.132689	L-Proline	HMDB00162	4.1401e+06	-0.0628007	L-Threonine	HMDB00167	881932	0.634104	L-Asparagine	HMDB00168	200541	0.265826	L-Isoleucine	HMDB00172	4.31778e+06	-1.52246	L-Histidine	HMDB00177	1.03607e+06	-0.406618	L-Lysine	HMDB00182	835184	-0.538787	L-Serine	HMDB00187	197494	0.318561	L-Aspartic acid
id300	Glycine	HMDB00123	92619.2	-0.362711	L-Glutamic acid	HMDB00148	309848	-1.43136	L-Tyrosine	HMDB00158	1.68783e+06	0.598397	L-Phenylalanine	HMDB00159	2.87821e+06	-0.0677562	L-Alanine	HMDB00161	1.84864e+06	1.4497	L-Proline	HMDB00162	7.72346e+06	2.79558	L-Threonine	HMDB00167	605281	-0.0901772	L-Asparagine	HMDB00168	207864	0.409307	L-Isoleucine	HMDB00172	6.66556e+06	-0.104932	L-Histidine	HMDB00177	810302	-1.3462	L-Lysine	HMDB00182	509975	-1.28621	L-Serine	HMDB00187	257240	1.47998	L-Aspartic acid
id301	Glycine	HMDB00123	67128.9	-0.658035	L-Glutamic acid	HMDB00148	386743	-1.33992	L-Tyrosine	HMDB00158	681523	-1.41998	L-Phenylalanine	HMDB00159	2.64375e+06	-0.399012	L-Alanine	HMDB00161	949455	-0.895298	L-Proline	HMDB00162	2.11536e+06	-1.6779	L-Threonine	HMDB00167	245229	-1.03281	L-Asparagine	HMDB00168	110041	-1.50738	L-Isoleucine	HMDB00172	4.90845e+06	-1.16583	L-Histidine	HMDB00177	752171	-1.58813	L-Lysine	HMDB00182	459108	-1.40311	L-Serine	HMDB00187	117741	-1.23181	L-Aspartic acid
id302	Glycine	HMDB00123	328938	-0.857348	L-Glutamic acid	HMDB00148	6.25281e+06	-0.537472	L-Tyrosine	HMDB00158	5.6222e+06	-0.437717	L-Phenylalanine	HMDB00159	1.09125e+07	-0.388299	L-Alanine	HMDB00161	4.36236e+06	-0.0580919	L-Proline	HMDB00162	1.53228e+07	-0.188418	L-Threonine	HMDB00167	2.54984e+06	-0.0918289	L-Asparagine	HMDB00168	1.1431e+06	0.0132003	L-Isoleucine	HMDB00172	3.04171e+07	0.0721875	L-Histidine	HMDB00177	6.2655e+06	-0.157915	L-Lysine	HMDB00182	4.84122e+06	-0.324905	L-Serine	HMDB00187	956184	-0.910201	L-Aspartic acid
id303	Glycine	HMDB00123	212805	0.241243	L-Glutamic acid	HMDB00148	1.31791e+06	-1.5688	L-Tyrosine	HMDB00158	4.84292e+06	1.88447	L-Phenylalanine	HMDB00159	7.30544e+06	2.52181	L-Alanine	HMDB00161	2.22429e+06	-0.0386287	L-Proline	HMDB00162	1.17342e+07	1.29681	L-Threonine	HMDB00167	1.85112e+06	1.34239	L-Asparagine	HMDB00168	773597	2.8824	L-Isoleucine	HMDB00172	2.0948e+07	3.48936	L-Histidine	HMDB00177	3.69704e+06	1.46289	L-Lysine	HMDB00182	4.93896e+06	1.81365	L-Serine	HMDB00187	864376	1.12406	L-Aspartic acid
id304	Glycine	HMDB00123	298391	-1.12666	L-Glutamic acid	HMDB00148	5.81151e+06	-0.625509	L-Tyrosine	HMDB00158	5.3377e+06	-0.555647	L-Phenylalanine	HMDB00159	8.84453e+06	-0.873577	L-Alanine	HMDB00161	2.00167e+06	-1.69645	L-Proline	HMDB00162	8.32526e+06	-1.1321	L-Threonine	HMDB00167	1.56419e+06	-1.13729	L-Asparagine	HMDB00168	598353	-1.69345	L-Isoleucine	HMDB00172	2.36488e+07	-0.506786	L-Histidine	HMDB00177	5.61416e+06	-0.525362	L-Lysine	HMDB00182	3.2885e+06	-1.05708	L-Serine	HMDB00187	973912	-0.867061	L-Aspartic acid
id305	Glycine	HMDB00123	348237	-0.687196	L-Glutamic acid	HMDB00148	6.60798e+06	-0.466617	L-Tyrosine	HMDB00158	6.99415e+06	0.130974	L-Phenylalanine	HMDB00159	1.8661e+07	1.43004	L-Alanine	HMDB00161	4.91376e+06	0.324592	L-Proline	HMDB00162	2.7822e+07	1.49719	L-Threonine	HMDB00167	3.71127e+06	1.14007	L-Asparagine	HMDB00168	1.37471e+06	0.73879	L-Isoleucine	HMDB00172	5.09523e+07	1.82882	L-Histidine	HMDB00177	1.09478e+07	2.48355	L-Lysine	HMDB00182	1.01718e+07	2.18868	L-Serine	HMDB00187	1.51967e+06	0.461023	L-Aspartic acid
id306	Glycine	HMDB00123	758881	2.9332	L-Glutamic acid	HMDB00148	5.01077e+06	-0.785251	L-Tyrosine	HMDB00158	3.86296e+06	-1.16694	L-Phenylalanine	HMDB00159	8.62286e+06	-0.925597	L-Alanine	HMDB00161	2.50808e+06	-1.34499	L-Proline	HMDB00162	1.00004e+07	-0.906199	L-Threonine	HMDB00167	1.53375e+06	-1.16958	L-Asparagine	HMDB00168	856383	-0.885068	L-Isoleucine	HMDB00172	2.13706e+07	-0.70167	L-Histidine	HMDB00177	5.41317e+06	-0.63875	L-Lysine	HMDB00182	2.93182e+06	-1.22527	L-Serine	HMDB00187	1.00046e+06	-0.802447	L-Aspartic acid
id307	Glycine	HMDB00123	282825	-0.787974	L-Glutamic acid	HMDB00148	4.62195e+06	-1.10412	L-Tyrosine	HMDB00158	4.47397e+06	-1.07019	L-Phenylalanine	HMDB00159	1.08686e+07	-0.972494	L-Alanine	HMDB00161	4.36058e+06	-0.0747222	L-Proline	HMDB00162	2.17071e+07	1.15748	L-Threonine	HMDB00167	3.41761e+06	1.02678	L-Asparagine	HMDB00168	1.15492e+06	0.102533	L-Isoleucine	HMDB00172	2.24878e+07	-0.577554	L-Histidine	HMDB00177	6.84382e+06	0.177422	L-Lysine	HMDB00182	5.29803e+06	0.213688	L-Serine	HMDB00187	1.35824e+06	0.0575263	L-Aspartic acid
id308	Glycine	HMDB00123	449935	0.488835	L-Glutamic acid	HMDB00148	4.28386e+06	-1.17384	L-Tyrosine	HMDB00158	3.44519e+06	-1.59114	L-Phenylalanine	HMDB00159	9.63895e+06	-1.31056	L-Alanine	HMDB00161	4.94067e+06	0.711379	L-Proline	HMDB00162	1.21209e+07	-1.35561	L-Threonine	HMDB00167	1.86557e+06	-0.795691	L-Asparagine	HMDB00168	1.00919e+06	-0.436283	L-Isoleucine	HMDB00172	2.24429e+07	-0.582166	L-Histidine	HMDB00177	5.90518e+06	-0.612377	L-Lysine	HMDB00182	4.16185e+06	-0.500344	L-Serine	HMDB00187	1.2764e+06	-0.160483	L-Aspartic acid
id309	Glycine	HMDB00123	363544	-0.552251	L-Glutamic acid	HMDB00148	5.44388e+06	-0.698848	L-Tyrosine	HMDB00158	4.26108e+06	-1.00191	L-Phenylalanine	HMDB00159	1.05787e+07	-0.466629	L-Alanine	HMDB00161	4.16957e+06	-0.191893	L-Proline	HMDB00162	9.55295e+06	-0.966535	L-Threonine	HMDB00167	2.25057e+06	-0.409261	L-Asparagine	HMDB00168	1.09731e+06	-0.130271	L-Isoleucine	HMDB00172	2.23718e+07	-0.616023	L-Histidine	HMDB00177	6.76509e+06	0.123928	L-Lysine	HMDB00182	4.5987e+06	-0.439263	L-Serine	HMDB00187	1.38651e+06	0.136978	L-Aspartic acid
id310	Glycine	HMDB00123	627259	1.77277	L-Glutamic acid	HMDB00148	8.36067e+06	-0.116966	L-Tyrosine	HMDB00158	5.35547e+06	-0.548278	L-Phenylalanine	HMDB00159	9.79421e+06	-0.650718	L-Alanine	HMDB00161	3.95283e+06	-0.342314	L-Proline	HMDB00162	1.58819e+07	-0.11303	L-Threonine	HMDB00167	2.57769e+06	-0.0622887	L-Asparagine	HMDB00168	1.01785e+06	-0.379221	L-Isoleucine	HMDB00172	2.47616e+07	-0.411595	L-Histidine	HMDB00177	7.56383e+06	0.574528	L-Lysine	HMDB00182	4.79047e+06	-0.348834	L-Serine	HMDB00187	1.732e+06	0.977707	L-Aspartic acid
id311	Glycine	HMDB00123	304792	-1.07022	L-Glutamic acid	HMDB00148	3.34629e+06	-1.1173	L-Tyrosine	HMDB00158	4.3852e+06	-0.950468	L-Phenylalanine	HMDB00159	1.14183e+07	-0.269591	L-Alanine	HMDB00161	2.5616e+06	-1.30785	L-Proline	HMDB00162	1.06591e+07	-0.817364	L-Threonine	HMDB00167	2.53399e+06	-0.108642	L-Asparagine	HMDB00168	833632	-0.956343	L-Isoleucine	HMDB00172	3.24274e+07	0.244155	L-Histidine	HMDB00177	5.52984e+06	-0.57293	L-Lysine	HMDB00182	4.24029e+06	-0.60827	L-Serine	HMDB00187	1.32541e+06	-0.0117123	L-Aspartic acid
id312	Glycine	HMDB00123	379597	-0.410717	L-Glutamic acid	HMDB00148	2.99654e+07	4.19304	L-Tyrosine	HMDB00158	6.17938e+06	-0.206758	L-Phenylalanine	HMDB00159	1.30736e+07	0.118847	L-Alanine	HMDB00161	6.16421e+06	1.19243	L-Proline	HMDB00162	1.83277e+07	0.21681	L-Threonine	HMDB00167	3.94875e+06	1.39196	L-Asparagine	HMDB00168	1.49905e+06	1.12833	L-Isoleucine	HMDB00172	3.75413e+07	0.681605	L-Histidine	HMDB00177	1.04164e+07	2.1838	L-Lysine	HMDB00182	6.95548e+06	0.672055	L-Serine	HMDB00187	2.09159e+06	1.85276	L-Aspartic acid
id313	Glycine	HMDB00123	382329	-0.386635	L-Glutamic acid	HMDB00148	2.94926e+06	-1.19651	L-Tyrosine	HMDB00158	5.3605e+06	-0.546195	L-Phenylalanine	HMDB00159	1.17527e+07	-0.191128	L-Alanine	HMDB00161	5.21419e+06	0.533097	L-Proline	HMDB00162	2.57208e+07	1.21383	L-Threonine	HMDB00167	2.73623e+06	0.105867	L-Asparagine	HMDB00168	942240	-0.616086	L-Isoleucine	HMDB00172	2.45315e+07	-0.431279	L-Histidine	HMDB00177	6.36067e+06	-0.104224	L-Lysine	HMDB00182	5.16488e+06	-0.172285	L-Serine	HMDB00187	1.13043e+06	-0.486181	L-Aspartic acid
id314	Glycine	HMDB00123	316086	-0.970656	L-Glutamic acid	HMDB00148	1.65809e+06	-1.45409	L-Tyrosine	HMDB00158	4.29986e+06	-0.985843	L-Phenylalanine	HMDB00159	3.14279e+07	4.42605	L-Alanine	HMDB00161	2.19447e+06	-1.56265	L-Proline	HMDB00162	1.30243e+07	-0.498393	L-Threonine	HMDB00167	1.04673e+06	-1.68614	L-Asparagine	HMDB00168	405704	-2.29699	L-Isoleucine	HMDB00172	1.97896e+07	-0.836912	L-Histidine	HMDB00177	5.28871e+06	-0.708963	L-Lysine	HMDB00182	2.41119e+06	-1.47076	L-Serine	HMDB00187	450901	-2.13978	L-Aspartic acid
id315	Glycine	HMDB00123	412793	-0.118048	L-Glutamic acid	HMDB00148	2.33589e+06	-1.31887	L-Tyrosine	HMDB00158	5.78185e+06	-0.371539	L-Phenylalanine	HMDB00159	1.22542e+07	-0.0734352	L-Alanine	HMDB00161	5.59539e+06	0.797655	L-Proline	HMDB00162	1.63899e+07	-0.0445218	L-Threonine	HMDB00167	2.55948e+06	-0.0816085	L-Asparagine	HMDB00168	1.84827e+06	2.2224	L-Isoleucine	HMDB00172	1.76822e+07	-1.01718	L-Histidine	HMDB00177	7.06233e+06	0.291613	L-Lysine	HMDB00182	3.79612e+06	-0.817711	L-Serine	HMDB00187	1.24682e+06	-0.202945	L-Aspartic acid
id316	Glycine	HMDB00123	311808	-0.566525	L-Glutamic acid	HMDB00148	1.42159e+06	-1.7641	L-Tyrosine	HMDB00158	3.97647e+06	-1.32211	L-Phenylalanine	HMDB00159	1.17802e+07	-0.721874	L-Alanine	HMDB00161	2.95499e+06	-1.97951	L-Proline	HMDB00162	1.162e+07	-1.48693	L-Threonine	HMDB00167	1.1869e+06	-1.59262	L-Asparagine	HMDB00168	627389	-1.84785	L-Isoleucine	HMDB00172	4.38978e+07	1.61956	L-Histidine	HMDB00177	3.97966e+06	-2.23256	L-Lysine	HMDB00182	2.73444e+06	-1.39741	L-Serine	HMDB00187	478083	-2.28686	L-Aspartic acid
id317	Glycine	HMDB00123	200826	-1.41449	L-Glutamic acid	HMDB00148	2.3738e+06	-1.56773	L-Tyrosine	HMDB00158	3.75186e+06	-1.43585	L-Phenylalanine	HMDB00159	1.0568e+07	-1.05514	L-Alanine	HMDB00161	3.22485e+06	-1.6138	L-Proline	HMDB00162	8.85503e+06	-2.21179	L-Threonine	HMDB00167	2.06819e+06	-0.55777	L-Asparagine	HMDB00168	832528	-1.08941	L-Isoleucine	HMDB00172	1.68723e+07	-1.15383	L-Histidine	HMDB00177	6.46763e+06	-0.139114	L-Lysine	HMDB00182	5.18822e+06	0.144679	L-Serine	HMDB00187	742132	-1.58354	L-Aspartic acid
id318	Glycine	HMDB00123	331711	-0.414459	L-Glutamic acid	HMDB00148	6.33115e+06	-0.751653	L-Tyrosine	HMDB00158	9.47213e+06	1.46077	L-Phenylalanine	HMDB00159	1.55777e+07	0.322209	L-Alanine	HMDB00161	4.18352e+06	-0.314667	L-Proline	HMDB00162	2.05328e+07	0.849629	L-Threonine	HMDB00167	2.85598e+06	0.367301	L-Asparagine	HMDB00168	1.30517e+06	0.658017	L-Isoleucine	HMDB00172	4.35768e+07	1.58662	L-Histidine	HMDB00177	7.29198e+06	0.554521	L-Lysine	HMDB00182	4.53861e+06	-0.263573	L-Serine	HMDB00187	1.47342e+06	0.364316	L-Aspartic acid
id319	Glycine	HMDB00123	287143	-0.754982	L-Glutamic acid	HMDB00148	4.79862e+06	-1.06769	L-Tyrosine	HMDB00158	4.10756e+06	-1.25573	L-Phenylalanine	HMDB00159	1.19192e+07	-0.683636	L-Alanine	HMDB00161	3.27131e+06	-1.55085	L-Proline	HMDB00162	1.15913e+07	-1.49445	L-Threonine	HMDB00167	1.87458e+06	-0.785114	L-Asparagine	HMDB00168	1.52721e+06	1.47895	L-Isoleucine	HMDB00172	2.60477e+07	-0.212234	L-Histidine	HMDB00177	5.98874e+06	-0.542067	L-Lysine	HMDB00182	4.7771e+06	-0.113694	L-Serine	HMDB00187	1.06342e+06	-0.727759	L-Aspartic acid
id320	Glycine	HMDB00123	407460	0.164301	L-Glutamic acid	HMDB00148	3.03623e+06	-1.43113	L-Tyrosine	HMDB00158	6.6102e+06	0.0115486	L-Phenylalanine	HMDB00159	1.14396e+07	-0.815499	L-Alanine	HMDB00161	3.94753e+06	-0.634476	L-Proline	HMDB00162	1.1625e+07	-1.48563	L-Threonine	HMDB00167	2.59131e+06	0.0565038	L-Asparagine	HMDB00168	1.20598e+06	0.291303	L-Isoleucine	HMDB00172	2.36105e+07	-0.462347	L-Histidine	HMDB00177	7.6343e+06	0.84256	L-Lysine	HMDB00182	5.94831e+06	0.622357	L-Serine	HMDB00187	1.34058e+06	0.010481	L-Aspartic acid
id321	Glycine	HMDB00123	441421	0.423781	L-Glutamic acid	HMDB00148	2.23105e+06	-1.59717	L-Tyrosine	HMDB00158	4.63955e+06	-0.986345	L-Phenylalanine	HMDB00159	1.00859e+07	-1.18767	L-Alanine	HMDB00161	3.59819e+06	-1.10788	L-Proline	HMDB00162	1.57852e+07	-0.395	L-Threonine	HMDB00167	2.28503e+06	-0.303138	L-Asparagine	HMDB00168	1.14069e+06	0.0498955	L-Isoleucine	HMDB00172	2.44542e+07	-0.37576	L-Histidine	HMDB00177	5.79674e+06	-0.703616	L-Lysine	HMDB00182	6.31361e+06	0.85193	L-Serine	HMDB00187	1.03665e+06	-0.799066	L-Aspartic acid
id322	Glycine	HMDB00123	397228	0.0861258	L-Glutamic acid	HMDB00148	4.17852e+06	-1.19557	L-Tyrosine	HMDB00158	7.14125e+06	0.280461	L-Phenylalanine	HMDB00159	1.16316e+07	-0.762724	L-Alanine	HMDB00161	4.80995e+06	0.534231	L-Proline	HMDB00162	2.09804e+07	0.966959	L-Threonine	HMDB00167	2.50012e+06	-0.0505725	L-Asparagine	HMDB00168	1.11882e+06	-0.0309494	L-Isoleucine	HMDB00172	2.71014e+07	-0.104105	L-Histidine	HMDB00177	6.55305e+06	-0.0672384	L-Lysine	HMDB00182	5.39909e+06	0.277202	L-Serine	HMDB00187	1.14059e+06	-0.522203	L-Aspartic acid
id323	Glycine	HMDB00123	273955	-0.855746	L-Glutamic acid	HMDB00148	5.10218e+06	-1.00509	L-Tyrosine	HMDB00158	3.85948e+06	-1.38135	L-Phenylalanine	HMDB00159	6.49372e+06	-2.17529	L-Alanine	HMDB00161	4.42889e+06	0.0178375	L-Proline	HMDB00162	1.05868e+07	-1.75778	L-Threonine	HMDB00167	1.64488e+06	-1.05484	L-Asparagine	HMDB00168	995232	-0.487871	L-Isoleucine	HMDB00172	1.04238e+07	-1.81558	L-Histidine	HMDB00177	5.01402e+06	-1.36222	L-Lysine	HMDB00182	2.22329e+06	-1.71863	L-Serine	HMDB00187	1.34662e+06	0.0265615	L-Aspartic acid
id324	Glycine	HMDB00123	389886	0.0300278	L-Glutamic acid	HMDB00148	8.53339e+06	-0.297509	L-Tyrosine	HMDB00158	5.00962e+06	-0.798949	L-Phenylalanine	HMDB00159	4.3876e+06	-2.75434	L-Alanine	HMDB00161	4.44176e+06	0.0352807	L-Proline	HMDB00162	1.81995e+07	0.237937	L-Threonine	HMDB00167	1.61582e+06	-1.08896	L-Asparagine	HMDB00168	1.13433e+06	0.0264003	L-Isoleucine	HMDB00172	2.3851e+07	-0.437667	L-Histidine	HMDB00177	7.44971e+06	0.687237	L-Lysine	HMDB00182	2.87886e+06	-1.30664	L-Serine	HMDB00187	1.42527e+06	0.236061	L-Aspartic acid
id325	Glycine	HMDB00123	258817	-0.97141	L-Glutamic acid	HMDB00148	4.97954e+06	-1.03038	L-Tyrosine	HMDB00158	5.65998e+06	-0.469618	L-Phenylalanine	HMDB00159	9.54305e+06	-1.33693	L-Alanine	HMDB00161	2.81945e+06	-2.16318	L-Proline	HMDB00162	1.40078e+07	-0.86095	L-Threonine	HMDB00167	1.96362e+06	-0.680552	L-Asparagine	HMDB00168	710626	-1.5401	L-Isoleucine	HMDB00172	2.37162e+07	-0.451498	L-Histidine	HMDB00177	5.0278e+06	-1.35063	L-Lysine	HMDB00182	3.5201e+06	-0.903657	L-Serine	HMDB00187	1.0242e+06	-0.832229	L-Aspartic acid
id326	Glycine	HMDB00123	466675	0.616734	L-Glutamic acid	HMDB00148	4.81798e+06	-1.0637	L-Tyrosine	HMDB00158	8.0008e+06	0.715721	L-Phenylalanine	HMDB00159	1.1956e+07	-0.673531	L-Alanine	HMDB00161	5.45091e+06	1.40283	L-Proline	HMDB00162	2.7382e+07	2.6452	L-Threonine	HMDB00167	2.39994e+06	-0.168206	L-Asparagine	HMDB00168	1.1452e+06	0.0665841	L-Isoleucine	HMDB00172	2.36589e+07	-0.45738	L-Histidine	HMDB00177	7.33546e+06	0.591108	L-Lysine	HMDB00182	3.52182e+06	-0.902573	L-Serine	HMDB00187	1.48842e+06	0.404272	L-Aspartic acid
id327	Glycine	HMDB00123	302410	-0.638332	L-Glutamic acid	HMDB00148	5.95779e+06	-0.828647	L-Tyrosine	HMDB00158	6.33942e+06	-0.125565	L-Phenylalanine	HMDB00159	1.3578e+07	-0.227585	L-Alanine	HMDB00161	3.20059e+06	-1.64669	L-Proline	HMDB00162	1.83389e+07	0.274468	L-Threonine	HMDB00167	2.88163e+06	0.397414	L-Asparagine	HMDB00168	1.28428e+06	0.580799	L-Isoleucine	HMDB00172	3.47853e+07	0.684426	L-Histidine	HMDB00177	5.79317e+06	-0.706619	L-Lysine	HMDB00182	7.32303e+06	1.4863	L-Serine	HMDB00187	1.57646e+06	0.638762	L-Aspartic acid
id328	Glycine	HMDB00123	207560	-1.36304	L-Glutamic acid	HMDB00148	3.2222e+06	-1.39278	L-Tyrosine	HMDB00158	3.33915e+06	-1.64484	L-Phenylalanine	HMDB00159	6.80932e+06	-2.08853	L-Alanine	HMDB00161	2.3111e+06	-2.85207	L-Proline	HMDB00162	1.29826e+07	-1.12971	L-Threonine	HMDB00167	1.0401e+06	-1.765	L-Asparagine	HMDB00168	649575	-1.76582	L-Isoleucine	HMDB00172	1.52655e+07	-1.31872	L-Histidine	HMDB00177	4.64533e+06	-1.67245	L-Lysine	HMDB00182	3.65232e+06	-0.820562	L-Serine	HMDB00187	554937	-2.08216	L-Aspartic acid
id329	Glycine	HMDB00123	299870	-0.65774	L-Glutamic acid	HMDB00148	2.5016e+06	-1.54138	L-Tyrosine	HMDB00158	1.00196e+07	1.73797	L-Phenylalanine	HMDB00159	1.12465e+07	-0.868584	L-Alanine	HMDB00161	6.29866e+06	2.55165	L-Proline	HMDB00162	2.03653e+07	0.805705	L-Threonine	HMDB00167	5.8255e+06	3.85424	L-Asparagine	HMDB00168	1.76393e+06	2.35413	L-Isoleucine	HMDB00172	4.12691e+07	1.34981	L-Histidine	HMDB00177	7.94783e+06	1.10637	L-Lysine	HMDB00182	7.58588e+06	1.65149	L-Serine	HMDB00187	1.66747e+06	0.881169	L-Aspartic acid
id330	Glycine	HMDB00123	397978	0.0918572	L-Glutamic acid	HMDB00148	2.08394e+06	-1.62751	L-Tyrosine	HMDB00158	5.35015e+06	-0.626514	L-Phenylalanine	HMDB00159	1.43246e+07	-0.0223176	L-Alanine	HMDB00161	4.05045e+06	-0.494993	L-Proline	HMDB00162	1.65679e+07	-0.189794	L-Threonine	HMDB00167	2.45637e+06	-0.101948	L-Asparagine	HMDB00168	916926	-0.777382	L-Isoleucine	HMDB00172	2.14443e+07	-0.684641	L-Histidine	HMDB00177	6.29835e+06	-0.281548	L-Lysine	HMDB00182	3.51695e+06	-0.905633	L-Serine	HMDB00187	1.715e+06	1.00779	L-Aspartic acid
id331	Glycine	HMDB00123	203256	-1.39592	L-Glutamic acid	HMDB00148	1.36593e+06	-1.77558	L-Tyrosine	HMDB00158	8.19686e+06	0.814998	L-Phenylalanine	HMDB00159	1.72002e+07	0.768274	L-Alanine	HMDB00161	3.00342e+06	-1.91388	L-Proline	HMDB00162	2.15616e+07	1.11934	L-Threonine	HMDB00167	4.45584e+06	2.24592	L-Asparagine	HMDB00168	1.53943e+06	1.52412	L-Isoleucine	HMDB00172	5.4505e+07	2.70808	L-Histidine	HMDB00177	7.53028e+06	0.755034	L-Lysine	HMDB00182	8.51655e+06	2.23637	L-Serine	HMDB00187	1.49596e+06	0.424339	L-Aspartic acid
id332	Glycine	HMDB00123	370877	-0.115212	L-Glutamic acid	HMDB00148	4.67352e+06	-1.09349	L-Tyrosine	HMDB00158	8.79694e+06	1.11887	L-Phenylalanine	HMDB00159	1.41655e+07	-0.0660718	L-Alanine	HMDB00161	5.829e+06	1.9152	L-Proline	HMDB00162	2.15671e+07	1.12077	L-Threonine	HMDB00167	2.96517e+06	0.495506	L-Asparagine	HMDB00168	1.51762e+06	1.44348	L-Isoleucine	HMDB00172	3.09281e+07	0.2886	L-Histidine	HMDB00177	7.04822e+06	0.34941	L-Lysine	HMDB00182	8.1243e+06	1.98986	L-Serine	HMDB00187	1.4952e+06	0.422323	L-Aspartic acid
id333	Glycine	HMDB00123	441658	0.425591	L-Glutamic acid	HMDB00148	2.4737e+06	-1.54713	L-Tyrosine	HMDB00158	7.21265e+06	0.316617	L-Phenylalanine	HMDB00159	9.59736e+06	-1.322	L-Alanine	HMDB00161	6.81246e+06	3.24793	L-Proline	HMDB00162	1.53011e+07	-0.521912	L-Threonine	HMDB00167	2.05511e+06	-0.573128	L-Asparagine	HMDB00168	1.09305e+06	-0.126225	L-Isoleucine	HMDB00172	1.41032e+07	-1.438	L-Histidine	HMDB00177	6.16353e+06	-0.394995	L-Lysine	HMDB00182	5.01145e+06	0.0335849	L-Serine	HMDB00187	1.33023e+06	-0.0170898	L-Aspartic acid
id334	Glycine	HMDB00123	591163	0.89487	L-Glutamic acid	HMDB00148	1.07951e+07	0.0830917	L-Tyrosine	HMDB00158	2.1152e+07	6.05797	L-Phenylalanine	HMDB00159	1.2519e+07	-0.961345	L-Alanine	HMDB00161	2.72222e+06	-2.22459	L-Proline	HMDB00162	1.44691e+07	-1.1792	L-Threonine	HMDB00167	4.35078e+06	1.2219	L-Asparagine	HMDB00168	1.13697e+06	-0.55846	L-Isoleucine	HMDB00172	2.31823e+07	-1.01995	L-Histidine	HMDB00177	5.35216e+06	-1.7721	L-Lysine	HMDB00182	4.86563e+06	-0.957407	L-Serine	HMDB00187	2.14728e+06	1.36837	L-Aspartic acid
id335	Glycine	HMDB00123	417855	-0.579507	L-Glutamic acid	HMDB00148	1.54097e+07	1.03834	L-Tyrosine	HMDB00158	6.32592e+06	-0.770021	L-Phenylalanine	HMDB00159	1.3207e+07	-0.756187	L-Alanine	HMDB00161	4.90905e+06	-0.60872	L-Proline	HMDB00162	1.75562e+07	-0.719416	L-Threonine	HMDB00167	3.66277e+06	0.487483	L-Asparagine	HMDB00168	1.37022e+06	0.192957	L-Isoleucine	HMDB00172	3.35268e+07	-0.124071	L-Histidine	HMDB00177	8.28759e+06	0.0619012	L-Lysine	HMDB00182	8.63583e+06	0.617377	L-Serine	HMDB00187	1.44771e+06	-0.44379	L-Aspartic acid
id336	Glycine	HMDB00123	486101	0.0010757	L-Glutamic acid	HMDB00148	2.12905e+06	-1.71084	L-Tyrosine	HMDB00158	5.29074e+06	-1.24676	L-Phenylalanine	HMDB00159	8.92242e+06	-2.03369	L-Alanine	HMDB00161	3.72576e+06	-1.48307	L-Proline	HMDB00162	1.11517e+07	-1.67329	L-Threonine	HMDB00167	2.59308e+06	-0.654361	L-Asparagine	HMDB00168	1.12729e+06	-0.589659	L-Isoleucine	HMDB00172	1.93977e+07	-1.34771	L-Histidine	HMDB00177	7.47796e+06	-0.443941	L-Lysine	HMDB00182	5.77242e+06	-0.578649	L-Serine	HMDB00187	1.27577e+06	-0.889192	L-Aspartic acid
id337	Glycine	HMDB00123	438959	-0.399971	L-Glutamic acid	HMDB00148	4.14874e+06	-1.29275	L-Tyrosine	HMDB00158	6.20082e+06	-0.827631	L-Phenylalanine	HMDB00159	1.24586e+07	-0.979339	L-Alanine	HMDB00161	3.86082e+06	-1.38327	L-Proline	HMDB00162	1.62065e+07	-0.920442	L-Threonine	HMDB00167	3.92515e+06	0.767556	L-Asparagine	HMDB00168	1.39518e+06	0.273369	L-Isoleucine	HMDB00172	1.63905e+07	-1.60814	L-Histidine	HMDB00177	3.57877e+06	-2.88008	L-Lysine	HMDB00182	4.21357e+06	-1.22977	L-Serine	HMDB00187	1.67628e+06	0.148284	L-Aspartic acid
id338	Glycine	HMDB00123	603578	1.00049	L-Glutamic acid	HMDB00148	4.21366e+06	-1.27931	L-Tyrosine	HMDB00158	1.79179e+07	4.56852	L-Phenylalanine	HMDB00159	2.51083e+07	2.79228	L-Alanine	HMDB00161	6.82599e+06	0.807729	L-Proline	HMDB00162	2.58601e+07	0.517342	L-Threonine	HMDB00167	5.87906e+06	2.85326	L-Asparagine	HMDB00168	1.94037e+06	2.02973	L-Isoleucine	HMDB00172	6.25793e+07	2.39199	L-Histidine	HMDB00177	7.73457e+06	-0.283616	L-Lysine	HMDB00182	8.93321e+06	0.74159	L-Serine	HMDB00187	2.3325e+06	1.84817	L-Aspartic acid
id339	Glycine	HMDB00123	1.04622e+06	4.76618	L-Glutamic acid	HMDB00148	6.12177e+06	-0.884319	L-Tyrosine	HMDB00158	1.41579e+07	2.8369	L-Phenylalanine	HMDB00159	1.46768e+07	-0.317959	L-Alanine	HMDB00161	5.98252e+06	0.184475	L-Proline	HMDB00162	2.88405e+07	0.961222	L-Threonine	HMDB00167	6.35908e+06	3.36565	L-Asparagine	HMDB00168	2.72518e+06	4.55809	L-Isoleucine	HMDB00172	4.49101e+07	0.861767	L-Histidine	HMDB00177	1.31485e+07	3.09893	L-Lysine	HMDB00182	1.48194e+07	3.20023	L-Serine	HMDB00187	2.48873e+06	2.25287	L-Aspartic acid
id340	Glycine	HMDB00123	540041	0.459959	L-Glutamic acid	HMDB00148	2.82287e+06	-1.56721	L-Tyrosine	HMDB00158	5.5025e+06	-1.14923	L-Phenylalanine	HMDB00159	1.03656e+07	-1.6034	L-Alanine	HMDB00161	3.84713e+06	-1.39339	L-Proline	HMDB00162	1.22725e+07	-1.50636	L-Threonine	HMDB00167	3.45589e+06	0.266649	L-Asparagine	HMDB00168	1.24534e+06	-0.209355	L-Isoleucine	HMDB00172	2.28294e+07	-1.05051	L-Histidine	HMDB00177	8.0279e+06	-0.100349	L-Lysine	HMDB00182	5.14699e+06	-0.839883	L-Serine	HMDB00187	1.80059e+06	0.470315	L-Aspartic acid
id341	Glycine	HMDB00123	2.81533e+06	19.8165	L-Glutamic acid	HMDB00148	2.06763e+06	-1.72355	L-Tyrosine	HMDB00158	7.38528e+06	-0.282143	L-Phenylalanine	HMDB00159	1.38636e+07	-0.560436	L-Alanine	HMDB00161	5.88821e+06	0.114793	L-Proline	HMDB00162	2.86682e+07	0.935564	L-Threonine	HMDB00167	2.54165e+06	-0.70926	L-Asparagine	HMDB00168	1.19621e+06	-0.367627	L-Isoleucine	HMDB00172	3.56033e+07	0.0557605	L-Histidine	HMDB00177	6.87499e+06	-0.820667	L-Lysine	HMDB00182	7.90143e+06	0.310622	L-Serine	HMDB00187	936097	-1.76909	L-Aspartic acid
id342	Glycine	HMDB00123	717719	1.97153	L-Glutamic acid	HMDB00148	5.35712e+06	-1.04261	L-Tyrosine	HMDB00158	4.06311e+06	-1.81213	L-Phenylalanine	HMDB00159	1.03191e+07	-1.61725	L-Alanine	HMDB00161	3.80369e+06	-1.42548	L-Proline	HMDB00162	1.72222e+07	-0.769169	L-Threonine	HMDB00167	3.64983e+06	0.473671	L-Asparagine	HMDB00168	1.56556e+06	0.822261	L-Isoleucine	HMDB00172	2.85338e+07	-0.556483	L-Histidine	HMDB00177	7.90756e+06	-0.175536	L-Lysine	HMDB00182	6.20294e+06	-0.398823	L-Serine	HMDB00187	2.15862e+06	1.39776	L-Aspartic acid
id343	Glycine	HMDB00123	316775	-1.22446	L-Glutamic acid	HMDB00148	7.73271e+06	-0.643647	L-Tyrosine	HMDB00158	1.00677e+07	0.881035	L-Phenylalanine	HMDB00159	1.58666e+07	0.0293937	L-Alanine	HMDB00161	4.99122e+06	0.0284593	L-Proline	HMDB00162	1.82299e+07	0.681162	L-Threonine	HMDB00167	2.41468e+06	-0.65315	L-Asparagine	HMDB00168	973282	-0.399807	L-Isoleucine	HMDB00172	3.28179e+07	0.00011297	L-Histidine	HMDB00177	8.46225e+06	0.842133	L-Lysine	HMDB00182	5.57098e+06	-0.345622	L-Serine	HMDB00187	1.41736e+06	-0.61818	L-Aspartic acid
id344	Glycine	HMDB00123	385327	-0.855566	L-Glutamic acid	HMDB00148	5.35286e+06	-1.04924	L-Tyrosine	HMDB00158	5.46797e+06	-0.873994	L-Phenylalanine	HMDB00159	1.24643e+07	-0.965585	L-Alanine	HMDB00161	5.50165e+06	0.420124	L-Proline	HMDB00162	1.35787e+07	-0.336743	L-Threonine	HMDB00167	2.59907e+06	-0.49879	L-Asparagine	HMDB00168	1.09581e+06	0.143559	L-Isoleucine	HMDB00172	2.65267e+07	-0.52966	L-Histidine	HMDB00177	7.24657e+06	-0.121718	L-Lysine	HMDB00182	5.98872e+06	-0.179679	L-Serine	HMDB00187	1.39897e+06	-0.656785	L-Aspartic acid
id345	Glycine	HMDB00123	402216	-0.764681	L-Glutamic acid	HMDB00148	1.5672e+06	-1.69443	L-Tyrosine	HMDB00158	8.79405e+06	0.395067	L-Phenylalanine	HMDB00159	2.21143e+07	1.85655	L-Alanine	HMDB00161	9.65635e+06	3.60817	L-Proline	HMDB00162	2.2043e+07	1.51567	L-Threonine	HMDB00167	6.27372e+06	2.57739	L-Asparagine	HMDB00168	1.92562e+06	3.82344	L-Isoleucine	HMDB00172	4.61711e+07	1.12457	L-Histidine	HMDB00177	8.98235e+06	1.2545	L-Lysine	HMDB00182	1.28677e+07	2.55295	L-Serine	HMDB00187	1.44349e+06	-0.563307	L-Aspartic acid
id346	Glycine	HMDB00123	423174	-0.651896	L-Glutamic acid	HMDB00148	6.81848e+06	-0.799459	L-Tyrosine	HMDB00158	4.65789e+06	-1.18308	L-Phenylalanine	HMDB00159	9.63285e+06	-1.79365	L-Alanine	HMDB00161	3.74284e+06	-0.929462	L-Proline	HMDB00162	7.40035e+06	-1.68889	L-Threonine	HMDB00167	2.33065e+06	-0.723496	L-Asparagine	HMDB00168	669140	-1.74857	L-Isoleucine	HMDB00172	1.84651e+07	-1.20851	L-Histidine	HMDB00177	5.0025e+06	-1.90092	L-Lysine	HMDB00182	4.82129e+06	-0.643431	L-Serine	HMDB00187	1.11296e+06	-1.25741	L-Aspartic acid
id347	Glycine	HMDB00123	479936	-0.346443	L-Glutamic acid	HMDB00148	3.04102e+06	-1.44325	L-Tyrosine	HMDB00158	6.81827e+06	-0.35879	L-Phenylalanine	HMDB00159	1.37257e+07	-0.596686	L-Alanine	HMDB00161	3.17348e+06	-1.36635	L-Proline	HMDB00162	1.43683e+07	-0.16394	L-Threonine	HMDB00167	3.75978e+06	0.47288	L-Asparagine	HMDB00168	1.07569e+06	0.0543363	L-Isoleucine	HMDB00172	2.76327e+07	-0.436523	L-Histidine	HMDB00177	8.40873e+06	0.799699	L-Lysine	HMDB00182	8.47997e+06	0.809952	L-Serine	HMDB00187	3.4051e+06	3.55609	L-Aspartic acid
id348	Glycine	HMDB00123	463629	-0.434198	L-Glutamic acid	HMDB00148	5.88389e+06	-0.958741	L-Tyrosine	HMDB00158	4.0926e+06	-1.39877	L-Phenylalanine	HMDB00159	1.5202e+07	-0.164952	L-Alanine	HMDB00161	4.51902e+06	-0.333879	L-Proline	HMDB00162	1.06983e+07	-0.967134	L-Threonine	HMDB00167	1.39249e+06	-1.50886	L-Asparagine	HMDB00168	1.06093e+06	-0.0111335	L-Isoleucine	HMDB00172	1.84965e+07	-1.20587	L-Histidine	HMDB00177	5.84993e+06	-1.22904	L-Lysine	HMDB00182	2.54716e+06	-1.54681	L-Serine	HMDB00187	1.38673e+06	-0.682499	L-Aspartic acid
id349	Glycine	HMDB00123	286248	-1.38874	L-Glutamic acid	HMDB00148	2.20512e+06	-1.58571	L-Tyrosine	HMDB00158	5.00082e+06	-1.05223	L-Phenylalanine	HMDB00159	1.02773e+07	-1.60517	L-Alanine	HMDB00161	2.7088e+06	-1.72292	L-Proline	HMDB00162	7.91451e+06	-1.57636	L-Threonine	HMDB00167	1.83858e+06	-1.13542	L-Asparagine	HMDB00168	837307	-1.00281	L-Isoleucine	HMDB00172	2.07084e+07	-1.01961	L-Histidine	HMDB00177	5.15891e+06	-1.77692	L-Lysine	HMDB00182	3.73585e+06	-1.07462	L-Serine	HMDB00187	1.12267e+06	-1.23703	L-Aspartic acid
id350	Glycine	HMDB00123	290244	-1.36723	L-Glutamic acid	HMDB00148	6.5925e+06	-0.837974	L-Tyrosine	HMDB00158	5.25253e+06	-0.956197	L-Phenylalanine	HMDB00159	1.04567e+07	-1.55271	L-Alanine	HMDB00161	3.06218e+06	-1.45176	L-Proline	HMDB00162	1.19983e+07	-0.682631	L-Threonine	HMDB00167	2.09954e+06	-0.916964	L-Asparagine	HMDB00168	750241	-1.38891	L-Isoleucine	HMDB00172	2.42585e+07	-0.720657	L-Histidine	HMDB00177	6.06454e+06	-1.05889	L-Lysine	HMDB00182	4.29776e+06	-0.851402	L-Serine	HMDB00187	1.1546e+06	-1.16997	L-Aspartic acid
id351	Glycine	HMDB00123	389957	-0.830648	L-Glutamic acid	HMDB00148	1.8451e+06	-1.64707	L-Tyrosine	HMDB00158	7.25754e+06	-0.191186	L-Phenylalanine	HMDB00159	1.9166e+07	0.994329	L-Alanine	HMDB00161	5.00734e+06	0.0408257	L-Proline	HMDB00162	1.64877e+07	0.299884	L-Threonine	HMDB00167	2.2171e+06	-0.818549	L-Asparagine	HMDB00168	1.21519e+06	0.672979	L-Isoleucine	HMDB00172	2.53622e+07	-0.627721	L-Histidine	HMDB00177	7.99778e+06	0.473874	L-Lysine	HMDB00182	4.1605e+06	-0.905928	L-Serine	HMDB00187	1.67664e+06	-0.0736943	L-Aspartic acid
id352	Glycine	HMDB00123	525290	-0.10238	L-Glutamic acid	HMDB00148	4.236e+06	-1.23959	L-Tyrosine	HMDB00158	6.17594e+06	-0.603869	L-Phenylalanine	HMDB00159	1.33507e+07	-0.706372	L-Alanine	HMDB00161	6.78943e+06	1.40829	L-Proline	HMDB00162	1.69621e+07	0.403711	L-Threonine	HMDB00167	3.04923e+06	-0.121948	L-Asparagine	HMDB00168	1.14622e+06	0.367088	L-Isoleucine	HMDB00172	3.13948e+07	-0.119722	L-Histidine	HMDB00177	8.62553e+06	0.97159	L-Lysine	HMDB00182	4.90423e+06	-0.610485	L-Serine	HMDB00187	1.75515e+06	0.0911916	L-Aspartic acid
id353	Glycine	HMDB00123	663871	0.643365	L-Glutamic acid	HMDB00148	1.48247e+07	0.565043	L-Tyrosine	HMDB00158	1.24351e+07	1.78432	L-Phenylalanine	HMDB00159	2.2555e+07	1.98544	L-Alanine	HMDB00161	8.07026e+06	2.39111	L-Proline	HMDB00162	2.18693e+07	1.47765	L-Threonine	HMDB00167	4.82614e+06	1.36557	L-Asparagine	HMDB00168	1.73022e+06	2.95691	L-Isoleucine	HMDB00172	3.4133e+07	0.11086	L-Histidine	HMDB00177	1.06097e+07	2.54476	L-Lysine	HMDB00182	1.16937e+07	2.08658	L-Serine	HMDB00187	2.78161e+06	2.24674	L-Aspartic acid
id354	Glycine	HMDB00123	607234	0.338585	L-Glutamic acid	HMDB00148	7.41325e+06	-0.698093	L-Tyrosine	HMDB00158	1.31521e+07	2.05787	L-Phenylalanine	HMDB00159	2.31105e+07	2.14788	L-Alanine	HMDB00161	4.88565e+06	-0.0525456	L-Proline	HMDB00162	3.05904e+07	3.38628	L-Threonine	HMDB00167	3.44037e+06	0.205489	L-Asparagine	HMDB00168	1.07706e+06	0.0604162	L-Isoleucine	HMDB00172	8.18415e+07	4.12831	L-Histidine	HMDB00177	9.66389e+06	1.79485	L-Lysine	HMDB00182	1.20075e+07	2.21124	L-Serine	HMDB00187	1.56404e+06	-0.310144	L-Aspartic acid
id355	Glycine	HMDB00123	555445	0.0598905	L-Glutamic acid	HMDB00148	3.96912e+06	-1.28508	L-Tyrosine	HMDB00158	6.98893e+06	-0.293674	L-Phenylalanine	HMDB00159	1.64418e+07	0.197638	L-Alanine	HMDB00161	6.08012e+06	0.864007	L-Proline	HMDB00162	2.34775e+07	1.82961	L-Threonine	HMDB00167	4.69312e+06	1.25421	L-Asparagine	HMDB00168	1.01742e+06	-0.204067	L-Isoleucine	HMDB00172	3.24271e+07	-0.0327963	L-Histidine	HMDB00177	7.50606e+06	0.0840187	L-Lysine	HMDB00182	6.31119e+06	-0.0515825	L-Serine	HMDB00187	1.4614e+06	-0.525683	L-Aspartic acid
id356	Glycine	HMDB00123	428571	-0.622855	L-Glutamic acid	HMDB00148	7.1782e+06	-0.738152	L-Tyrosine	HMDB00158	5.90785e+06	-0.70616	L-Phenylalanine	HMDB00159	1.1769e+07	-1.16892	L-Alanine	HMDB00161	5.13415e+06	0.138131	L-Proline	HMDB00162	9.71898e+06	-1.18145	L-Threonine	HMDB00167	2.80107e+06	-0.32969	L-Asparagine	HMDB00168	997036	-0.294468	L-Isoleucine	HMDB00172	2.53983e+07	-0.624674	L-Histidine	HMDB00177	7.58825e+06	0.149185	L-Lysine	HMDB00182	5.77556e+06	-0.264355	L-Serine	HMDB00187	2.0087e+06	0.623639	L-Aspartic acid
id357	Glycine	HMDB00123	286460	-1.3876	L-Glutamic acid	HMDB00148	1.47955e+06	-1.70937	L-Tyrosine	HMDB00158	8.19763e+06	0.167502	L-Phenylalanine	HMDB00159	1.34062e+07	-0.690128	L-Alanine	HMDB00161	3.3898e+06	-1.20036	L-Proline	HMDB00162	9.46282e+06	-1.23751	L-Threonine	HMDB00167	2.35968e+06	-0.699189	L-Asparagine	HMDB00168	799447	-1.1707	L-Isoleucine	HMDB00172	2.88931e+07	-0.330388	L-Histidine	HMDB00177	5.83249e+06	-1.24287	L-Lysine	HMDB00182	5.75869e+06	-0.271056	L-Serine	HMDB00187	1.15447e+06	-1.17024	L-Aspartic acid
id358	Glycine	HMDB00123	379714	-0.885769	L-Glutamic acid	HMDB00148	2.63867e+06	-1.51182	L-Tyrosine	HMDB00158	5.43959e+06	-0.884824	L-Phenylalanine	HMDB00159	1.49095e+07	-0.250481	L-Alanine	HMDB00161	4.65091e+06	-0.232675	L-Proline	HMDB00162	1.69233e+07	0.395216	L-Threonine	HMDB00167	2.65786e+06	-0.449572	L-Asparagine	HMDB00168	1.32113e+06	1.14278	L-Isoleucine	HMDB00172	2.7832e+07	-0.419738	L-Histidine	HMDB00177	7.92065e+06	0.412727	L-Lysine	HMDB00182	5.03821e+06	-0.557263	L-Serine	HMDB00187	1.90338e+06	0.402464	L-Aspartic acid
id359	Glycine	HMDB00123	379835	-0.885121	L-Glutamic acid	HMDB00148	3.16472e+06	-1.42217	L-Tyrosine	HMDB00158	7.05585e+06	-0.268142	L-Phenylalanine	HMDB00159	1.33145e+07	-0.716957	L-Alanine	HMDB00161	5.5824e+06	0.482091	L-Proline	HMDB00162	1.87607e+07	0.79734	L-Threonine	HMDB00167	3.0181e+06	-0.148009	L-Asparagine	HMDB00168	878367	-0.820721	L-Isoleucine	HMDB00172	2.82022e+07	-0.388563	L-Histidine	HMDB00177	7.19265e+06	-0.164467	L-Lysine	HMDB00182	7.21055e+06	0.305683	L-Serine	HMDB00187	1.04935e+06	-1.391	L-Aspartic acid
id360	Glycine	HMDB00123	462278	-0.5347	L-Glutamic acid	HMDB00148	4.45921e+06	-1.28125	L-Tyrosine	HMDB00158	8.95015e+06	0.717199	L-Phenylalanine	HMDB00159	1.50731e+07	-0.305245	L-Alanine	HMDB00161	8.57646e+06	2.09803	L-Proline	HMDB00162	2.03927e+07	-0.161938	L-Threonine	HMDB00167	3.36521e+06	0.10427	L-Asparagine	HMDB00168	1.98658e+06	1.67544	L-Isoleucine	HMDB00172	2.80934e+07	-0.371032	L-Histidine	HMDB00177	7.65062e+06	-0.192262	L-Lysine	HMDB00182	7.26613e+06	0.302909	L-Serine	HMDB00187	2.0043e+06	0.366246	L-Aspartic acid
id361	Glycine	HMDB00123	457366	-0.559596	L-Glutamic acid	HMDB00148	5.581e+06	-1.10941	L-Tyrosine	HMDB00158	5.62576e+06	-0.996287	L-Phenylalanine	HMDB00159	1.95006e+07	0.985129	L-Alanine	HMDB00161	3.74379e+06	-1.39542	L-Proline	HMDB00162	1.52769e+07	-0.853585	L-Threonine	HMDB00167	1.71165e+06	-1.45413	L-Asparagine	HMDB00168	1.05931e+06	-0.77506	L-Isoleucine	HMDB00172	4.06392e+07	1.23381	L-Histidine	HMDB00177	9.71057e+06	1.0627	L-Lysine	HMDB00182	3.2568e+06	-1.48876	L-Serine	HMDB00187	902485	-1.26473	L-Aspartic acid
id362	Glycine	HMDB00123	734904	0.847336	L-Glutamic acid	HMDB00148	1.43441e+07	0.232981	L-Tyrosine	HMDB00158	6.15986e+06	-0.720995	L-Phenylalanine	HMDB00159	2.12844e+07	1.50501	L-Alanine	HMDB00161	7.74552e+06	1.49736	L-Proline	HMDB00162	5.65639e+07	4.72834	L-Threonine	HMDB00167	3.07882e+06	-0.16564	L-Asparagine	HMDB00168	1.18757e+06	-0.436128	L-Isoleucine	HMDB00172	2.54595e+07	-0.707953	L-Histidine	HMDB00177	8.68659e+06	0.438874	L-Lysine	HMDB00182	9.63771e+06	1.36271	L-Serine	HMDB00187	2.34846e+06	0.875689	L-Aspartic acid
id363	Glycine	HMDB00123	787098	1.11193	L-Glutamic acid	HMDB00148	3.2422e+06	-1.46768	L-Tyrosine	HMDB00158	1.41378e+07	3.39105	L-Phenylalanine	HMDB00159	3.37907e+07	5.14996	L-Alanine	HMDB00161	6.81611e+06	0.825505	L-Proline	HMDB00162	3.52246e+07	1.84331	L-Threonine	HMDB00167	4.4087e+06	1.0877	L-Asparagine	HMDB00168	1.64287e+06	0.767123	L-Isoleucine	HMDB00172	5.05899e+07	2.50668	L-Histidine	HMDB00177	7.06322e+06	-0.550113	L-Lysine	HMDB00182	8.14716e+06	0.696616	L-Serine	HMDB00187	1.75391e+06	-0.00440122	L-Aspartic acid
id364	Glycine	HMDB00123	395652	-0.872446	L-Glutamic acid	HMDB00148	1.0029e+07	-0.428042	L-Tyrosine	HMDB00158	8.15172e+06	0.305667	L-Phenylalanine	HMDB00159	1.6262e+07	0.0412446	L-Alanine	HMDB00161	5.26692e+06	-0.294377	L-Proline	HMDB00162	2.54808e+07	0.525961	L-Threonine	HMDB00167	2.89666e+06	-0.337318	L-Asparagine	HMDB00168	1.23296e+06	-0.316176	L-Isoleucine	HMDB00172	2.89708e+07	-0.258799	L-Histidine	HMDB00177	8.19225e+06	0.137713	L-Lysine	HMDB00182	4.77409e+06	-0.810722	L-Serine	HMDB00187	1.88425e+06	0.188531	L-Aspartic acid
id365	Glycine	HMDB00123	404045	-0.829899	L-Glutamic acid	HMDB00148	1.41993e+06	-1.74683	L-Tyrosine	HMDB00158	6.36606e+06	-0.614717	L-Phenylalanine	HMDB00159	1.5184e+07	-0.272926	L-Alanine	HMDB00161	5.77845e+06	0.075399	L-Proline	HMDB00162	2.20611e+07	0.0636241	L-Threonine	HMDB00167	4.25332e+06	0.941267	L-Asparagine	HMDB00168	1.55788e+06	0.542499	L-Isoleucine	HMDB00172	3.36145e+07	0.335218	L-Histidine	HMDB00177	9.23334e+06	0.771962	L-Lysine	HMDB00182	7.16218e+06	0.256456	L-Serine	HMDB00187	1.46951e+06	-0.425388	L-Aspartic acid
id366	Glycine	HMDB00123	456580	-0.563585	L-Glutamic acid	HMDB00148	2.81363e+06	-1.53333	L-Tyrosine	HMDB00158	1.13135e+07	1.93536	L-Phenylalanine	HMDB00159	1.72733e+07	0.336	L-Alanine	HMDB00161	5.14688e+06	-0.381153	L-Proline	HMDB00162	3.05673e+07	1.21365	L-Threonine	HMDB00167	4.21368e+06	0.903903	L-Asparagine	HMDB00168	1.38489e+06	0.0853559	L-Isoleucine	HMDB00172	5.05392e+07	2.50019	L-Histidine	HMDB00177	6.67827e+06	-0.784635	L-Lysine	HMDB00182	7.01801e+06	0.192026	L-Serine	HMDB00187	1.91477e+06	0.233707	L-Aspartic acid
id367	Glycine	HMDB00123	575067	0.0370688	L-Glutamic acid	HMDB00148	3.1124e+06	-1.48756	L-Tyrosine	HMDB00158	1.88308e+07	5.80996	L-Phenylalanine	HMDB00159	1.78839e+07	0.513945	L-Alanine	HMDB00161	6.68434e+06	0.730252	L-Proline	HMDB00162	3.90523e+07	2.36081	L-Threonine	HMDB00167	3.91408e+06	0.621548	L-Asparagine	HMDB00168	2.37639e+06	2.70559	L-Isoleucine	HMDB00172	3.31658e+07	0.277824	L-Histidine	HMDB00177	7.65324e+06	-0.190665	L-Lysine	HMDB00182	7.59218e+06	0.448609	L-Serine	HMDB00187	1.79001e+06	0.0490429	L-Aspartic acid
id368	Glycine	HMDB00123	331033	-1.20002	L-Glutamic acid	HMDB00148	5.87547e+06	-1.0643	L-Tyrosine	HMDB00158	6.6423e+06	-0.472335	L-Phenylalanine	HMDB00159	1.21487e+07	-1.15756	L-Alanine	HMDB00161	6.82783e+06	0.833981	L-Proline	HMDB00162	2.22016e+07	0.08262	L-Threonine	HMDB00167	3.6029e+06	0.328279	L-Asparagine	HMDB00168	1.3054e+06	-0.124712	L-Isoleucine	HMDB00172	3.61718e+07	0.662337	L-Histidine	HMDB00177	8.75112e+06	0.478183	L-Lysine	HMDB00182	6.68246e+06	0.0420799	L-Serine	HMDB00187	2.0114e+06	0.376752	L-Aspartic acid
id369	Glycine	HMDB00123	612215	0.225381	L-Glutamic acid	HMDB00148	1.03558e+07	-0.377983	L-Tyrosine	HMDB00158	7.05448e+06	-0.259885	L-Phenylalanine	HMDB00159	1.52191e+07	-0.262702	L-Alanine	HMDB00161	6.62109e+06	0.684533	L-Proline	HMDB00162	1.87067e+07	-0.389878	L-Threonine	HMDB00167	6.20624e+06	2.78179	L-Asparagine	HMDB00168	1.42481e+06	0.190848	L-Isoleucine	HMDB00172	3.01646e+07	-0.10608	L-Histidine	HMDB00177	6.7139e+06	-0.762926	L-Lysine	HMDB00182	6.69848e+06	0.049237	L-Serine	HMDB00187	1.83806e+06	0.120164	L-Aspartic acid
id370	Glycine	HMDB00123	368776	-1.00869	L-Glutamic acid	HMDB00148	2.16792e+06	-1.63225	L-Tyrosine	HMDB00158	1.18565e+07	2.21523	L-Phenylalanine	HMDB00159	1.39859e+07	-0.622116	L-Alanine	HMDB00161	6.43943e+06	0.553211	L-Proline	HMDB00162	2.49702e+07	0.456928	L-Threonine	HMDB00167	3.39927e+06	0.136365	L-Asparagine	HMDB00168	1.33251e+06	-0.0530756	L-Isoleucine	HMDB00172	3.0419e+07	-0.0735392	L-Histidine	HMDB00177	8.24054e+06	0.167128	L-Lysine	HMDB00182	8.21313e+06	0.7261	L-Serine	HMDB00187	1.23099e+06	-0.778461	L-Aspartic acid
id371	Glycine	HMDB00123	614138	0.872797	L-Glutamic acid	HMDB00148	7.50366e+06	-0.973548	L-Tyrosine	HMDB00158	8.76413e+06	-0.0569762	L-Phenylalanine	HMDB00159	1.91271e+07	0.453338	L-Alanine	HMDB00161	5.92662e+06	0.274326	L-Proline	HMDB00162	2.10097e+07	0.840128	L-Threonine	HMDB00167	2.31858e+06	0.152502	L-Asparagine	HMDB00168	1.46765e+06	1.49956	L-Isoleucine	HMDB00172	6.28846e+06	0.867494	L-Histidine	HMDB00177	9.66453e+06	0.547387	L-Lysine	HMDB00182	7.04976e+06	-0.158812	L-Serine	HMDB00187	2.05952e+06	0.865939	L-Aspartic acid
id372	Glycine	HMDB00123	367726	-0.731771	L-Glutamic acid	HMDB00148	1.43885e+07	0.0825625	L-Tyrosine	HMDB00158	1.18368e+07	0.838451	L-Phenylalanine	HMDB00159	1.81902e+07	0.270549	L-Alanine	HMDB00161	4.40137e+06	-0.640708	L-Proline	HMDB00162	2.5127e+07	1.50888	L-Threonine	HMDB00167	1.50766e+06	-0.531047	L-Asparagine	HMDB00168	1.30963e+06	0.932275	L-Isoleucine	HMDB00172	6.35542e+06	0.906866	L-Histidine	HMDB00177	9.56063e+06	0.497121	L-Lysine	HMDB00182	7.81262e+06	0.109624	L-Serine	HMDB00187	1.70069e+06	0.123032	L-Aspartic acid
id373	Glycine	HMDB00123	484693	0.0298897	L-Glutamic acid	HMDB00148	8.18188e+06	-0.86951	L-Tyrosine	HMDB00158	9.83212e+06	0.254258	L-Phenylalanine	HMDB00159	1.49605e+07	-0.359535	L-Alanine	HMDB00161	7.16094e+06	1.01482	L-Proline	HMDB00162	1.68099e+07	0.157989	L-Threonine	HMDB00167	3.38707e+06	1.05317	L-Asparagine	HMDB00168	1.20437e+06	0.554396	L-Isoleucine	HMDB00172	3.65634e+06	-0.680299	L-Histidine	HMDB00177	1.03134e+07	0.861349	L-Lysine	HMDB00182	5.08051e+06	-0.851751	L-Serine	HMDB00187	1.65946e+06	0.0376585	L-Aspartic acid
id374	Glycine	HMDB00123	695694	1.40386	L-Glutamic acid	HMDB00148	3.4359e+06	-1.59753	L-Tyrosine	HMDB00158	1.00978e+07	0.33168	L-Phenylalanine	HMDB00159	1.91531e+07	0.458408	L-Alanine	HMDB00161	7.99468e+06	1.515	L-Proline	HMDB00162	2.49702e+07	1.48341	L-Threonine	HMDB00167	1.47785e+06	-0.556179	L-Asparagine	HMDB00168	904667	-0.521529	L-Isoleucine	HMDB00172	4.98902e+06	0.103368	L-Histidine	HMDB00177	8.11684e+06	-0.201433	L-Lysine	HMDB00182	8.17103e+06	0.235741	L-Serine	HMDB00187	1.34478e+06	-0.613844	L-Aspartic acid
id375	Glycine	HMDB00123	398623	-0.530573	L-Glutamic acid	HMDB00148	6.4843e+06	-1.12991	L-Tyrosine	HMDB00158	5.86582e+06	-0.9016	L-Phenylalanine	HMDB00159	1.11688e+07	-1.09926	L-Alanine	HMDB00161	3.93512e+06	-0.920419	L-Proline	HMDB00162	8.91615e+06	-1.12412	L-Threonine	HMDB00167	2.38153e+06	0.205563	L-Asparagine	HMDB00168	914325	-0.486858	L-Isoleucine	HMDB00172	4.79022e+06	-0.0135308	L-Histidine	HMDB00177	8.29709e+06	-0.114224	L-Lysine	HMDB00182	4.52849e+06	-1.046	L-Serine	HMDB00187	1.30115e+06	-0.704164	L-Aspartic acid
id376	Glycine	HMDB00123	415775	-0.418885	L-Glutamic acid	HMDB00148	3.4521e+06	-1.59505	L-Tyrosine	HMDB00158	6.06347e+06	-0.844001	L-Phenylalanine	HMDB00159	8.43934e+06	-1.63176	L-Alanine	HMDB00161	3.1596e+06	-1.38567	L-Proline	HMDB00162	7.13156e+06	-1.41398	L-Threonine	HMDB00167	1.27461e+06	-0.727488	L-Asparagine	HMDB00168	801401	-0.892251	L-Isoleucine	HMDB00172	2.84886e+06	-1.15513	L-Histidine	HMDB00177	7.28773e+06	-0.602586	L-Lysine	HMDB00182	5.53959e+06	-0.690211	L-Serine	HMDB00187	1.21629e+06	-0.879861	L-Aspartic acid
id377	Glycine	HMDB00123	668777	1.22859	L-Glutamic acid	HMDB00148	3.38886e+06	-1.60475	L-Tyrosine	HMDB00158	9.41488e+06	0.132666	L-Phenylalanine	HMDB00159	1.21237e+07	-0.912974	L-Alanine	HMDB00161	4.17921e+06	-0.773983	L-Proline	HMDB00162	1.08562e+07	-0.809025	L-Threonine	HMDB00167	3.29324e+06	0.974069	L-Asparagine	HMDB00168	895117	-0.555815	L-Isoleucine	HMDB00172	2.6378e+06	-1.27924	L-Histidine	HMDB00177	8.21721e+06	-0.15287	L-Lysine	HMDB00182	6.9613e+06	-0.18994	L-Serine	HMDB00187	2.71712e+06	2.22743	L-Aspartic acid
id378	Glycine	HMDB00123	618514	0.90129	L-Glutamic acid	HMDB00148	1.46758e+06	-1.89947	L-Tyrosine	HMDB00158	8.21225e+06	-0.217805	L-Phenylalanine	HMDB00159	1.33599e+07	-0.671792	L-Alanine	HMDB00161	7.36952e+06	1.13995	L-Proline	HMDB00162	1.68351e+07	0.162081	L-Threonine	HMDB00167	2.86494e+06	0.613046	L-Asparagine	HMDB00168	1.28926e+06	0.859138	L-Isoleucine	HMDB00172	5.26926e+06	0.268159	L-Histidine	HMDB00177	9.17918e+06	0.31256	L-Lysine	HMDB00182	8.76365e+06	0.444271	L-Serine	HMDB00187	2.04953e+06	0.845255	L-Aspartic acid
id379	Glycine	HMDB00123	581953	0.663218	L-Glutamic acid	HMDB00148	2.297e+07	1.39895	L-Tyrosine	HMDB00158	7.51594e+06	-0.420724	L-Phenylalanine	HMDB00159	2.68347e+07	1.95703	L-Alanine	HMDB00161	5.17431e+06	-0.177005	L-Proline	HMDB00162	2.03642e+07	0.735289	L-Threonine	HMDB00167	1.594e+06	-0.45827	L-Asparagine	HMDB00168	1.28371e+06	0.839239	L-Isoleucine	HMDB00172	7.01485e+06	1.29464	L-Histidine	HMDB00177	8.46205e+06	-0.0344109	L-Lysine	HMDB00182	6.10685e+06	-0.490602	L-Serine	HMDB00187	1.85127e+06	0.434793	L-Aspartic acid
id380	Glycine	HMDB00123	541222	0.397988	L-Glutamic acid	HMDB00148	1.09376e+07	-0.446787	L-Tyrosine	HMDB00158	6.83333e+06	-0.61965	L-Phenylalanine	HMDB00159	1.65313e+07	-0.0530784	L-Alanine	HMDB00161	5.29384e+06	-0.105295	L-Proline	HMDB00162	274137	-2.52778	L-Threonine	HMDB00167	1.68232e+06	-0.383822	L-Asparagine	HMDB00168	1.29614e+06	0.883845	L-Isoleucine	HMDB00172	5.81623e+06	0.589799	L-Histidine	HMDB00177	9.07864e+06	0.263917	L-Lysine	HMDB00182	5.89305e+06	-0.565835	L-Serine	HMDB00187	1.84093e+06	0.413378	L-Aspartic acid
id381	Glycine	HMDB00123	149616	-0.692167	L-Glutamic acid	HMDB00148	3.0389e+06	-1.00358	L-Tyrosine	HMDB00158	2.2544e+06	-0.779937	L-Phenylalanine	HMDB00159	4.37454e+06	-0.593989	L-Alanine	HMDB00161	2.21623e+06	0.441642	L-Proline	HMDB00162	9.96085e+06	0.767178	L-Threonine	HMDB00167	1.32953e+06	0.0647355	L-Asparagine	HMDB00168	389735	-0.492931	L-Isoleucine	HMDB00172	1.03368e+07	-0.330115	L-Histidine	HMDB00177	2.63436e+06	0.266068	L-Lysine	HMDB00182	3.09115e+06	0.589558	L-Serine	HMDB00187	487232	-1.10013	L-Aspartic acid
id382	Glycine	HMDB00123	520156	0.260813	L-Glutamic acid	HMDB00148	3.467e+06	-1.59276	L-Tyrosine	HMDB00158	8.21977e+06	-0.215615	L-Phenylalanine	HMDB00159	1.83367e+07	0.299138	L-Alanine	HMDB00161	6.28174e+06	0.487367	L-Proline	HMDB00162	1.75154e+07	0.272577	L-Threonine	HMDB00167	2.4304e+06	0.246755	L-Asparagine	HMDB00168	1.58909e+06	1.93553	L-Isoleucine	HMDB00172	9.35573e+06	2.67117	L-Histidine	HMDB00177	8.35649e+06	-0.0854852	L-Lysine	HMDB00182	1.13573e+07	1.35692	L-Serine	HMDB00187	1.55764e+06	-0.173131	L-Aspartic acid
id383	Glycine	HMDB00123	504280	0.157435	L-Glutamic acid	HMDB00148	2.67915e+06	-1.71361	L-Tyrosine	HMDB00158	6.47514e+06	-0.724032	L-Phenylalanine	HMDB00159	1.51545e+07	-0.321695	L-Alanine	HMDB00161	4.96797e+06	-0.300791	L-Proline	HMDB00162	1.50992e+07	-0.119855	L-Threonine	HMDB00167	2.36044e+06	0.187783	L-Asparagine	HMDB00168	1.02523e+06	-0.0887258	L-Isoleucine	HMDB00172	4.35132e+06	-0.271622	L-Histidine	HMDB00177	9.30778e+06	0.37478	L-Lysine	HMDB00182	6.67728e+06	-0.289883	L-Serine	HMDB00187	1.697e+06	0.115388	L-Aspartic acid
id384	Glycine	HMDB00123	1.35427e+06	5.69233	L-Glutamic acid	HMDB00148	7.75683e+06	-0.934712	L-Tyrosine	HMDB00158	1.22787e+07	0.96723	L-Phenylalanine	HMDB00159	3.07326e+07	2.71747	L-Alanine	HMDB00161	1.82203e+07	7.64959	L-Proline	HMDB00162	3.3067e+07	2.7985	L-Threonine	HMDB00167	6.44494e+06	3.63074	L-Asparagine	HMDB00168	2.48067e+06	5.13626	L-Isoleucine	HMDB00172	1.17166e+07	4.05948	L-Histidine	HMDB00177	1.49116e+07	3.0861	L-Lysine	HMDB00182	3.34273e+07	9.1229	L-Serine	HMDB00187	2.63228e+06	2.05177	L-Aspartic acid
id385	Glycine	HMDB00123	433984	-0.300314	L-Glutamic acid	HMDB00148	4.45864e+06	-1.44065	L-Tyrosine	HMDB00158	5.18981e+06	-1.0986	L-Phenylalanine	HMDB00159	1.29715e+07	-0.747579	L-Alanine	HMDB00161	2.86944e+06	-1.55974	L-Proline	HMDB00162	8.11532e+06	-1.2542	L-Threonine	HMDB00167	1.11586e+06	-0.86131	L-Asparagine	HMDB00168	1.02296e+06	-0.096844	L-Isoleucine	HMDB00172	5.44465e+06	0.3713	L-Histidine	HMDB00177	6.59343e+06	-0.93851	L-Lysine	HMDB00182	4.59045e+06	-1.02419	L-Serine	HMDB00187	1.1985e+06	-0.916702	L-Aspartic acid
id386	Glycine	HMDB00123	380255	-0.650183	L-Glutamic acid	HMDB00148	3.40217e+06	-1.6027	L-Tyrosine	HMDB00158	8.15447e+06	-0.234645	L-Phenylalanine	HMDB00159	1.32496e+07	-0.693318	L-Alanine	HMDB00161	5.50331e+06	0.0203686	L-Proline	HMDB00162	1.33796e+07	-0.399163	L-Threonine	HMDB00167	1.63447e+06	-0.424159	L-Asparagine	HMDB00168	1.04779e+06	-0.00772247	L-Isoleucine	HMDB00172	4.13485e+06	-0.398917	L-Histidine	HMDB00177	7.51282e+06	-0.493678	L-Lysine	HMDB00182	5.71675e+06	-0.627871	L-Serine	HMDB00187	1.35957e+06	-0.58321	L-Aspartic acid
id387	Glycine	HMDB00123	138845	-0.891607	L-Glutamic acid	HMDB00148	3.03152e+06	-1.00702	L-Tyrosine	HMDB00158	2.97017e+06	0.241918	L-Phenylalanine	HMDB00159	6.48026e+06	0.744175	L-Alanine	HMDB00161	2.41381e+06	0.952573	L-Proline	HMDB00162	1.52604e+07	3.16678	L-Threonine	HMDB00167	1.30672e+06	0.0178344	L-Asparagine	HMDB00168	481008	0.301673	L-Isoleucine	HMDB00172	1.53048e+07	0.802104	L-Histidine	HMDB00177	2.75448e+06	0.488313	L-Lysine	HMDB00182	3.24696e+06	0.766173	L-Serine	HMDB00187	551794	-0.689143	L-Aspartic acid
id388	Glycine	HMDB00123	214186	0.503472	L-Glutamic acid	HMDB00148	1.44316e+06	-1.74608	L-Tyrosine	HMDB00158	1.91483e+06	-1.26473	L-Phenylalanine	HMDB00159	3.50937e+06	-1.1438	L-Alanine	HMDB00161	1.92049e+06	-0.323126	L-Proline	HMDB00162	5.66292e+06	-1.1789	L-Threonine	HMDB00167	1.17486e+06	-0.253201	L-Asparagine	HMDB00168	353610	-0.807424	L-Isoleucine	HMDB00172	8.1256e+06	-0.834056	L-Histidine	HMDB00177	2.74081e+06	0.463016	L-Lysine	HMDB00182	2.38892e+06	-0.206444	L-Serine	HMDB00187	581467	-0.500253	L-Aspartic acid
id389	Glycine	HMDB00123	133636	-0.988061	L-Glutamic acid	HMDB00148	5.73553e+06	0.251161	L-Tyrosine	HMDB00158	1.96512e+06	-1.19294	L-Phenylalanine	HMDB00159	4.55768e+06	-0.477603	L-Alanine	HMDB00161	1.56547e+06	-1.24118	L-Proline	HMDB00162	7.80886e+06	-0.207229	L-Threonine	HMDB00167	950141	-0.715144	L-Asparagine	HMDB00168	337423	-0.948346	L-Isoleucine	HMDB00172	1.69199e+07	1.17019	L-Histidine	HMDB00177	2.02536e+06	-0.860636	L-Lysine	HMDB00182	1.94076e+06	-0.714446	L-Serine	HMDB00187	275151	-2.45021	L-Aspartic acid
id390	Glycine	HMDB00123	157608	-0.544167	L-Glutamic acid	HMDB00148	2.71528e+06	-1.15416	L-Tyrosine	HMDB00158	1.7109e+06	-1.55587	L-Phenylalanine	HMDB00159	5.05183e+06	-0.16358	L-Alanine	HMDB00161	2.67695e+06	1.63304	L-Proline	HMDB00162	8.73881e+06	0.213849	L-Threonine	HMDB00167	753448	-1.11947	L-Asparagine	HMDB00168	336525	-0.956159	L-Isoleucine	HMDB00172	7.01508e+06	-1.08715	L-Histidine	HMDB00177	1.75439e+06	-1.36197	L-Lysine	HMDB00182	1.36117e+06	-1.37143	L-Serine	HMDB00187	482371	-1.13108	L-Aspartic acid
id391	Glycine	HMDB00123	145871	-0.761513	L-Glutamic acid	HMDB00148	4.77138e+06	-0.197461	L-Tyrosine	HMDB00158	3.28094e+06	0.685587	L-Phenylalanine	HMDB00159	6.34794e+06	0.660089	L-Alanine	HMDB00161	2.14542e+06	0.258521	L-Proline	HMDB00162	7.12638e+06	-0.51625	L-Threonine	HMDB00167	1.18712e+06	-0.228013	L-Asparagine	HMDB00168	453672	0.0636864	L-Isoleucine	HMDB00172	1.8261e+07	1.47583	L-Histidine	HMDB00177	3.32914e+06	1.5515	L-Lysine	HMDB00182	4.08217e+06	1.71291	L-Serine	HMDB00187	417689	-1.54284	L-Aspartic acid
id392	Glycine	HMDB00123	263837	1.42284	L-Glutamic acid	HMDB00148	5.7107e+06	0.239609	L-Tyrosine	HMDB00158	2.48274e+06	-0.453949	L-Phenylalanine	HMDB00159	5.62702e+06	0.201949	L-Alanine	HMDB00161	1.95678e+06	-0.229284	L-Proline	HMDB00162	8.1901e+06	-0.0346077	L-Threonine	HMDB00167	1.89698e+06	1.2312	L-Asparagine	HMDB00168	569115	1.0687	L-Isoleucine	HMDB00172	1.01919e+07	-0.36314	L-Histidine	HMDB00177	2.93343e+06	0.819384	L-Lysine	HMDB00182	3.95307e+06	1.56658	L-Serine	HMDB00187	811166	0.961972	L-Aspartic acid
id393	Glycine	HMDB00123	104859	-1.52092	L-Glutamic acid	HMDB00148	2.36405e+06	-1.31759	L-Tyrosine	HMDB00158	2.13838e+06	-0.945584	L-Phenylalanine	HMDB00159	4.19014e+06	-0.711173	L-Alanine	HMDB00161	1.8572e+06	-0.48678	L-Proline	HMDB00162	6.51836e+06	-0.791559	L-Threonine	HMDB00167	1.04128e+06	-0.527805	L-Asparagine	HMDB00168	334405	-0.974619	L-Isoleucine	HMDB00172	1.28398e+07	0.240324	L-Histidine	HMDB00177	2.51908e+06	0.0527926	L-Lysine	HMDB00182	2.7372e+06	0.18834	L-Serine	HMDB00187	370737	-1.84172	L-Aspartic acid
id394	Glycine	HMDB00123	124464	-1.1579	L-Glutamic acid	HMDB00148	2.27203e+06	-1.36041	L-Tyrosine	HMDB00158	2.06849e+06	-1.04536	L-Phenylalanine	HMDB00159	4.09392e+06	-0.772322	L-Alanine	HMDB00161	2.01436e+06	-0.0803722	L-Proline	HMDB00162	8.78716e+06	0.235739	L-Threonine	HMDB00167	1.24855e+06	-0.101729	L-Asparagine	HMDB00168	313014	-1.16084	L-Isoleucine	HMDB00172	1.04439e+07	-0.305707	L-Histidine	HMDB00177	2.31452e+06	-0.325658	L-Lysine	HMDB00182	2.673e+06	0.115568	L-Serine	HMDB00187	477116	-1.16453	L-Aspartic acid
id395	Glycine	HMDB00123	134591	-0.970387	L-Glutamic acid	HMDB00148	2.3783e+06	-1.31096	L-Tyrosine	HMDB00158	2.33945e+06	-0.658526	L-Phenylalanine	HMDB00159	6.80544e+06	0.950823	L-Alanine	HMDB00161	1.28666e+06	-1.96216	L-Proline	HMDB00162	6.48516e+06	-0.80659	L-Threonine	HMDB00167	990262	-0.632671	L-Asparagine	HMDB00168	394026	-0.455573	L-Isoleucine	HMDB00172	1.59023e+07	0.93828	L-Histidine	HMDB00177	2.94095e+06	0.833301	L-Lysine	HMDB00182	2.74573e+06	0.198015	L-Serine	HMDB00187	495825	-1.04543	L-Aspartic acid
id396	Glycine	HMDB00123	115592	-1.32218	L-Glutamic acid	HMDB00148	1.25464e+06	-1.8338	L-Tyrosine	HMDB00158	1.60666e+06	-1.70469	L-Phenylalanine	HMDB00159	5.11521e+06	-0.123301	L-Alanine	HMDB00161	1.41967e+06	-1.61821	L-Proline	HMDB00162	5.0464e+06	-1.45805	L-Threonine	HMDB00167	603629	-1.42744	L-Asparagine	HMDB00168	390253	-0.488416	L-Isoleucine	HMDB00172	1.20332e+07	0.056489	L-Histidine	HMDB00177	2.02118e+06	-0.868387	L-Lysine	HMDB00182	1.75256e+06	-0.927783	L-Serine	HMDB00187	417179	-1.54608	L-Aspartic acid
id397	Glycine	HMDB00123	188322	0.0245474	L-Glutamic acid	HMDB00148	3.20938e+06	-0.924258	L-Tyrosine	HMDB00158	1.84881e+06	-1.35897	L-Phenylalanine	HMDB00159	5.81416e+06	0.320877	L-Alanine	HMDB00161	2.50277e+06	1.18262	L-Proline	HMDB00162	9.73411e+06	0.664512	L-Threonine	HMDB00167	765712	-1.09426	L-Asparagine	HMDB00168	397963	-0.421297	L-Isoleucine	HMDB00172	6.43072e+06	-1.22032	L-Histidine	HMDB00177	2.64666e+06	0.288828	L-Lysine	HMDB00182	1.69906e+06	-0.988428	L-Serine	HMDB00187	544554	-0.735231	L-Aspartic acid
id398	Glycine	HMDB00123	146156	-0.756235	L-Glutamic acid	HMDB00148	1.98505e+06	-1.49394	L-Tyrosine	HMDB00158	5.5448e+06	3.91756	L-Phenylalanine	HMDB00159	9.83614e+06	2.87681	L-Alanine	HMDB00161	2.25747e+06	0.548292	L-Proline	HMDB00162	1.5488e+07	3.26985	L-Threonine	HMDB00167	1.31132e+06	0.0272935	L-Asparagine	HMDB00168	491203	0.390427	L-Isoleucine	HMDB00172	2.09988e+07	2.09977	L-Histidine	HMDB00177	2.983e+06	0.91109	L-Lysine	HMDB00182	2.21901e+06	-0.399046	L-Serine	HMDB00187	649701	-0.0658868	L-Aspartic acid
id399	Glycine	HMDB00123	165835	-0.391841	L-Glutamic acid	HMDB00148	3.42358e+06	-0.82459	L-Tyrosine	HMDB00158	5.44112e+06	3.76956	L-Phenylalanine	HMDB00159	7.44038e+06	1.35433	L-Alanine	HMDB00161	2.88659e+06	2.17515	L-Proline	HMDB00162	1.80086e+07	4.41114	L-Threonine	HMDB00167	1.5691e+06	0.557194	L-Asparagine	HMDB00168	546282	0.869931	L-Isoleucine	HMDB00172	1.30175e+07	0.280823	L-Histidine	HMDB00177	2.97636e+06	0.898822	L-Lysine	HMDB00182	3.17007e+06	0.679019	L-Serine	HMDB00187	722629	0.398365	L-Aspartic acid
id400	Glycine	HMDB00123	231791	0.82946	L-Glutamic acid	HMDB00148	4.62328e+06	-0.266369	L-Tyrosine	HMDB00158	4.87434e+06	2.9604	L-Phenylalanine	HMDB00159	8.31406e+06	1.90954	L-Alanine	HMDB00161	3.65063e+06	4.1509	L-Proline	HMDB00162	1.53373e+07	3.20162	L-Threonine	HMDB00167	1.36236e+06	0.132216	L-Asparagine	HMDB00168	645214	1.73121	L-Isoleucine	HMDB00172	1.66756e+07	1.11451	L-Histidine	HMDB00177	3.86638e+06	2.54545	L-Lysine	HMDB00182	2.56335e+06	-0.00872392	L-Serine	HMDB00187	923450	1.67675	L-Aspartic acid
id401	Glycine	HMDB00123	111929	-1.39001	L-Glutamic acid	HMDB00148	1.12253e+06	-1.89527	L-Tyrosine	HMDB00158	2.24124e+06	-0.798737	L-Phenylalanine	HMDB00159	5.55643e+06	0.157089	L-Alanine	HMDB00161	1.53366e+06	-1.32343	L-Proline	HMDB00162	7.07345e+06	-0.540219	L-Threonine	HMDB00167	954114	-0.706977	L-Asparagine	HMDB00168	358273	-0.766826	L-Isoleucine	HMDB00172	1.04769e+07	-0.29819	L-Histidine	HMDB00177	2.17101e+06	-0.591173	L-Lysine	HMDB00182	1.86176e+06	-0.804002	L-Serine	HMDB00187	426404	-1.48735	L-Aspartic acid
id402	Glycine	HMDB00123	185369	-0.0301333	L-Glutamic acid	HMDB00148	2.05507e+06	-1.46136	L-Tyrosine	HMDB00158	1.6503e+06	-1.64238	L-Phenylalanine	HMDB00159	3.0718e+06	-1.42187	L-Alanine	HMDB00161	2.56265e+06	1.33745	L-Proline	HMDB00162	5.78332e+06	-1.12438	L-Threonine	HMDB00167	1.50621e+06	0.427913	L-Asparagine	HMDB00168	405767	-0.353359	L-Isoleucine	HMDB00172	7.29123e+06	-1.02421	L-Histidine	HMDB00177	2.20844e+06	-0.521928	L-Lysine	HMDB00182	1.86507e+06	-0.800246	L-Serine	HMDB00187	642076	-0.114422	L-Aspartic acid
id403	Glycine	HMDB00123	165396	-0.399975	L-Glutamic acid	HMDB00148	4.22299e+06	-0.452625	L-Tyrosine	HMDB00158	3.01263e+06	0.302533	L-Phenylalanine	HMDB00159	5.23645e+06	-0.0462556	L-Alanine	HMDB00161	1.85688e+06	-0.487627	L-Proline	HMDB00162	7.79588e+06	-0.213108	L-Threonine	HMDB00167	1.43068e+06	0.272654	L-Asparagine	HMDB00168	553700	0.934505	L-Isoleucine	HMDB00172	1.2458e+07	0.153308	L-Histidine	HMDB00177	3.48513e+06	1.8401	L-Lysine	HMDB00182	2.78785e+06	0.24576	L-Serine	HMDB00187	855697	1.24545	L-Aspartic acid
id404	Glycine	HMDB00123	113584	-1.35937	L-Glutamic acid	HMDB00148	1.87006e+06	-1.54744	L-Tyrosine	HMDB00158	1.87921e+06	-1.31559	L-Phenylalanine	HMDB00159	3.28265e+06	-1.28787	L-Alanine	HMDB00161	1.58749e+06	-1.18423	L-Proline	HMDB00162	4.39604e+06	-1.75253	L-Threonine	HMDB00167	937283	-0.741575	L-Asparagine	HMDB00168	368521	-0.677615	L-Isoleucine	HMDB00172	9.28691e+06	-0.569391	L-Histidine	HMDB00177	1.90221e+06	-1.08849	L-Lysine	HMDB00182	2.0091e+06	-0.636985	L-Serine	HMDB00187	432053	-1.4514	L-Aspartic acid
id405	Glycine	HMDB00123	211895	0.461049	L-Glutamic acid	HMDB00148	4.46069e+06	-0.342023	L-Tyrosine	HMDB00158	2.80679e+06	0.0086783	L-Phenylalanine	HMDB00159	4.53598e+06	-0.491398	L-Alanine	HMDB00161	2.48614e+06	1.13961	L-Proline	HMDB00162	8.02964e+06	-0.107261	L-Threonine	HMDB00167	1.43438e+06	0.280258	L-Asparagine	HMDB00168	551565	0.915922	L-Isoleucine	HMDB00172	9.36234e+06	-0.552199	L-Histidine	HMDB00177	3.42954e+06	1.73725	L-Lysine	HMDB00182	2.5724e+06	0.00153224	L-Serine	HMDB00187	789303	0.8228	L-Aspartic acid
id406	Glycine	HMDB00123	152394	-0.640718	L-Glutamic acid	HMDB00148	3.22486e+06	-0.917057	L-Tyrosine	HMDB00158	1.91369e+06	-1.26636	L-Phenylalanine	HMDB00159	4.10665e+06	-0.76423	L-Alanine	HMDB00161	1.61306e+06	-1.11811	L-Proline	HMDB00162	7.65369e+06	-0.277487	L-Threonine	HMDB00167	948584	-0.718345	L-Asparagine	HMDB00168	346877	-0.866035	L-Isoleucine	HMDB00172	1.198e+07	0.0443648	L-Histidine	HMDB00177	2.34203e+06	-0.274776	L-Lysine	HMDB00182	2.48686e+06	-0.0954219	L-Serine	HMDB00187	634781	-0.160861	L-Aspartic acid
id407	Glycine	HMDB00123	166246	-0.384225	L-Glutamic acid	HMDB00148	2.35223e+06	-1.32309	L-Tyrosine	HMDB00158	2.66634e+06	-0.19184	L-Phenylalanine	HMDB00159	5.00967e+06	-0.190371	L-Alanine	HMDB00161	1.43558e+06	-1.57707	L-Proline	HMDB00162	7.50569e+06	-0.344503	L-Threonine	HMDB00167	1.483e+06	0.380199	L-Asparagine	HMDB00168	421892	-0.212975	L-Isoleucine	HMDB00172	1.37127e+07	0.439258	L-Histidine	HMDB00177	2.61778e+06	0.235393	L-Lysine	HMDB00182	3.58707e+06	1.1517	L-Serine	HMDB00187	488978	-1.08902	L-Aspartic acid
id408	Glycine	HMDB00123	238685	0.957116	L-Glutamic acid	HMDB00148	4.24887e+06	-0.440584	L-Tyrosine	HMDB00158	2.95974e+06	0.22703	L-Phenylalanine	HMDB00159	4.53446e+06	-0.492364	L-Alanine	HMDB00161	2.65149e+06	1.56719	L-Proline	HMDB00162	8.19182e+06	-0.0338269	L-Threonine	HMDB00167	1.31924e+06	0.0435799	L-Asparagine	HMDB00168	563469	1.01956	L-Isoleucine	HMDB00172	7.31998e+06	-1.01766	L-Histidine	HMDB00177	3.20147e+06	1.31529	L-Lysine	HMDB00182	3.10622e+06	0.606642	L-Serine	HMDB00187	693664	0.213976	L-Aspartic acid
id409	Glycine	HMDB00123	198072	0.205087	L-Glutamic acid	HMDB00148	2.68189e+06	-1.1697	L-Tyrosine	HMDB00158	4.03854e+06	1.76717	L-Phenylalanine	HMDB00159	5.68324e+06	0.237676	L-Alanine	HMDB00161	2.2582e+06	0.550187	L-Proline	HMDB00162	9.50403e+06	0.560335	L-Threonine	HMDB00167	1.4213e+06	0.253372	L-Asparagine	HMDB00168	479753	0.290745	L-Isoleucine	HMDB00172	1.23393e+07	0.126258	L-Histidine	HMDB00177	2.95476e+06	0.858859	L-Lysine	HMDB00182	3.00422e+06	0.491012	L-Serine	HMDB00187	627848	-0.204998	L-Aspartic acid
id410	Glycine	HMDB00123	216913	0.55397	L-Glutamic acid	HMDB00148	2.08798e+06	-1.44605	L-Tyrosine	HMDB00158	3.27142e+06	0.671998	L-Phenylalanine	HMDB00159	6.60137e+06	0.821142	L-Alanine	HMDB00161	2.6387e+06	1.53411	L-Proline	HMDB00162	7.29361e+06	-0.440531	L-Threonine	HMDB00167	1.92292e+06	1.2845	L-Asparagine	HMDB00168	823269	3.2813	L-Isoleucine	HMDB00172	1.848e+07	1.52573	L-Histidine	HMDB00177	3.46024e+06	1.79404	L-Lysine	HMDB00182	5.75147e+06	3.60512	L-Serine	HMDB00187	907520	1.57535	L-Aspartic acid
id411	Glycine	HMDB00123	195403	0.155671	L-Glutamic acid	HMDB00148	1.43398e+06	-1.75035	L-Tyrosine	HMDB00158	1.96655e+06	-1.19089	L-Phenylalanine	HMDB00159	4.51276e+06	-0.506149	L-Alanine	HMDB00161	1.84612e+06	-0.515441	L-Proline	HMDB00162	7.98185e+06	-0.128901	L-Threonine	HMDB00167	1.38643e+06	0.181698	L-Asparagine	HMDB00168	441527	-0.0420421	L-Isoleucine	HMDB00172	1.06835e+07	-0.251106	L-Histidine	HMDB00177	2.48715e+06	-0.0062882	L-Lysine	HMDB00182	3.99804e+06	1.61755	L-Serine	HMDB00187	522254	-0.877188	L-Aspartic acid
id412	Glycine	HMDB00123	244346	1.06194	L-Glutamic acid	HMDB00148	2.12373e+06	-1.42941	L-Tyrosine	HMDB00158	2.212e+06	-0.840476	L-Phenylalanine	HMDB00159	3.79377e+06	-0.963065	L-Alanine	HMDB00161	1.4403e+06	-1.56486	L-Proline	HMDB00162	6.29439e+06	-0.89297	L-Threonine	HMDB00167	1.11854e+06	-0.36898	L-Asparagine	HMDB00168	352061	-0.820904	L-Isoleucine	HMDB00172	9.00607e+06	-0.633395	L-Histidine	HMDB00177	1.9419e+06	-1.01505	L-Lysine	HMDB00182	1.54516e+06	-1.16287	L-Serine	HMDB00187	866296	1.31292	L-Aspartic acid
id413	Glycine	HMDB00123	190724	0.0690208	L-Glutamic acid	HMDB00148	2.98131e+06	-1.03038	L-Tyrosine	HMDB00158	2.52357e+06	-0.395665	L-Phenylalanine	HMDB00159	5.59098e+06	0.179044	L-Alanine	HMDB00161	1.92435e+06	-0.313136	L-Proline	HMDB00162	8.80138e+06	0.242179	L-Threonine	HMDB00167	949472	-0.71652	L-Asparagine	HMDB00168	428441	-0.155969	L-Isoleucine	HMDB00172	1.13872e+07	-0.0907327	L-Histidine	HMDB00177	2.41651e+06	-0.136975	L-Lysine	HMDB00182	1.18128e+06	-1.57534	L-Serine	HMDB00187	628508	-0.200792	L-Aspartic acid
id414	Glycine	HMDB00123	307746	2.2359	L-Glutamic acid	HMDB00148	2.66281e+06	-1.17858	L-Tyrosine	HMDB00158	3.35426e+06	0.790266	L-Phenylalanine	HMDB00159	5.80525e+06	0.315215	L-Alanine	HMDB00161	5.43025e+06	8.75291	L-Proline	HMDB00162	1.57519e+07	3.38932	L-Threonine	HMDB00167	2.79895e+06	3.08529	L-Asparagine	HMDB00168	619599	1.50821	L-Isoleucine	HMDB00172	1.03578e+07	-0.32534	L-Histidine	HMDB00177	2.43872e+06	-0.0958743	L-Lysine	HMDB00182	4.33372e+06	1.99805	L-Serine	HMDB00187	1.1439e+06	3.0801	L-Aspartic acid
id415	Glycine	HMDB00123	171823	-0.280967	L-Glutamic acid	HMDB00148	1.97643e+06	-1.49795	L-Tyrosine	HMDB00158	1.74676e+06	-1.50467	L-Phenylalanine	HMDB00159	4.42529e+06	-0.561739	L-Alanine	HMDB00161	2.05319e+06	0.0200438	L-Proline	HMDB00162	7.83731e+06	-0.194349	L-Threonine	HMDB00167	1.19992e+06	-0.201701	L-Asparagine	HMDB00168	400369	-0.400354	L-Isoleucine	HMDB00172	1.23711e+07	0.1335	L-Histidine	HMDB00177	2.12465e+06	-0.676952	L-Lysine	HMDB00182	2.53187e+06	-0.0444074	L-Serine	HMDB00187	530301	-0.825967	L-Aspartic acid
id416	Glycine	HMDB00123	213651	0.493557	L-Glutamic acid	HMDB00148	2.98851e+06	-1.02703	L-Tyrosine	HMDB00158	2.3359e+06	-0.663587	L-Phenylalanine	HMDB00159	6.36185e+06	0.668926	L-Alanine	HMDB00161	2.73707e+06	1.78851	L-Proline	HMDB00162	1.2711e+07	2.01243	L-Threonine	HMDB00167	1.4494e+06	0.311133	L-Asparagine	HMDB00168	592984	1.2765	L-Isoleucine	HMDB00172	1.1618e+07	-0.0381293	L-Histidine	HMDB00177	3.18842e+06	1.29115	L-Lysine	HMDB00182	2.4149e+06	-0.176993	L-Serine	HMDB00187	738929	0.502123	L-Aspartic acid
id417	Glycine	HMDB00123	206667	0.364247	L-Glutamic acid	HMDB00148	2.21794e+06	-1.38558	L-Tyrosine	HMDB00158	2.83765e+06	0.0527244	L-Phenylalanine	HMDB00159	4.98698e+06	-0.204786	L-Alanine	HMDB00161	2.35299e+06	0.795293	L-Proline	HMDB00162	6.69431e+06	-0.71189	L-Threonine	HMDB00167	1.09678e+06	-0.41371	L-Asparagine	HMDB00168	477881	0.274448	L-Isoleucine	HMDB00172	1.04665e+07	-0.300565	L-Histidine	HMDB00177	2.14714e+06	-0.635344	L-Lysine	HMDB00182	1.83973e+06	-0.828965	L-Serine	HMDB00187	626458	-0.213846	L-Aspartic acid
id418	Glycine	HMDB00123	183909	-0.0571686	L-Glutamic acid	HMDB00148	2.0102e+06	-1.48224	L-Tyrosine	HMDB00158	4.62018e+06	2.59754	L-Phenylalanine	HMDB00159	4.62401e+06	-0.435453	L-Alanine	HMDB00161	2.88441e+06	2.16951	L-Proline	HMDB00162	8.98797e+06	0.326667	L-Threonine	HMDB00167	1.1902e+06	-0.221673	L-Asparagine	HMDB00168	471479	0.218715	L-Isoleucine	HMDB00172	1.18752e+07	0.0204945	L-Histidine	HMDB00177	2.57486e+06	0.155991	L-Lysine	HMDB00182	3.36331e+06	0.898057	L-Serine	HMDB00187	706455	0.295401	L-Aspartic acid
id419	Glycine	HMDB00123	121597	-1.21098	L-Glutamic acid	HMDB00148	1.43389e+06	-1.75039	L-Tyrosine	HMDB00158	4.00326e+06	1.71681	L-Phenylalanine	HMDB00159	6.85072e+06	0.979602	L-Alanine	HMDB00161	2.19747e+06	0.393137	L-Proline	HMDB00162	1.14819e+07	1.45589	L-Threonine	HMDB00167	1.23334e+06	-0.132993	L-Asparagine	HMDB00168	629384	1.59339	L-Isoleucine	HMDB00172	1.74851e+07	1.29899	L-Histidine	HMDB00177	2.31054e+06	-0.333038	L-Lysine	HMDB00182	2.82716e+06	0.290317	L-Serine	HMDB00187	573174	-0.553042	L-Aspartic acid
id420	Glycine	HMDB00123	98605.3	-1.46853	L-Glutamic acid	HMDB00148	1.29481e+06	-1.61352	L-Tyrosine	HMDB00158	2.63918e+06	0.335319	L-Phenylalanine	HMDB00159	5.56709e+06	0.999603	L-Alanine	HMDB00161	1.37066e+06	-1.24616	L-Proline	HMDB00162	6.63708e+06	-0.151775	L-Threonine	HMDB00167	1.03014e+06	0.122145	L-Asparagine	HMDB00168	416635	0.169692	L-Isoleucine	HMDB00172	1.55283e+07	2.55336	L-Histidine	HMDB00177	2.35453e+06	-0.219257	L-Lysine	HMDB00182	2.50432e+06	0.268121	L-Serine	HMDB00187	426588	-0.777199	L-Aspartic acid
id421	Glycine	HMDB00123	171205	0.434922	L-Glutamic acid	HMDB00148	766644	-1.88447	L-Tyrosine	HMDB00158	2.5037e+06	0.152634	L-Phenylalanine	HMDB00159	3.76855e+06	-0.773486	L-Alanine	HMDB00161	1.7167e+06	-0.470522	L-Proline	HMDB00162	6.42001e+06	-0.246007	L-Threonine	HMDB00167	907599	-0.32878	L-Asparagine	HMDB00168	412506	0.127695	L-Isoleucine	HMDB00172	6.7732e+06	-1.05245	L-Histidine	HMDB00177	2.27309e+06	-0.423664	L-Lysine	HMDB00182	2.37864e+06	0.0859588	L-Serine	HMDB00187	520974	-0.0146403	L-Aspartic acid
id422	Glycine	HMDB00123	164592	0.261547	L-Glutamic acid	HMDB00148	512875	-2.01466	L-Tyrosine	HMDB00158	2.12407e+06	-0.359283	L-Phenylalanine	HMDB00159	3.90858e+06	-0.635444	L-Alanine	HMDB00161	1.86888e+06	-0.129417	L-Proline	HMDB00162	7.9791e+06	0.430826	L-Threonine	HMDB00167	1.29364e+06	1.09175	L-Asparagine	HMDB00168	367628	-0.328759	L-Isoleucine	HMDB00172	9.88619e+06	0.229637	L-Histidine	HMDB00177	3.00119e+06	1.40393	L-Lysine	HMDB00182	2.64946e+06	0.478494	L-Serine	HMDB00187	600660	0.629156	L-Aspartic acid
id423	Glycine	HMDB00123	176611	0.576661	L-Glutamic acid	HMDB00148	877764	-1.82747	L-Tyrosine	HMDB00158	2.39919e+06	0.0117076	L-Phenylalanine	HMDB00159	4.09977e+06	-0.446955	L-Alanine	HMDB00161	1.66024e+06	-0.597072	L-Proline	HMDB00162	5.06965e+06	-0.832226	L-Threonine	HMDB00167	1.21386e+06	0.7982	L-Asparagine	HMDB00168	361558	-0.390503	L-Isoleucine	HMDB00172	8.80963e+06	-0.213746	L-Histidine	HMDB00177	2.64329e+06	0.505576	L-Lysine	HMDB00182	2.72476e+06	0.58764	L-Serine	HMDB00187	595524	0.587659	L-Aspartic acid
id424	Glycine	HMDB00123	105902	-1.27723	L-Glutamic acid	HMDB00148	482372	-2.03031	L-Tyrosine	HMDB00158	1.71106e+06	-0.916209	L-Phenylalanine	HMDB00159	3.80868e+06	-0.73393	L-Alanine	HMDB00161	1.51436e+06	-0.924066	L-Proline	HMDB00162	5.76754e+06	-0.529257	L-Threonine	HMDB00167	718762	-1.02365	L-Asparagine	HMDB00168	258702	-1.43666	L-Isoleucine	HMDB00172	7.95166e+06	-0.567101	L-Histidine	HMDB00177	1.63801e+06	-2.01776	L-Lysine	HMDB00182	1.69212e+06	-0.909078	L-Serine	HMDB00187	397202	-1.01461	L-Aspartic acid
id425	Glycine	HMDB00123	142558	-0.316157	L-Glutamic acid	HMDB00148	1.46061e+06	-1.52846	L-Tyrosine	HMDB00158	2.8635e+06	0.637814	L-Phenylalanine	HMDB00159	4.46601e+06	-0.0858951	L-Alanine	HMDB00161	2.29769e+06	0.831737	L-Proline	HMDB00162	7.99441e+06	0.437471	L-Threonine	HMDB00167	1.23926e+06	0.891658	L-Asparagine	HMDB00168	377399	-0.229379	L-Isoleucine	HMDB00172	1.21183e+07	1.14893	L-Histidine	HMDB00177	2.37232e+06	-0.174593	L-Lysine	HMDB00182	3.4089e+06	1.57923	L-Serine	HMDB00187	522109	-0.00547213	L-Aspartic acid
id426	Glycine	HMDB00123	115574	-1.02362	L-Glutamic acid	HMDB00148	792299	-1.87131	L-Tyrosine	HMDB00158	2.38374e+06	-0.00912491	L-Phenylalanine	HMDB00159	5.45389e+06	0.888012	L-Alanine	HMDB00161	1.96676e+06	0.0899811	L-Proline	HMDB00162	1.13483e+07	1.89345	L-Threonine	HMDB00167	1.22768e+06	0.849036	L-Asparagine	HMDB00168	550650	1.53277	L-Isoleucine	HMDB00172	1.84177e+07	3.74336	L-Histidine	HMDB00177	2.46288e+06	0.0527117	L-Lysine	HMDB00182	4.08457e+06	2.55855	L-Serine	HMDB00187	478751	-0.355772	L-Aspartic acid
id427	Glycine	HMDB00123	183663	0.761575	L-Glutamic acid	HMDB00148	1.09075e+06	-1.7182	L-Tyrosine	HMDB00158	802134	-2.14187	L-Phenylalanine	HMDB00159	6.17082e+06	1.59479	L-Alanine	HMDB00161	773328	-2.58506	L-Proline	HMDB00162	3.97456e+06	-1.30763	L-Threonine	HMDB00167	579438	-1.53633	L-Asparagine	HMDB00168	195531	-2.07918	L-Isoleucine	HMDB00172	7.67708e+06	-0.680186	L-Histidine	HMDB00177	2.18936e+06	-0.633831	L-Lysine	HMDB00182	1.23692e+06	-1.56884	L-Serine	HMDB00187	624894	0.824946	L-Aspartic acid
id428	Glycine	HMDB00123	120144	-0.903812	L-Glutamic acid	HMDB00148	1.64357e+06	-1.4346	L-Tyrosine	HMDB00158	1.73422e+06	-0.884982	L-Phenylalanine	HMDB00159	4.20278e+06	-0.345399	L-Alanine	HMDB00161	1.41039e+06	-1.15711	L-Proline	HMDB00162	5.72028e+06	-0.549773	L-Threonine	HMDB00167	827872	-0.622153	L-Asparagine	HMDB00168	336857	-0.641736	L-Isoleucine	HMDB00172	1.04639e+07	0.46757	L-Histidine	HMDB00177	1.92017e+06	-1.30953	L-Lysine	HMDB00182	1.97775e+06	-0.495094	L-Serine	HMDB00187	442330	-0.650017	L-Aspartic acid
id429	Glycine	HMDB00123	164799	0.266974	L-Glutamic acid	HMDB00148	2.14987e+06	-1.17486	L-Tyrosine	HMDB00158	1.83952e+06	-0.742993	L-Phenylalanine	HMDB00159	3.92237e+06	-0.621841	L-Alanine	HMDB00161	1.74898e+06	-0.398168	L-Proline	HMDB00162	7.49574e+06	0.220987	L-Threonine	HMDB00167	1.47532e+06	1.76028	L-Asparagine	HMDB00168	351402	-0.493796	L-Isoleucine	HMDB00172	1.34917e+07	1.71456	L-Histidine	HMDB00177	2.02958e+06	-1.03491	L-Lysine	HMDB00182	2.82891e+06	0.738583	L-Serine	HMDB00187	755844	1.88291	L-Aspartic acid
id430	Glycine	HMDB00123	124345	-0.793658	L-Glutamic acid	HMDB00148	1.39692e+06	-1.56113	L-Tyrosine	HMDB00158	1.45038e+06	-1.26773	L-Phenylalanine	HMDB00159	4.02674e+06	-0.518947	L-Alanine	HMDB00161	2.00474e+06	0.175108	L-Proline	HMDB00162	1.14315e+07	1.92958	L-Threonine	HMDB00167	948836	-0.177037	L-Asparagine	HMDB00168	414214	0.145063	L-Isoleucine	HMDB00172	9.59577e+06	0.110029	L-Histidine	HMDB00177	2.34154e+06	-0.251842	L-Lysine	HMDB00182	1.65128e+06	-0.968275	L-Serine	HMDB00187	389413	-1.07755	L-Aspartic acid
id431	Glycine	HMDB00123	133826	-0.545096	L-Glutamic acid	HMDB00148	2.79046e+06	-0.846231	L-Tyrosine	HMDB00158	2.5322e+06	0.191073	L-Phenylalanine	HMDB00159	5.23171e+06	0.668971	L-Alanine	HMDB00161	2.22926e+06	0.678359	L-Proline	HMDB00162	1.02173e+07	1.40249	L-Threonine	HMDB00167	1.09219e+06	0.350454	L-Asparagine	HMDB00168	366158	-0.343713	L-Isoleucine	HMDB00172	1.48547e+07	2.27593	L-Histidine	HMDB00177	3.70457e+06	3.16947	L-Lysine	HMDB00182	3.51459e+06	1.73241	L-Serine	HMDB00187	430145	-0.748463	L-Aspartic acid
id432	Glycine	HMDB00123	97524.9	-1.49685	L-Glutamic acid	HMDB00148	968683	-1.78082	L-Tyrosine	HMDB00158	1.31263e+06	-1.45348	L-Phenylalanine	HMDB00159	3.89851e+06	-0.645364	L-Alanine	HMDB00161	1.12008e+06	-1.80784	L-Proline	HMDB00162	4.44215e+06	-1.10464	L-Threonine	HMDB00167	574179	-1.55568	L-Asparagine	HMDB00168	220727	-1.82291	L-Isoleucine	HMDB00172	7.83893e+06	-0.613528	L-Histidine	HMDB00177	1.73111e+06	-1.78408	L-Lysine	HMDB00182	1.92075e+06	-0.577705	L-Serine	HMDB00187	369045	-1.2421	L-Aspartic acid
id433	Glycine	HMDB00123	116663	-0.995086	L-Glutamic acid	HMDB00148	891093	-1.82063	L-Tyrosine	HMDB00158	1.63101e+06	-1.02416	L-Phenylalanine	HMDB00159	3.00537e+06	-1.52587	L-Alanine	HMDB00161	1.54715e+06	-0.850576	L-Proline	HMDB00162	5.44003e+06	-0.671435	L-Threonine	HMDB00167	792452	-0.752492	L-Asparagine	HMDB00168	288455	-1.13404	L-Isoleucine	HMDB00172	6.05978e+06	-1.34627	L-Histidine	HMDB00177	1.72614e+06	-1.79655	L-Lysine	HMDB00182	1.45929e+06	-1.24655	L-Serine	HMDB00187	426417	-0.778584	L-Aspartic acid
id434	Glycine	HMDB00123	238108	2.18903	L-Glutamic acid	HMDB00148	1.34735e+06	-1.58656	L-Tyrosine	HMDB00158	2.61922e+06	0.30841	L-Phenylalanine	HMDB00159	5.58011e+06	1.01245	L-Alanine	HMDB00161	2.40155e+06	1.06454	L-Proline	HMDB00162	1.28671e+07	2.55278	L-Threonine	HMDB00167	1.60659e+06	2.24334	L-Asparagine	HMDB00168	549146	1.51747	L-Isoleucine	HMDB00172	1.26606e+07	1.37227	L-Histidine	HMDB00177	3.20851e+06	1.92431	L-Lysine	HMDB00182	2.26759e+06	-0.0749903	L-Serine	HMDB00187	891994	2.98289	L-Aspartic acid
id435	Glycine	HMDB00123	160332	0.149856	L-Glutamic acid	HMDB00148	954021	-1.78835	L-Tyrosine	HMDB00158	979450	-1.90276	L-Phenylalanine	HMDB00159	601653	-3.89558	L-Alanine	HMDB00161	1.6618e+06	-0.593589	L-Proline	HMDB00162	5.66165e+06	-0.575226	L-Threonine	HMDB00167	676107	-1.18061	L-Asparagine	HMDB00168	459384	0.604491	L-Isoleucine	HMDB00172	3.93339e+06	-2.22203	L-Histidine	HMDB00177	1.71106e+06	-1.83442	L-Lysine	HMDB00182	1.026e+06	-1.87456	L-Serine	HMDB00187	331613	-1.54452	L-Aspartic acid
id436	Glycine	HMDB00123	194471	1.04493	L-Glutamic acid	HMDB00148	739801	-1.89824	L-Tyrosine	HMDB00158	2.38701e+06	-0.00471813	L-Phenylalanine	HMDB00159	5.45243e+06	0.886566	L-Alanine	HMDB00161	2.27208e+06	0.774345	L-Proline	HMDB00162	9.26419e+06	0.988706	L-Threonine	HMDB00167	1.30947e+06	1.15001	L-Asparagine	HMDB00168	390912	-0.0919351	L-Isoleucine	HMDB00172	1.25005e+07	1.30636	L-Histidine	HMDB00177	2.83515e+06	0.987163	L-Lysine	HMDB00182	2.27259e+06	-0.0677422	L-Serine	HMDB00187	500559	-0.179581	L-Aspartic acid
id437	Glycine	HMDB00123	193152	1.01034	L-Glutamic acid	HMDB00148	796436	-1.86919	L-Tyrosine	HMDB00158	1.48903e+06	-1.21561	L-Phenylalanine	HMDB00159	2.66934e+06	-1.85714	L-Alanine	HMDB00161	1.3321e+06	-1.33259	L-Proline	HMDB00162	3.81357e+06	-1.37752	L-Threonine	HMDB00167	765808	-0.850534	L-Asparagine	HMDB00168	263753	-1.38528	L-Isoleucine	HMDB00172	5.96911e+06	-1.38362	L-Histidine	HMDB00177	1.7987e+06	-1.61443	L-Lysine	HMDB00182	1.30356e+06	-1.47226	L-Serine	HMDB00187	421234	-0.820461	L-Aspartic acid
id438	Glycine	HMDB00123	266014	2.92068	L-Glutamic acid	HMDB00148	1.37828e+06	-1.5707	L-Tyrosine	HMDB00158	1.16292e+06	-1.65536	L-Phenylalanine	HMDB00159	4.66318e+06	0.108487	L-Alanine	HMDB00161	1.83381e+06	-0.20803	L-Proline	HMDB00162	6.09839e+06	-0.385627	L-Threonine	HMDB00167	888572	-0.398793	L-Asparagine	HMDB00168	427103	0.276167	L-Isoleucine	HMDB00172	6.63879e+06	-1.10781	L-Histidine	HMDB00177	1.88018e+06	-1.40992	L-Lysine	HMDB00182	1.61254e+06	-1.02442	L-Serine	HMDB00187	510652	-0.0980364	L-Aspartic acid
id439	Glycine	HMDB00123	115469	-1.02638	L-Glutamic acid	HMDB00148	1.30976e+06	-1.60585	L-Tyrosine	HMDB00158	1.87536e+06	-0.694654	L-Phenylalanine	HMDB00159	3.4165e+06	-1.12056	L-Alanine	HMDB00161	2.11816e+06	0.429322	L-Proline	HMDB00162	8.72327e+06	0.753885	L-Threonine	HMDB00167	978483	-0.0679449	L-Asparagine	HMDB00168	298449	-1.03239	L-Isoleucine	HMDB00172	8.38403e+06	-0.38903	L-Histidine	HMDB00177	1.92265e+06	-1.30331	L-Lysine	HMDB00182	1.51098e+06	-1.17163	L-Serine	HMDB00187	443426	-0.641169	L-Aspartic acid
id440	Glycine	HMDB00123	149037	-0.146291	L-Glutamic acid	HMDB00148	4.27471e+06	-0.0847958	L-Tyrosine	HMDB00158	1.50614e+06	-1.19254	L-Phenylalanine	HMDB00159	4.06376e+06	-0.482454	L-Alanine	HMDB00161	1.29428e+06	-1.41736	L-Proline	HMDB00162	5.5967e+06	-0.603422	L-Threonine	HMDB00167	1.08343e+06	0.318246	L-Asparagine	HMDB00168	352719	-0.480402	L-Isoleucine	HMDB00172	8.20475e+06	-0.462866	L-Histidine	HMDB00177	1.70263e+06	-1.85557	L-Lysine	HMDB00182	2.07408e+06	-0.35546	L-Serine	HMDB00187	602522	0.644194	L-Aspartic acid
id441	Glycine	HMDB00123	95520.5	-1.82664	L-Glutamic acid	HMDB00148	1.64801e+06	-1.42315	L-Tyrosine	HMDB00158	1.371e+06	-1.44536	L-Phenylalanine	HMDB00159	3.40853e+06	-1.49874	L-Alanine	HMDB00161	1.23002e+06	-1.59533	L-Proline	HMDB00162	3.03431e+06	-1.55724	L-Threonine	HMDB00167	436436	-1.8001	L-Asparagine	HMDB00168	197875	-2.27397	L-Isoleucine	HMDB00172	6.33731e+06	-1.31961	L-Histidine	HMDB00177	1.6669e+06	-1.67978	L-Lysine	HMDB00182	1.3203e+06	-1.3759	L-Serine	HMDB00187	323850	-1.90422	L-Aspartic acid
id442	Glycine	HMDB00123	194417	-0.0829643	L-Glutamic acid	HMDB00148	933374	-1.73847	L-Tyrosine	HMDB00158	1.84474e+06	-0.991004	L-Phenylalanine	HMDB00159	3.85471e+06	-1.0384	L-Alanine	HMDB00161	2.56622e+06	0.49671	L-Proline	HMDB00162	1.00662e+07	0.749626	L-Threonine	HMDB00167	1.63082e+06	0.853026	L-Asparagine	HMDB00168	441318	-0.0936078	L-Isoleucine	HMDB00172	1.14197e+07	0.353206	L-Histidine	HMDB00177	2.8111e+06	0.0914482	L-Lysine	HMDB00182	2.50102e+06	-0.335196	L-Serine	HMDB00187	572056	-0.513653	L-Aspartic acid
id443	Glycine	HMDB00123	573499	6.60077	L-Glutamic acid	HMDB00148	5.65539e+06	0.345024	L-Tyrosine	HMDB00158	4.95072e+06	1.98786	L-Phenylalanine	HMDB00159	1.01503e+07	5.45688	L-Alanine	HMDB00161	3.75996e+06	2.36571	L-Proline	HMDB00162	1.37543e+07	1.95953	L-Threonine	HMDB00167	3.32461e+06	4.61549	L-Asparagine	HMDB00168	1.02284e+06	5.11472	L-Isoleucine	HMDB00172	2.31062e+07	4.19972	L-Histidine	HMDB00177	1.01898e+07	11.5138	L-Lysine	HMDB00182	5.29232e+06	2.12511	L-Serine	HMDB00187	3.73718e+06	17.2189	L-Aspartic acid
id444	Glycine	HMDB00123	241898	0.754187	L-Glutamic acid	HMDB00148	1.72029e+06	-1.39126	L-Tyrosine	HMDB00158	3.38725e+06	0.488375	L-Phenylalanine	HMDB00159	5.59251e+06	0.754532	L-Alanine	HMDB00161	2.53263e+06	0.444122	L-Proline	HMDB00162	1.03742e+07	0.850646	L-Threonine	HMDB00167	1.54633e+06	0.665347	L-Asparagine	HMDB00168	468944	0.153821	L-Isoleucine	HMDB00172	1.41028e+07	1.23634	L-Histidine	HMDB00177	2.70719e+06	-0.0694051	L-Lysine	HMDB00182	3.79689e+06	0.807012	L-Serine	HMDB00187	704990	0.231105	L-Aspartic acid
id445	Glycine	HMDB00123	225845	0.471159	L-Glutamic acid	HMDB00148	1.37795e+06	-1.54231	L-Tyrosine	HMDB00158	4.14043e+06	1.21073	L-Phenylalanine	HMDB00159	8.35103e+06	3.60057	L-Alanine	HMDB00161	2.19252e+06	-0.0883843	L-Proline	HMDB00162	1.35093e+07	1.87913	L-Threonine	HMDB00167	1.30005e+06	0.11827	L-Asparagine	HMDB00168	569529	1.0547	L-Isoleucine	HMDB00172	1.29945e+07	0.871531	L-Histidine	HMDB00177	3.05607e+06	0.47066	L-Lysine	HMDB00182	3.79289e+06	0.803478	L-Serine	HMDB00187	827473	0.917317	L-Aspartic acid
id446	Glycine	HMDB00123	240643	0.732068	L-Glutamic acid	HMDB00148	1.42455e+06	-1.52175	L-Tyrosine	HMDB00158	3.68787e+06	0.77669	L-Phenylalanine	HMDB00159	5.4513e+06	0.608842	L-Alanine	HMDB00161	3.49256e+06	1.94706	L-Proline	HMDB00162	1.20618e+07	1.40428	L-Threonine	HMDB00167	1.80581e+06	1.24173	L-Asparagine	HMDB00168	575107	1.10466	L-Isoleucine	HMDB00172	1.21832e+07	0.604514	L-Histidine	HMDB00177	2.57971e+06	-0.266745	L-Lysine	HMDB00182	3.60251e+06	0.635678	L-Serine	HMDB00187	779362	0.647775	L-Aspartic acid
id447	Glycine	HMDB00123	260280	1.0783	L-Glutamic acid	HMDB00148	1.57443e+06	-1.45562	L-Tyrosine	HMDB00158	2.03455e+06	-0.808961	L-Phenylalanine	HMDB00159	3.88081e+06	-1.01148	L-Alanine	HMDB00161	2.21413e+06	-0.054547	L-Proline	HMDB00162	1.01888e+07	0.789835	L-Threonine	HMDB00167	1.16462e+06	-0.182563	L-Asparagine	HMDB00168	358932	-0.831483	L-Isoleucine	HMDB00172	8.32337e+06	-0.66592	L-Histidine	HMDB00177	2.2819e+06	-0.727762	L-Lysine	HMDB00182	3.40893e+06	0.465057	L-Serine	HMDB00187	387309	-1.54869	L-Aspartic acid
id448	Glycine	HMDB00123	315147	2.04567	L-Glutamic acid	HMDB00148	1.75169e+06	-1.37741	L-Tyrosine	HMDB00158	2.45895e+06	-0.401933	L-Phenylalanine	HMDB00159	5.12974e+06	0.277085	L-Alanine	HMDB00161	2.13826e+06	-0.173333	L-Proline	HMDB00162	8.15101e+06	0.121325	L-Threonine	HMDB00167	1.41586e+06	0.375521	L-Asparagine	HMDB00168	401012	-0.454603	L-Isoleucine	HMDB00172	1.15244e+07	0.387676	L-Histidine	HMDB00177	2.80046e+06	0.074973	L-Lysine	HMDB00182	2.83681e+06	-0.0392225	L-Serine	HMDB00187	620563	-0.241894	L-Aspartic acid
id449	Glycine	HMDB00123	230190	0.547759	L-Glutamic acid	HMDB00148	1.95318e+06	-1.2885	L-Tyrosine	HMDB00158	2.62547e+06	-0.242229	L-Phenylalanine	HMDB00159	3.3911e+06	-1.51672	L-Alanine	HMDB00161	779041	-2.30142	L-Proline	HMDB00162	4.24486e+06	-1.16011	L-Threonine	HMDB00167	801775	-0.988559	L-Asparagine	HMDB00168	342101	-0.982224	L-Isoleucine	HMDB00172	4.53888e+06	-1.91155	L-Histidine	HMDB00177	1.52619e+06	-1.89761	L-Lysine	HMDB00182	1.54644e+06	-1.17657	L-Serine	HMDB00187	509243	-0.865558	L-Aspartic acid
id450	Glycine	HMDB00123	247093	0.845786	L-Glutamic acid	HMDB00148	1.20147e+06	-1.62018	L-Tyrosine	HMDB00158	2.01339e+06	-0.829259	L-Phenylalanine	HMDB00159	4.68193e+06	-0.184938	L-Alanine	HMDB00161	1.5136e+06	-1.15134	L-Proline	HMDB00162	6.26054e+06	-0.498858	L-Threonine	HMDB00167	880967	-0.812648	L-Asparagine	HMDB00168	335993	-1.03693	L-Isoleucine	HMDB00172	9.06054e+06	-0.423288	L-Histidine	HMDB00177	2.7937e+06	0.0645058	L-Lysine	HMDB00182	1.62699e+06	-1.10558	L-Serine	HMDB00187	522323	-0.792278	L-Aspartic acid
id451	Glycine	HMDB00123	292384	1.64433	L-Glutamic acid	HMDB00148	2.65608e+06	-0.978363	L-Tyrosine	HMDB00158	2.95027e+06	0.069286	L-Phenylalanine	HMDB00159	4.67179e+06	-0.195396	L-Alanine	HMDB00161	3.26625e+06	1.59273	L-Proline	HMDB00162	1.34096e+07	1.84643	L-Threonine	HMDB00167	1.35046e+06	0.230242	L-Asparagine	HMDB00168	367548	-0.754316	L-Isoleucine	HMDB00172	9.87781e+06	-0.154291	L-Histidine	HMDB00177	2.87858e+06	0.195905	L-Lysine	HMDB00182	3.75149e+06	0.766992	L-Serine	HMDB00187	685590	0.12242	L-Aspartic acid
id452	Glycine	HMDB00123	352422	2.70288	L-Glutamic acid	HMDB00148	942800	-1.73432	L-Tyrosine	HMDB00158	5.37316e+06	2.39301	L-Phenylalanine	HMDB00159	9.23028e+06	4.50771	L-Alanine	HMDB00161	3.90109e+06	2.58668	L-Proline	HMDB00162	1.89659e+07	3.66921	L-Threonine	HMDB00167	2.18611e+06	2.08651	L-Asparagine	HMDB00168	834919	3.43161	L-Isoleucine	HMDB00172	1.67465e+07	2.10648	L-Histidine	HMDB00177	4.90831e+06	3.33795	L-Lysine	HMDB00182	6.43776e+06	3.13472	L-Serine	HMDB00187	1.81331e+06	6.44046	L-Aspartic acid
id453	Glycine	HMDB00123	187466	-0.205516	L-Glutamic acid	HMDB00148	3.1881e+06	-0.74362	L-Tyrosine	HMDB00158	2.73234e+06	-0.139731	L-Phenylalanine	HMDB00159	5.28605e+06	0.438345	L-Alanine	HMDB00161	2.54475e+06	0.4631	L-Proline	HMDB00162	8.8746e+06	0.358701	L-Threonine	HMDB00167	961008	-0.634849	L-Asparagine	HMDB00168	442550	-0.0825763	L-Isoleucine	HMDB00172	1.49837e+07	1.52627	L-Histidine	HMDB00177	3.32187e+06	0.88212	L-Lysine	HMDB00182	4.43185e+06	1.36667	L-Serine	HMDB00187	553973	-0.614962	L-Aspartic acid
id454	Glycine	HMDB00123	267664	1.20849	L-Glutamic acid	HMDB00148	2.447e+06	-1.07061	L-Tyrosine	HMDB00158	2.41933e+06	-0.439931	L-Phenylalanine	HMDB00159	5.09007e+06	0.236152	L-Alanine	HMDB00161	2.11123e+06	-0.215652	L-Proline	HMDB00162	1.19825e+07	1.37827	L-Threonine	HMDB00167	1.59691e+06	0.777696	L-Asparagine	HMDB00168	505874	0.48458	L-Isoleucine	HMDB00172	1.03851e+07	0.0126627	L-Histidine	HMDB00177	3.28192e+06	0.820272	L-Lysine	HMDB00182	3.43351e+06	0.486716	L-Serine	HMDB00187	829503	0.928689	L-Aspartic acid
id455	Glycine	HMDB00123	273885	1.31817	L-Glutamic acid	HMDB00148	3.7161e+06	-0.510652	L-Tyrosine	HMDB00158	2.30054e+06	-0.553859	L-Phenylalanine	HMDB00159	5.77564e+06	0.943474	L-Alanine	HMDB00161	2.52329e+06	0.429493	L-Proline	HMDB00162	1.12808e+07	1.14807	L-Threonine	HMDB00167	1.92235e+06	1.50061	L-Asparagine	HMDB00168	548735	0.868456	L-Isoleucine	HMDB00172	1.47597e+07	1.45254	L-Histidine	HMDB00177	2.99026e+06	0.368781	L-Lysine	HMDB00182	2.99522e+06	0.100403	L-Serine	HMDB00187	635827	-0.156376	L-Aspartic acid
id456	Glycine	HMDB00123	276128	1.35772	L-Glutamic acid	HMDB00148	2.51889e+06	-1.0389	L-Tyrosine	HMDB00158	2.5616e+06	-0.303482	L-Phenylalanine	HMDB00159	4.43293e+06	-0.441832	L-Alanine	HMDB00161	1.99147e+06	-0.403155	L-Proline	HMDB00162	5.9522e+06	-0.60001	L-Threonine	HMDB00167	1.71222e+06	1.03384	L-Asparagine	HMDB00168	525830	0.663309	L-Isoleucine	HMDB00172	1.11228e+07	0.255498	L-Histidine	HMDB00177	2.44693e+06	-0.472294	L-Lysine	HMDB00182	3.89521e+06	0.893664	L-Serine	HMDB00187	663802	0.000352945	L-Aspartic acid
id457	Glycine	HMDB00123	117089	-0.517784	L-Glutamic acid	HMDB00148	2.58387e+06	-0.507911	L-Tyrosine	HMDB00158	2.81019e+06	1.7851	L-Phenylalanine	HMDB00159	4.92757e+06	1.03561	L-Alanine	HMDB00161	1.39061e+06	0.0382443	L-Proline	HMDB00162	4.16069e+06	-1.20068	L-Threonine	HMDB00167	1.18755e+06	1.58701	L-Asparagine	HMDB00168	418266	0.852279	L-Isoleucine	HMDB00172	8.86636e+06	0.0622897	L-Histidine	HMDB00177	2.14112e+06	0.662239	L-Lysine	HMDB00182	2.31985e+06	1.30253	L-Serine	HMDB00187	488605	0.992498	L-Aspartic acid
id458	Glycine	HMDB00123	122904	-0.378059	L-Glutamic acid	HMDB00148	2.63329e+06	-0.476394	L-Tyrosine	HMDB00158	1.95037e+06	0.0276276	L-Phenylalanine	HMDB00159	4.1529e+06	0.274247	L-Alanine	HMDB00161	1.45887e+06	0.262189	L-Proline	HMDB00162	3.25167e+06	-1.8318	L-Threonine	HMDB00167	939894	0.425388	L-Asparagine	HMDB00168	413894	0.805913	L-Isoleucine	HMDB00172	8.23152e+06	-0.126126	L-Histidine	HMDB00177	2.81724e+06	2.75318	L-Lysine	HMDB00182	2.01511e+06	0.682336	L-Serine	HMDB00187	400239	-0.318911	L-Aspartic acid
id459	Glycine	HMDB00123	95820	-1.02891	L-Glutamic acid	HMDB00148	667828	-1.72998	L-Tyrosine	HMDB00158	1.22642e+06	-1.45215	L-Phenylalanine	HMDB00159	3.4366e+06	-0.429738	L-Alanine	HMDB00161	1.29203e+06	-0.285179	L-Proline	HMDB00162	3.86072e+06	-1.40895	L-Threonine	HMDB00167	1.02064e+06	0.804117	L-Asparagine	HMDB00168	323418	-0.153703	L-Isoleucine	HMDB00172	7.1042e+06	-0.460705	L-Histidine	HMDB00177	1.72889e+06	-0.612586	L-Lysine	HMDB00182	1.71979e+06	0.0813439	L-Serine	HMDB00187	444446	0.337145	L-Aspartic acid
id460	Glycine	HMDB00123	91368.5	-1.13588	L-Glutamic acid	HMDB00148	927869	-1.56412	L-Tyrosine	HMDB00158	1.47369e+06	-0.946715	L-Phenylalanine	HMDB00159	4.35003e+06	0.467991	L-Alanine	HMDB00161	989205	-1.27869	L-Proline	HMDB00162	5.57805e+06	-0.216626	L-Threonine	HMDB00167	611734	-1.11382	L-Asparagine	HMDB00168	286701	-0.543126	L-Isoleucine	HMDB00172	8.28551e+06	-0.110102	L-Histidine	HMDB00177	2.37887e+06	1.39749	L-Lysine	HMDB00182	1.06426e+06	-1.25273	L-Serine	HMDB00187	417353	-0.064922	L-Aspartic acid
id461	Glycine	HMDB00123	92402.8	-1.11103	L-Glutamic acid	HMDB00148	1.15819e+06	-1.41722	L-Tyrosine	HMDB00158	1.42628e+06	-1.04363	L-Phenylalanine	HMDB00159	3.07549e+06	-0.784645	L-Alanine	HMDB00161	1.49336e+06	0.375337	L-Proline	HMDB00162	5.12657e+06	-0.530086	L-Threonine	HMDB00167	675044	-0.816864	L-Asparagine	HMDB00168	324133	-0.146119	L-Isoleucine	HMDB00172	5.00786e+06	-1.08288	L-Histidine	HMDB00177	1.76699e+06	-0.494756	L-Lysine	HMDB00182	1.21294e+06	-0.950155	L-Serine	HMDB00187	428126	0.0949517	L-Aspartic acid
id462	Glycine	HMDB00123	313664	4.2061	L-Glutamic acid	HMDB00148	2.79075e+06	-0.375963	L-Tyrosine	HMDB00158	1.94444e+06	0.0154937	L-Phenylalanine	HMDB00159	4.47687e+06	0.592654	L-Alanine	HMDB00161	1.65484e+06	0.905134	L-Proline	HMDB00162	7.43902e+06	1.07541	L-Threonine	HMDB00167	790477	-0.275434	L-Asparagine	HMDB00168	417326	0.842312	L-Isoleucine	HMDB00172	8.79387e+06	0.0407735	L-Histidine	HMDB00177	1.87285e+06	-0.167391	L-Lysine	HMDB00182	1.81208e+06	0.269151	L-Serine	HMDB00187	418514	-0.0476926	L-Aspartic acid
id463	Glycine	HMDB00123	152101	0.323592	L-Glutamic acid	HMDB00148	2.29179e+06	-0.694203	L-Tyrosine	HMDB00158	2.08383e+06	0.300412	L-Phenylalanine	HMDB00159	4.62987e+06	0.743021	L-Alanine	HMDB00161	1.6244e+06	0.805274	L-Proline	HMDB00162	6.33484e+06	0.308799	L-Threonine	HMDB00167	723794	-0.588205	L-Asparagine	HMDB00168	363372	0.270057	L-Isoleucine	HMDB00172	7.31224e+06	-0.398959	L-Histidine	HMDB00177	1.75376e+06	-0.535676	L-Lysine	HMDB00182	965119	-1.4545	L-Serine	HMDB00187	419192	-0.0376383	L-Aspartic acid
id464	Glycine	HMDB00123	130770	-0.189034	L-Glutamic acid	HMDB00148	2.09927e+06	-0.816996	L-Tyrosine	HMDB00158	2.01166e+06	0.152895	L-Phenylalanine	HMDB00159	4.69623e+06	0.808241	L-Alanine	HMDB00161	1.47809e+06	0.325262	L-Proline	HMDB00162	7.50361e+06	1.12026	L-Threonine	HMDB00167	727834	-0.569258	L-Asparagine	HMDB00168	413133	0.797842	L-Isoleucine	HMDB00172	8.31436e+06	-0.10154	L-Histidine	HMDB00177	2.48844e+06	1.73636	L-Lysine	HMDB00182	1.53611e+06	-0.292476	L-Serine	HMDB00187	505125	1.23766	L-Aspartic acid
id465	Glycine	HMDB00123	269688	3.14931	L-Glutamic acid	HMDB00148	1.04553e+06	-1.48907	L-Tyrosine	HMDB00158	2.26348e+06	0.667627	L-Phenylalanine	HMDB00159	4.38432e+06	0.501697	L-Alanine	HMDB00161	1.30129e+06	-0.254802	L-Proline	HMDB00162	7.73098e+06	1.27812	L-Threonine	HMDB00167	1.02569e+06	0.82782	L-Asparagine	HMDB00168	450958	1.19902	L-Isoleucine	HMDB00172	1.36586e+07	1.48459	L-Histidine	HMDB00177	1.98705e+06	0.185782	L-Lysine	HMDB00182	2.64606e+06	1.9664	L-Serine	HMDB00187	474039	0.776324	L-Aspartic acid
id466	Glycine	HMDB00123	120820	-0.428136	L-Glutamic acid	HMDB00148	585446	-1.78252	L-Tyrosine	HMDB00158	1.61013e+06	-0.667835	L-Phenylalanine	HMDB00159	2.32718e+06	-1.52009	L-Alanine	HMDB00161	1.45383e+06	0.245644	L-Proline	HMDB00162	5.41753e+06	-0.328073	L-Threonine	HMDB00167	648344	-0.9421	L-Asparagine	HMDB00168	304106	-0.358526	L-Isoleucine	HMDB00172	5.52407e+06	-0.929672	L-Histidine	HMDB00177	1.71184e+06	-0.665301	L-Lysine	HMDB00182	971021	-1.44249	L-Serine	HMDB00187	359449	-0.924259	L-Aspartic acid
id467	Glycine	HMDB00123	68565.9	-1.68385	L-Glutamic acid	HMDB00148	1.13997e+06	-1.42884	L-Tyrosine	HMDB00158	2.31414e+06	0.771165	L-Phenylalanine	HMDB00159	5.68587e+06	1.78087	L-Alanine	HMDB00161	1.38375e+06	0.0157283	L-Proline	HMDB00162	6.79972e+06	0.631561	L-Threonine	HMDB00167	865275	0.0753947	L-Asparagine	HMDB00168	336072	-0.0194943	L-Isoleucine	HMDB00172	1.12008e+07	0.755135	L-Histidine	HMDB00177	1.97503e+06	0.148601	L-Lysine	HMDB00182	1.9526e+06	0.555117	L-Serine	HMDB00187	463056	0.613331	L-Aspartic acid
id468	Glycine	HMDB00123	132736	-0.141776	L-Glutamic acid	HMDB00148	1.29687e+06	-1.32877	L-Tyrosine	HMDB00158	1.21575e+06	-1.47395	L-Phenylalanine	HMDB00159	3.96684e+06	0.0913872	L-Alanine	HMDB00161	1.29355e+06	-0.280207	L-Proline	HMDB00162	3.69325e+06	-1.52521	L-Threonine	HMDB00167	616495	-1.09148	L-Asparagine	HMDB00168	275595	-0.660922	L-Isoleucine	HMDB00172	5.6073e+06	-0.90497	L-Histidine	HMDB00177	1.75784e+06	-0.523072	L-Lysine	HMDB00182	1.12506e+06	-1.129	L-Serine	HMDB00187	316396	-1.56319	L-Aspartic acid
id469	Glycine	HMDB00123	127967	-0.256373	L-Glutamic acid	HMDB00148	1.89261e+06	-0.948801	L-Tyrosine	HMDB00158	1.92243e+06	-0.0294869	L-Phenylalanine	HMDB00159	4.46539e+06	0.581375	L-Alanine	HMDB00161	1.00622e+06	-1.22287	L-Proline	HMDB00162	5.12089e+06	-0.534026	L-Threonine	HMDB00167	595818	-1.18847	L-Asparagine	HMDB00168	226231	-1.18449	L-Isoleucine	HMDB00172	7.72279e+06	-0.277113	L-Histidine	HMDB00177	1.56142e+06	-1.1305	L-Lysine	HMDB00182	1.14971e+06	-1.07884	L-Serine	HMDB00187	334937	-1.28803	L-Aspartic acid
id470	Glycine	HMDB00123	72111.7	-1.59864	L-Glutamic acid	HMDB00148	505547	-1.83348	L-Tyrosine	HMDB00158	1.86434e+06	-0.148233	L-Phenylalanine	HMDB00159	4.05931e+06	0.182267	L-Alanine	HMDB00161	979462	-1.31066	L-Proline	HMDB00162	4.27767e+06	-1.11947	L-Threonine	HMDB00167	503166	-1.62304	L-Asparagine	HMDB00168	301597	-0.385142	L-Isoleucine	HMDB00172	6.96095e+06	-0.503221	L-Histidine	HMDB00177	1.48152e+06	-1.37759	L-Lysine	HMDB00182	1.48763e+06	-0.391139	L-Serine	HMDB00187	292468	-1.9183	L-Aspartic acid
id471	Glycine	HMDB00123	85660.1	-1.27306	L-Glutamic acid	HMDB00148	533182	-1.81585	L-Tyrosine	HMDB00158	1.52477e+06	-0.842299	L-Phenylalanine	HMDB00159	3.74615e+06	-0.125504	L-Alanine	HMDB00161	964695	-1.3591	L-Proline	HMDB00162	3.44278e+06	-1.69912	L-Threonine	HMDB00167	623622	-1.05805	L-Asparagine	HMDB00168	367267	0.311367	L-Isoleucine	HMDB00172	7.68442e+06	-0.2885	L-Histidine	HMDB00177	1.63277e+06	-0.909839	L-Lysine	HMDB00182	1.49115e+06	-0.383967	L-Serine	HMDB00187	315170	-1.58139	L-Aspartic acid
id472	Glycine	HMDB00123	108501	-0.724176	L-Glutamic acid	HMDB00148	1.18101e+06	-1.40267	L-Tyrosine	HMDB00158	2.25193e+06	0.644013	L-Phenylalanine	HMDB00159	4.29933e+06	0.418168	L-Alanine	HMDB00161	1.78937e+06	1.34649	L-Proline	HMDB00162	8.18108e+06	1.59062	L-Threonine	HMDB00167	999545	0.705178	L-Asparagine	HMDB00168	448807	1.1762	L-Isoleucine	HMDB00172	8.25008e+06	-0.120616	L-Histidine	HMDB00177	2.55801e+06	1.9515	L-Lysine	HMDB00182	1.67279e+06	-0.01432	L-Serine	HMDB00187	529970	1.60638	L-Aspartic acid
id473	Glycine	HMDB00123	91033.8	-1.14393	L-Glutamic acid	HMDB00148	625059	-1.75725	L-Tyrosine	HMDB00158	1.98861e+06	0.105787	L-Phenylalanine	HMDB00159	4.32549e+06	0.443875	L-Alanine	HMDB00161	1.85545e+06	1.5633	L-Proline	HMDB00162	7.3959e+06	1.04548	L-Threonine	HMDB00167	843801	-0.0253229	L-Asparagine	HMDB00168	464791	1.34574	L-Isoleucine	HMDB00172	8.8587e+06	0.0600166	L-Histidine	HMDB00177	1.82487e+06	-0.315757	L-Lysine	HMDB00182	1.23716e+06	-0.900864	L-Serine	HMDB00187	377045	-0.663122	L-Aspartic acid
id474	Glycine	HMDB00123	106040	-0.758222	L-Glutamic acid	HMDB00148	1.82196e+06	-1.06257	L-Tyrosine	HMDB00158	1.42947e+06	-1.33413	L-Phenylalanine	HMDB00159	5.49453e+06	0.333776	L-Alanine	HMDB00161	1.46576e+06	-0.594918	L-Proline	HMDB00162	5.51761e+06	-0.417922	L-Threonine	HMDB00167	660644	-0.876229	L-Asparagine	HMDB00168	347884	0.182286	L-Isoleucine	HMDB00172	1.26857e+07	0.732265	L-Histidine	HMDB00177	2.16397e+06	0.00743975	L-Lysine	HMDB00182	1.4242e+06	-0.812731	L-Serine	HMDB00187	407099	-0.750115	L-Aspartic acid
id475	Glycine	HMDB00123	150437	-0.155473	L-Glutamic acid	HMDB00148	2.96808e+06	-0.398517	L-Tyrosine	HMDB00158	2.59842e+06	0.201974	L-Phenylalanine	HMDB00159	6.17878e+06	1.02649	L-Alanine	HMDB00161	1.12559e+06	-1.27362	L-Proline	HMDB00162	3.70831e+06	-1.40213	L-Threonine	HMDB00167	977924	0.0570042	L-Asparagine	HMDB00168	315926	-0.595269	L-Isoleucine	HMDB00172	1.48136e+07	1.40556	L-Histidine	HMDB00177	2.34541e+06	0.144523	L-Lysine	HMDB00182	2.24005e+06	0.21537	L-Serine	HMDB00187	546359	0.613386	L-Aspartic acid
id476	Glycine	HMDB00123	116931	-0.613231	L-Glutamic acid	HMDB00148	730531	-1.53158	L-Tyrosine	HMDB00158	3.92803e+06	2.1949	L-Phenylalanine	HMDB00159	5.80613e+06	0.573194	L-Alanine	HMDB00161	1.73705e+06	0.0974864	L-Proline	HMDB00162	1.14557e+07	2.42125	L-Threonine	HMDB00167	1.12774e+06	0.731822	L-Asparagine	HMDB00168	471891	1.87561	L-Isoleucine	HMDB00172	1.68688e+07	2.04911	L-Histidine	HMDB00177	2.49239e+06	0.928262	L-Lysine	HMDB00182	3.28623e+06	2.57813	L-Serine	HMDB00187	431221	-0.512921	L-Aspartic acid
id477	Glycine	HMDB00123	129377	-0.447542	L-Glutamic acid	HMDB00148	1.57419e+06	-1.16904	L-Tyrosine	HMDB00158	2.56976e+06	0.276441	L-Phenylalanine	HMDB00159	3.49826e+06	-1.20003	L-Alanine	HMDB00161	1.65317e+06	-0.11658	L-Proline	HMDB00162	5.34812e+06	-0.498957	L-Threonine	HMDB00167	1.37065e+06	1.56808	L-Asparagine	HMDB00168	400706	0.903574	L-Isoleucine	HMDB00172	7.66005e+06	-0.849809	L-Histidine	HMDB00177	2.52101e+06	1.00851	L-Lysine	HMDB00182	2.55102e+06	1.23928	L-Serine	HMDB00187	502532	0.188297	L-Aspartic acid
id478	Glycine	HMDB00123	136978	-0.346352	L-Glutamic acid	HMDB00148	1.4462e+06	-1.22404	L-Tyrosine	HMDB00158	2.85871e+06	0.684562	L-Phenylalanine	HMDB00159	4.94092e+06	-0.0915812	L-Alanine	HMDB00161	2.05472e+06	0.908288	L-Proline	HMDB00162	8.23164e+06	0.879737	L-Threonine	HMDB00167	973100	0.199451	L-Asparagine	HMDB00168	417476	1.13257	L-Isoleucine	HMDB00172	1.24278e+07	0.651079	L-Histidine	HMDB00177	2.42073e+06	0.727355	L-Lysine	HMDB00182	1.86621e+06	-0.00780396	L-Serine	HMDB00187	510148	0.263186	L-Aspartic acid
id479	Glycine	HMDB00123	133142	-0.397422	L-Glutamic acid	HMDB00148	1.25608e+06	-1.30574	L-Tyrosine	HMDB00158	2.49671e+06	0.17326	L-Phenylalanine	HMDB00159	4.18943e+06	-0.668982	L-Alanine	HMDB00161	1.63307e+06	-0.16788	L-Proline	HMDB00162	7.69692e+06	0.624072	L-Threonine	HMDB00167	1.26823e+06	1.21548	L-Asparagine	HMDB00168	356899	0.305382	L-Isoleucine	HMDB00172	1.13169e+07	0.301362	L-Histidine	HMDB00177	2.34296e+06	0.509299	L-Lysine	HMDB00182	2.75166e+06	1.60465	L-Serine	HMDB00187	522671	0.386321	L-Aspartic acid
id480	Glycine	HMDB00123	120058	-0.571602	L-Glutamic acid	HMDB00148	790384	-1.50586	L-Tyrosine	HMDB00158	2.35115e+06	-0.032333	L-Phenylalanine	HMDB00159	5.42607e+06	0.28118	L-Alanine	HMDB00161	1.63637e+06	-0.159464	L-Proline	HMDB00162	6.6543e+06	0.125564	L-Threonine	HMDB00167	973597	0.201161	L-Asparagine	HMDB00168	355949	0.292415	L-Isoleucine	HMDB00172	1.27211e+07	0.743415	L-Histidine	HMDB00177	2.22379e+06	0.175157	L-Lysine	HMDB00182	1.87224e+06	0.00317681	L-Serine	HMDB00187	514665	0.307598	L-Aspartic acid
id481	Glycine	HMDB00123	132014	-0.412437	L-Glutamic acid	HMDB00148	1.62111e+06	-1.14888	L-Tyrosine	HMDB00158	1.58314e+06	-1.11709	L-Phenylalanine	HMDB00159	3.87362e+06	-0.911623	L-Alanine	HMDB00161	1.20014e+06	-1.27286	L-Proline	HMDB00162	6.28572e+06	-0.0506648	L-Threonine	HMDB00167	673047	-0.833532	L-Asparagine	HMDB00168	287863	-0.637311	L-Isoleucine	HMDB00172	6.90411e+06	-1.08778	L-Histidine	HMDB00177	1.6012e+06	-1.57044	L-Lysine	HMDB00182	1.45553e+06	-0.75567	L-Serine	HMDB00187	441780	-0.409093	L-Aspartic acid
id482	Glycine	HMDB00123	100005	-0.838568	L-Glutamic acid	HMDB00148	925222	-1.44792	L-Tyrosine	HMDB00158	1.42203e+06	-1.34465	L-Phenylalanine	HMDB00159	2.59711e+06	-1.89242	L-Alanine	HMDB00161	1.24003e+06	-1.17103	L-Proline	HMDB00162	4.0424e+06	-1.12326	L-Threonine	HMDB00167	531945	-1.3193	L-Asparagine	HMDB00168	214384	-1.64068	L-Isoleucine	HMDB00172	5.59279e+06	-1.50058	L-Histidine	HMDB00177	1.56636e+06	-1.66812	L-Lysine	HMDB00182	1.05253e+06	-1.48955	L-Serine	HMDB00187	275423	-2.04491	L-Aspartic acid
id483	Glycine	HMDB00123	361112	2.63755	L-Glutamic acid	HMDB00148	3.51344e+06	-0.335707	L-Tyrosine	HMDB00158	1.6194e+06	-1.06587	L-Phenylalanine	HMDB00159	3.32948e+06	-1.32971	L-Alanine	HMDB00161	1.71503e+06	0.0413034	L-Proline	HMDB00162	6.79009e+06	0.190492	L-Threonine	HMDB00167	964230	0.168915	L-Asparagine	HMDB00168	359005	0.334138	L-Isoleucine	HMDB00172	8.12455e+06	-0.703584	L-Histidine	HMDB00177	2.23209e+06	0.198448	L-Lysine	HMDB00182	2.05607e+06	0.33794	L-Serine	HMDB00187	699084	2.12102	L-Aspartic acid
id484	Glycine	HMDB00123	137905	-0.33401	L-Glutamic acid	HMDB00148	4.3396e+06	0.0193123	L-Tyrosine	HMDB00158	1.98063e+06	-0.555657	L-Phenylalanine	HMDB00159	3.66269e+06	-1.07369	L-Alanine	HMDB00161	1.52847e+06	-0.434865	L-Proline	HMDB00162	5.32043e+06	-0.512198	L-Threonine	HMDB00167	1.09355e+06	0.614131	L-Asparagine	HMDB00168	390520	0.764478	L-Isoleucine	HMDB00172	8.69611e+06	-0.523658	L-Histidine	HMDB00177	2.23999e+06	0.220595	L-Lysine	HMDB00182	1.89785e+06	0.0498175	L-Serine	HMDB00187	539060	0.547481	L-Aspartic acid
id485	Glycine	HMDB00123	122163	-0.54358	L-Glutamic acid	HMDB00148	2.74401e+06	-0.666348	L-Tyrosine	HMDB00158	4.0002e+06	2.29684	L-Phenylalanine	HMDB00159	4.12093e+06	-0.721612	L-Alanine	HMDB00161	1.04245e+06	-1.67531	L-Proline	HMDB00162	4.98835e+06	-0.670973	L-Threonine	HMDB00167	1.69657e+06	2.69011	L-Asparagine	HMDB00168	388749	0.740305	L-Isoleucine	HMDB00172	7.01923e+06	-1.05154	L-Histidine	HMDB00177	1.65836e+06	-1.41018	L-Lysine	HMDB00182	2.00909e+06	0.252384	L-Serine	HMDB00187	369033	-1.12442	L-Aspartic acid
id486	Glycine	HMDB00123	169581	0.0876907	L-Glutamic acid	HMDB00148	1.36569e+06	-1.25864	L-Tyrosine	HMDB00158	2.50221e+06	0.181027	L-Phenylalanine	HMDB00159	5.00404e+06	-0.0430814	L-Alanine	HMDB00161	2.11588e+06	1.06439	L-Proline	HMDB00162	1.0387e+07	1.91029	L-Threonine	HMDB00167	840091	-0.258455	L-Asparagine	HMDB00168	333274	-0.0172164	L-Isoleucine	HMDB00172	1.08024e+07	0.139415	L-Histidine	HMDB00177	2.21107e+06	0.139512	L-Lysine	HMDB00182	968349	-1.64285	L-Serine	HMDB00187	464920	-0.181553	L-Aspartic acid
id487	Glycine	HMDB00123	187772	0.329866	L-Glutamic acid	HMDB00148	2.8515e+06	-0.620155	L-Tyrosine	HMDB00158	4.18223e+06	2.55394	L-Phenylalanine	HMDB00159	5.8294e+06	0.591069	L-Alanine	HMDB00161	2.27059e+06	1.45925	L-Proline	HMDB00162	1.00479e+07	1.74815	L-Threonine	HMDB00167	939035	0.0821751	L-Asparagine	HMDB00168	350766	0.221637	L-Isoleucine	HMDB00172	1.53077e+07	1.55769	L-Histidine	HMDB00177	2.34667e+06	0.5197	L-Lysine	HMDB00182	1.93128e+06	0.110695	L-Serine	HMDB00187	637304	1.51353	L-Aspartic acid
id488	Glycine	HMDB00123	128286	-0.46206	L-Glutamic acid	HMDB00148	2.41555e+06	-0.807495	L-Tyrosine	HMDB00158	1.40679e+06	-1.36617	L-Phenylalanine	HMDB00159	3.15859e+06	-1.46101	L-Alanine	HMDB00161	1.29374e+06	-1.03394	L-Proline	HMDB00162	3.01489e+06	-1.61454	L-Threonine	HMDB00167	734238	-0.622873	L-Asparagine	HMDB00168	278162	-0.76978	L-Isoleucine	HMDB00172	6.79087e+06	-1.12343	L-Histidine	HMDB00177	1.74059e+06	-1.17962	L-Lysine	HMDB00182	1.49342e+06	-0.686671	L-Serine	HMDB00187	398599	-0.833699	L-Aspartic acid
id489	Glycine	HMDB00123	77195	-1.14224	L-Glutamic acid	HMDB00148	1.73354e+06	-1.10057	L-Tyrosine	HMDB00158	1.29586e+06	-1.52285	L-Phenylalanine	HMDB00159	5.41304e+06	0.27117	L-Alanine	HMDB00161	808794	-2.27168	L-Proline	HMDB00162	3.04221e+06	-1.60148	L-Threonine	HMDB00167	435444	-1.65152	L-Asparagine	HMDB00168	167940	-2.27488	L-Isoleucine	HMDB00172	6.6404e+06	-1.1708	L-Histidine	HMDB00177	980658	-3.31032	L-Lysine	HMDB00182	927169	-1.71784	L-Serine	HMDB00187	306377	-1.74053	L-Aspartic acid
id490	Glycine	HMDB00123	114755	-0.642209	L-Glutamic acid	HMDB00148	2.79503e+06	-0.644421	L-Tyrosine	HMDB00158	1.90752e+06	-0.658925	L-Phenylalanine	HMDB00159	4.57559e+06	-0.372274	L-Alanine	HMDB00161	1.77332e+06	0.190064	L-Proline	HMDB00162	5.92893e+06	-0.221258	L-Threonine	HMDB00167	870925	-0.152304	L-Asparagine	HMDB00168	397218	0.855941	L-Isoleucine	HMDB00172	1.33825e+07	0.951604	L-Histidine	HMDB00177	2.46486e+06	0.851081	L-Lysine	HMDB00182	1.88934e+06	0.0343259	L-Serine	HMDB00187	422197	-0.601654	L-Aspartic acid
id491	Glycine	HMDB00123	204196	0.548525	L-Glutamic acid	HMDB00148	1.587e+06	-1.16354	L-Tyrosine	HMDB00158	1.54018e+06	-1.17776	L-Phenylalanine	HMDB00159	4.65071e+06	-0.314562	L-Alanine	HMDB00161	1.42308e+06	-0.703836	L-Proline	HMDB00162	6.96652e+06	0.274844	L-Threonine	HMDB00167	717396	-0.680853	L-Asparagine	HMDB00168	345499	0.149717	L-Isoleucine	HMDB00172	1.42139e+07	1.21334	L-Histidine	HMDB00177	1.69479e+06	-1.30805	L-Lysine	HMDB00182	1.67247e+06	-0.360607	L-Serine	HMDB00187	452909	-0.299655	L-Aspartic acid
id492	Glycine	HMDB00123	126638	-0.484001	L-Glutamic acid	HMDB00148	825070	-1.49096	L-Tyrosine	HMDB00158	2.31333e+06	-0.0857404	L-Phenylalanine	HMDB00159	4.10835e+06	-0.731276	L-Alanine	HMDB00161	1.25628e+06	-1.12957	L-Proline	HMDB00162	5.16666e+06	-0.585718	L-Threonine	HMDB00167	1.05019e+06	0.464833	L-Asparagine	HMDB00168	343114	0.117151	L-Isoleucine	HMDB00172	1.04615e+07	0.0320744	L-Histidine	HMDB00177	1.78191e+06	-1.06378	L-Lysine	HMDB00182	1.8973e+06	0.0488199	L-Serine	HMDB00187	505554	0.218012	L-Aspartic acid
id493	Glycine	HMDB00123	163585	0.00786536	L-Glutamic acid	HMDB00148	1.14518e+06	-1.3534	L-Tyrosine	HMDB00158	2.08949e+06	-0.401902	L-Phenylalanine	HMDB00159	5.1441e+06	0.0645285	L-Alanine	HMDB00161	1.58967e+06	-0.278664	L-Proline	HMDB00162	6.22396e+06	-0.0801954	L-Threonine	HMDB00167	1.05979e+06	0.497886	L-Asparagine	HMDB00168	441578	1.46169	L-Isoleucine	HMDB00172	9.9584e+06	-0.126289	L-Histidine	HMDB00177	2.3587e+06	0.553437	L-Lysine	HMDB00182	1.53163e+06	-0.617087	L-Serine	HMDB00187	434805	-0.477679	L-Aspartic acid
id494	Glycine	HMDB00123	274759	1.48793	L-Glutamic acid	HMDB00148	858557	-1.47657	L-Tyrosine	HMDB00158	2.2782e+06	-0.135371	L-Phenylalanine	HMDB00159	5.99176e+06	0.715816	L-Alanine	HMDB00161	1.38226e+06	-0.808026	L-Proline	HMDB00162	6.57878e+06	0.0894564	L-Threonine	HMDB00167	592105	-1.11219	L-Asparagine	HMDB00168	354312	0.270053	L-Isoleucine	HMDB00172	7.28842e+06	-0.966801	L-Histidine	HMDB00177	1.28866e+06	-2.44674	L-Lysine	HMDB00182	1.53324e+06	-0.614162	L-Serine	HMDB00187	422143	-0.602188	L-Aspartic acid
id495	Glycine	HMDB00123	139291	-0.315559	L-Glutamic acid	HMDB00148	1.71087e+06	-1.11031	L-Tyrosine	HMDB00158	1.77652e+06	-0.843948	L-Phenylalanine	HMDB00159	4.38181e+06	-0.521167	L-Alanine	HMDB00161	1.18035e+06	-1.32336	L-Proline	HMDB00162	3.50779e+06	-1.37887	L-Threonine	HMDB00167	729423	-0.639448	L-Asparagine	HMDB00168	299206	-0.482425	L-Isoleucine	HMDB00172	8.99365e+06	-0.429993	L-Histidine	HMDB00177	2.59418e+06	1.21366	L-Lysine	HMDB00182	1.17455e+06	-1.26734	L-Serine	HMDB00187	499269	0.156205	L-Aspartic acid
id496	Glycine	HMDB00123	108155	-0.730068	L-Glutamic acid	HMDB00148	1.84677e+06	-1.05191	L-Tyrosine	HMDB00158	1.55829e+06	-1.15218	L-Phenylalanine	HMDB00159	4.81952e+06	-0.184854	L-Alanine	HMDB00161	979012	-1.83723	L-Proline	HMDB00162	3.18659e+06	-1.53245	L-Threonine	HMDB00167	587576	-1.12778	L-Asparagine	HMDB00168	292174	-0.578453	L-Isoleucine	HMDB00172	1.18738e+07	0.476665	L-Histidine	HMDB00177	1.93613e+06	-0.631386	L-Lysine	HMDB00182	1.42203e+06	-0.816681	L-Serine	HMDB00187	377590	-1.04028	L-Aspartic acid
id497	Glycine	HMDB00123	115524	-1.37722	L-Glutamic acid	HMDB00148	821765	-1.43805	L-Tyrosine	HMDB00158	2.3811e+06	-0.092595	L-Phenylalanine	HMDB00159	4.51443e+06	-0.348791	L-Alanine	HMDB00161	1.37206e+06	-0.800032	L-Proline	HMDB00162	5.54474e+06	-0.561848	L-Threonine	HMDB00167	878805	-0.192635	L-Asparagine	HMDB00168	325721	-0.47887	L-Isoleucine	HMDB00172	1.14946e+07	0.404216	L-Histidine	HMDB00177	2.19138e+06	-0.165603	L-Lysine	HMDB00182	2.21616e+06	0.182827	L-Serine	HMDB00187	488237	0.0467543	L-Aspartic acid
id498	Glycine	HMDB00123	156752	0.0655427	L-Glutamic acid	HMDB00148	1.68691e+06	-1.01903	L-Tyrosine	HMDB00158	8.18801e+06	7.7783	L-Phenylalanine	HMDB00159	8.08396e+06	2.60078	L-Alanine	HMDB00161	1.55938e+06	-0.440105	L-Proline	HMDB00162	7.80989e+06	0.474604	L-Threonine	HMDB00167	1.31558e+06	0.907428	L-Asparagine	HMDB00168	491197	1.48752	L-Isoleucine	HMDB00172	7.80854e+06	-0.707862	L-Histidine	HMDB00177	1.89697e+06	-0.758384	L-Lysine	HMDB00182	1.70705e+06	-0.510612	L-Serine	HMDB00187	552368	0.67197	L-Aspartic acid
id499	Glycine	HMDB00123	176794	0.766899	L-Glutamic acid	HMDB00148	1.61724e+06	-1.05277	L-Tyrosine	HMDB00158	2.38117e+06	-0.0924969	L-Phenylalanine	HMDB00159	3.52826e+06	-1.16368	L-Alanine	HMDB00161	1.56151e+06	-0.436026	L-Proline	HMDB00162	4.20684e+06	-1.17403	L-Threonine	HMDB00167	1.00542e+06	0.126243	L-Asparagine	HMDB00168	373386	0.0875391	L-Isoleucine	HMDB00172	9.07062e+06	-0.327092	L-Histidine	HMDB00177	2.37419e+06	0.202458	L-Lysine	HMDB00182	1.93213e+06	-0.204046	L-Serine	HMDB00187	523147	0.387098	L-Aspartic acid
id500	Glycine	HMDB00123	206532	1.80757	L-Glutamic acid	HMDB00148	1.8174e+06	-0.955829	L-Tyrosine	HMDB00158	2.35831e+06	-0.123476	L-Phenylalanine	HMDB00159	4.46506e+06	-0.389589	L-Alanine	HMDB00161	2.20249e+06	0.795585	L-Proline	HMDB00162	5.65585e+06	-0.511007	L-Threonine	HMDB00167	1.17958e+06	0.564883	L-Asparagine	HMDB00168	327329	-0.459762	L-Isoleucine	HMDB00172	1.24909e+07	0.704809	L-Histidine	HMDB00177	2.40367e+06	0.261826	L-Lysine	HMDB00182	2.61437e+06	0.725221	L-Serine	HMDB00187	967923	4.72323	L-Aspartic acid
id501	Glycine	HMDB00123	173600	0.655129	L-Glutamic acid	HMDB00148	1.15723e+06	-1.27557	L-Tyrosine	HMDB00158	2.26212e+06	-0.253863	L-Phenylalanine	HMDB00159	4.50586e+06	-0.355874	L-Alanine	HMDB00161	1.72413e+06	-0.123548	L-Proline	HMDB00162	6.61274e+06	-0.073168	L-Threonine	HMDB00167	1.08921e+06	0.337281	L-Asparagine	HMDB00168	354368	-0.138456	L-Isoleucine	HMDB00172	1.0236e+07	0.0245132	L-Histidine	HMDB00177	2.50878e+06	0.473456	L-Lysine	HMDB00182	1.93524e+06	-0.199807	L-Serine	HMDB00187	596438	1.10161	L-Aspartic acid
id502	Glycine	HMDB00123	154156	-0.0253184	L-Glutamic acid	HMDB00148	2.69463e+06	-0.530957	L-Tyrosine	HMDB00158	2.45903e+06	0.0130372	L-Phenylalanine	HMDB00159	5.20533e+06	0.222108	L-Alanine	HMDB00161	2.1985e+06	0.787917	L-Proline	HMDB00162	7.6619e+06	0.406887	L-Threonine	HMDB00167	1.04758e+06	0.232443	L-Asparagine	HMDB00168	434846	0.817886	L-Isoleucine	HMDB00172	1.21439e+07	0.600107	L-Histidine	HMDB00177	2.30298e+06	0.0590931	L-Lysine	HMDB00182	1.66731e+06	-0.564742	L-Serine	HMDB00187	476602	-0.0666751	L-Aspartic acid
id503	Glycine	HMDB00123	116687	-1.33652	L-Glutamic acid	HMDB00148	1.29514e+06	-1.20878	L-Tyrosine	HMDB00158	2.60467e+06	0.210443	L-Phenylalanine	HMDB00159	1.64144e+06	-2.7228	L-Alanine	HMDB00161	1.43572e+06	-0.677727	L-Proline	HMDB00162	6.44555e+06	-0.149669	L-Threonine	HMDB00167	752188	-0.511531	L-Asparagine	HMDB00168	426862	0.722999	L-Isoleucine	HMDB00172	8.77174e+06	-0.417266	L-Histidine	HMDB00177	1.71195e+06	-1.13091	L-Lysine	HMDB00182	1.33671e+06	-1.01504	L-Serine	HMDB00187	444153	-0.38302	L-Aspartic acid
id504	Glycine	HMDB00123	105693	-1.18707	L-Glutamic acid	HMDB00148	1.78581e+06	-1.0466	L-Tyrosine	HMDB00158	1.60189e+06	-0.924941	L-Phenylalanine	HMDB00159	3.9387e+06	-0.698657	L-Alanine	HMDB00161	1.34119e+06	-0.945025	L-Proline	HMDB00162	3.20133e+06	-1.67042	L-Threonine	HMDB00167	703119	-0.809061	L-Asparagine	HMDB00168	243589	-1.22694	L-Isoleucine	HMDB00172	7.59414e+06	-0.749547	L-Histidine	HMDB00177	2.0415e+06	-0.2074	L-Lysine	HMDB00182	1.51808e+06	-0.781041	L-Serine	HMDB00187	492477	-0.254501	L-Aspartic acid
id505	Glycine	HMDB00123	101152	-1.27592	L-Glutamic acid	HMDB00148	4.521e+06	0.189122	L-Tyrosine	HMDB00158	2.41814e+06	-0.0370155	L-Phenylalanine	HMDB00159	4.01098e+06	-0.650511	L-Alanine	HMDB00161	1.37749e+06	-0.879282	L-Proline	HMDB00162	3.93012e+06	-1.32803	L-Threonine	HMDB00167	733177	-0.736744	L-Asparagine	HMDB00168	288522	-0.748363	L-Isoleucine	HMDB00172	8.86509e+06	-0.411246	L-Histidine	HMDB00177	2.68184e+06	1.02638	L-Lysine	HMDB00182	1.24693e+06	-1.1168	L-Serine	HMDB00187	450602	-0.555698	L-Aspartic acid
id506	Glycine	HMDB00123	95271.7	-2.08595	L-Glutamic acid	HMDB00148	2.10487e+06	-0.816601	L-Tyrosine	HMDB00158	2.5993e+06	0.203173	L-Phenylalanine	HMDB00159	5.31446e+06	0.312287	L-Alanine	HMDB00161	1.88e+06	0.175938	L-Proline	HMDB00162	7.87598e+06	0.504843	L-Threonine	HMDB00167	1.22668e+06	0.683506	L-Asparagine	HMDB00168	421757	0.662337	L-Isoleucine	HMDB00172	2.0864e+07	3.23097	L-Histidine	HMDB00177	2.36038e+06	0.174651	L-Lysine	HMDB00182	3.11252e+06	1.40372	L-Serine	HMDB00187	448071	-0.344823	L-Aspartic acid
id507	Glycine	HMDB00123	196253	1.44785	L-Glutamic acid	HMDB00148	1.24603e+06	-1.23256	L-Tyrosine	HMDB00158	3.0412e+06	0.802135	L-Phenylalanine	HMDB00159	5.82795e+06	0.736591	L-Alanine	HMDB00161	2.30234e+06	0.987438	L-Proline	HMDB00162	1.06129e+07	1.75715	L-Threonine	HMDB00167	992398	0.093459	L-Asparagine	HMDB00168	398557	0.386644	L-Isoleucine	HMDB00172	1.61614e+07	1.8122	L-Histidine	HMDB00177	2.26578e+06	-0.0158201	L-Lysine	HMDB00182	2.53705e+06	0.619898	L-Serine	HMDB00187	601222	1.14826	L-Aspartic acid
id508	Glycine	HMDB00123	145047	-0.344073	L-Glutamic acid	HMDB00148	1.18237e+06	-1.2634	L-Tyrosine	HMDB00158	2.15373e+06	-0.400779	L-Phenylalanine	HMDB00159	5.33196e+06	0.326745	L-Alanine	HMDB00161	1.73381e+06	-0.104962	L-Proline	HMDB00162	7.4939e+06	0.330018	L-Threonine	HMDB00167	989118	0.0851984	L-Asparagine	HMDB00168	350796	-0.180906	L-Isoleucine	HMDB00172	1.12419e+07	0.327974	L-Histidine	HMDB00177	2.08376e+06	-0.382301	L-Lysine	HMDB00182	1.79547e+06	-0.39018	L-Serine	HMDB00187	535317	0.505738	L-Aspartic acid
id509	Glycine	HMDB00123	177157	0.779591	L-Glutamic acid	HMDB00148	1.01675e+06	-1.34361	L-Tyrosine	HMDB00158	2.52462e+06	0.101944	L-Phenylalanine	HMDB00159	5.96564e+06	0.850372	L-Alanine	HMDB00161	1.80143e+06	0.0249675	L-Proline	HMDB00162	7.90725e+06	0.519151	L-Threonine	HMDB00167	909904	-0.11431	L-Asparagine	HMDB00168	495775	1.54192	L-Isoleucine	HMDB00172	1.26033e+07	0.738719	L-Histidine	HMDB00177	2.25593e+06	-0.035638	L-Lysine	HMDB00182	1.5064e+06	-0.783913	L-Serine	HMDB00187	548720	0.636404	L-Aspartic acid
id510	Glycine	HMDB00123	146027	-0.309802	L-Glutamic acid	HMDB00148	917962	-1.39146	L-Tyrosine	HMDB00158	1.36922e+06	-1.46413	L-Phenylalanine	HMDB00159	4.844e+06	-0.0764634	L-Alanine	HMDB00161	1.12046e+06	-1.28347	L-Proline	HMDB00162	6.77534e+06	0.00123239	L-Threonine	HMDB00167	1.73582e+06	1.96584	L-Asparagine	HMDB00168	355262	-0.127835	L-Isoleucine	HMDB00172	9.9867e+06	-0.050712	L-Histidine	HMDB00177	1.59181e+06	-1.3728	L-Lysine	HMDB00182	2.64342e+06	0.764785	L-Serine	HMDB00187	443796	-0.3865	L-Aspartic acid
id511	Glycine	HMDB00123	233727	2.75923	L-Glutamic acid	HMDB00148	497889	-1.59491	L-Tyrosine	HMDB00158	3.2123e+06	1.03405	L-Phenylalanine	HMDB00159	5.52836e+06	0.489041	L-Alanine	HMDB00161	1.58462e+06	-0.391611	L-Proline	HMDB00162	5.06945e+06	-0.779326	L-Threonine	HMDB00167	1.10175e+06	0.368868	L-Asparagine	HMDB00168	432703	0.792419	L-Isoleucine	HMDB00172	1.14754e+07	0.398417	L-Histidine	HMDB00177	2.04284e+06	-0.464687	L-Lysine	HMDB00182	2.82724e+06	1.01516	L-Serine	HMDB00187	507322	0.232818	L-Aspartic acid
id512	Glycine	HMDB00123	104671	-1.75703	L-Glutamic acid	HMDB00148	648936	-1.52175	L-Tyrosine	HMDB00158	1.49038e+06	-1.2999	L-Phenylalanine	HMDB00159	3.84435e+06	-0.902494	L-Alanine	HMDB00161	1.26812e+06	-0.999759	L-Proline	HMDB00162	4.32815e+06	-1.11852	L-Threonine	HMDB00167	957267	0.00497909	L-Asparagine	HMDB00168	388752	0.27014	L-Isoleucine	HMDB00172	8.07362e+06	-0.627888	L-Histidine	HMDB00177	2.31389e+06	0.0810554	L-Lysine	HMDB00182	1.67742e+06	-0.550966	L-Serine	HMDB00187	341278	-1.38596	L-Aspartic acid
id513	Glycine	HMDB00123	106893	-1.67928	L-Glutamic acid	HMDB00148	1.45575e+06	-1.13099	L-Tyrosine	HMDB00158	1.34904e+06	-1.49148	L-Phenylalanine	HMDB00159	4.02907e+06	-0.749856	L-Alanine	HMDB00161	1.37601e+06	-0.792457	L-Proline	HMDB00162	8.74361e+06	0.901841	L-Threonine	HMDB00167	895974	-0.149395	L-Asparagine	HMDB00168	312280	-0.638597	L-Isoleucine	HMDB00172	1.08302e+07	0.203763	L-Histidine	HMDB00177	1.81585e+06	-0.921719	L-Lysine	HMDB00182	2.16592e+06	0.114397	L-Serine	HMDB00187	363130	-1.17292	L-Aspartic acid
id514	Glycine	HMDB00123	174947	0.702276	L-Glutamic acid	HMDB00148	1.35702e+06	-1.17881	L-Tyrosine	HMDB00158	1.91824e+06	-0.719964	L-Phenylalanine	HMDB00159	4.11695e+06	-0.677237	L-Alanine	HMDB00161	1.70585e+06	-0.158685	L-Proline	HMDB00162	6.63984e+06	-0.0607697	L-Threonine	HMDB00167	1.20773e+06	0.635796	L-Asparagine	HMDB00168	351010	-0.178357	L-Isoleucine	HMDB00172	1.14763e+07	0.398712	L-Histidine	HMDB00177	2.12543e+06	-0.298394	L-Lysine	HMDB00182	2.43451e+06	0.480231	L-Serine	HMDB00187	441046	-0.413313	L-Aspartic acid
id515	Glycine	HMDB00123	102006	-1.85028	L-Glutamic acid	HMDB00148	935438	-1.38299	L-Tyrosine	HMDB00158	1.53122e+06	-1.24455	L-Phenylalanine	HMDB00159	3.98604e+06	-0.785417	L-Alanine	HMDB00161	1.33086e+06	-0.879208	L-Proline	HMDB00162	3.43483e+06	-1.52727	L-Threonine	HMDB00167	905963	-0.124235	L-Asparagine	HMDB00168	211944	-1.83092	L-Isoleucine	HMDB00172	1.02345e+07	0.0240584	L-Histidine	HMDB00177	1.68523e+06	-1.18471	L-Lysine	HMDB00182	1.73332e+06	-0.47483	L-Serine	HMDB00187	315266	-1.63955	L-Aspartic acid
id516	Glycine	HMDB00123	135651	-1.22708	L-Glutamic acid	HMDB00148	1.59853e+06	-1.21577	L-Tyrosine	HMDB00158	1.57535e+06	-1.38157	L-Phenylalanine	HMDB00159	5.79535e+06	0.139063	L-Alanine	HMDB00161	1.24698e+06	-1.67358	L-Proline	HMDB00162	4.17131e+06	-1.31785	L-Threonine	HMDB00167	892186	-0.624867	L-Asparagine	HMDB00168	307053	-1.35855	L-Isoleucine	HMDB00172	1.08367e+07	-0.220942	L-Histidine	HMDB00177	2.10137e+06	-0.803626	L-Lysine	HMDB00182	1.57492e+06	-0.913291	L-Serine	HMDB00187	522267	-0.532168	L-Aspartic acid
id517	Glycine	HMDB00123	217183	1.09341	L-Glutamic acid	HMDB00148	5.84709e+06	0.328216	L-Tyrosine	HMDB00158	2.90697e+06	0.196781	L-Phenylalanine	HMDB00159	3.67706e+06	-1.42989	L-Alanine	HMDB00161	1.23004e+06	-1.71281	L-Proline	HMDB00162	6.77067e+06	-0.193276	L-Threonine	HMDB00167	1.97682e+06	2.17574	L-Asparagine	HMDB00168	422934	0.256855	L-Isoleucine	HMDB00172	7.71804e+06	-1.36792	L-Histidine	HMDB00177	2.60377e+06	0.695333	L-Lysine	HMDB00182	1.83156e+06	-0.523598	L-Serine	HMDB00187	616606	0.0543118	L-Aspartic acid
id518	Glycine	HMDB00123	151663	-0.771361	L-Glutamic acid	HMDB00148	2.56157e+06	-0.865785	L-Tyrosine	HMDB00158	3.64986e+06	1.07732	L-Phenylalanine	HMDB00159	7.57684e+06	1.45855	L-Alanine	HMDB00161	2.21205e+06	0.561118	L-Proline	HMDB00162	1.19031e+07	2.02721	L-Threonine	HMDB00167	965789	-0.43482	L-Asparagine	HMDB00168	511026	1.48485	L-Isoleucine	HMDB00172	1.52053e+07	1.38569	L-Histidine	HMDB00177	2.77936e+06	1.21922	L-Lysine	HMDB00182	1.73465e+06	-0.670757	L-Serine	HMDB00187	511310	-0.600288	L-Aspartic acid
id519	Glycine	HMDB00123	185677	0.196715	L-Glutamic acid	HMDB00148	1.87384e+06	-1.11571	L-Tyrosine	HMDB00158	2.26884e+06	-0.559586	L-Phenylalanine	HMDB00159	5.93364e+06	0.241484	L-Alanine	HMDB00161	2.42419e+06	1.05236	L-Proline	HMDB00162	8.79185e+06	0.681161	L-Threonine	HMDB00167	1.05295e+06	-0.209775	L-Asparagine	HMDB00168	551278	2.04598	L-Isoleucine	HMDB00172	8.88344e+06	-0.939316	L-Histidine	HMDB00177	2.63906e+06	0.800623	L-Lysine	HMDB00182	1.13633e+06	-1.57927	L-Serine	HMDB00187	622501	0.0909541	L-Aspartic acid
id520	Glycine	HMDB00123	188047	0.264187	L-Glutamic acid	HMDB00148	2.19356e+06	-0.999524	L-Tyrosine	HMDB00158	3.23999e+06	0.591515	L-Phenylalanine	HMDB00159	8.26615e+06	1.9691	L-Alanine	HMDB00161	2.19248e+06	0.515805	L-Proline	HMDB00162	1.22748e+07	2.18801	L-Threonine	HMDB00167	1.45885e+06	0.838297	L-Asparagine	HMDB00168	504757	1.39747	L-Isoleucine	HMDB00172	1.63407e+07	1.80325	L-Histidine	HMDB00177	2.82708e+06	1.36162	L-Lysine	HMDB00182	1.52774e+06	-0.984928	L-Serine	HMDB00187	708540	0.625838	L-Aspartic acid
id521	Glycine	HMDB00123	133843	-1.27853	L-Glutamic acid	HMDB00148	1.55292e+06	-1.23234	L-Tyrosine	HMDB00158	2.13261e+06	-0.721051	L-Phenylalanine	HMDB00159	4.41443e+06	-0.883742	L-Alanine	HMDB00161	1.00138e+06	-2.24228	L-Proline	HMDB00162	4.12858e+06	-1.33634	L-Threonine	HMDB00167	805657	-0.84829	L-Asparagine	HMDB00168	344578	-0.83544	L-Isoleucine	HMDB00172	1.07988e+07	-0.234901	L-Histidine	HMDB00177	2.38501e+06	0.042646	L-Lysine	HMDB00182	1.15282e+06	-1.55423	L-Serine	HMDB00187	535841	-0.447787	L-Aspartic acid
id522	Glycine	HMDB00123	282161	2.94275	L-Glutamic acid	HMDB00148	1.02397e+06	-1.42457	L-Tyrosine	HMDB00158	2.0864e+06	-0.775829	L-Phenylalanine	HMDB00159	3.97149e+06	-1.21182	L-Alanine	HMDB00161	1.75884e+06	-0.488318	L-Proline	HMDB00162	5.91219e+06	-0.564685	L-Threonine	HMDB00167	853457	-0.724869	L-Asparagine	HMDB00168	332423	-1.00488	L-Isoleucine	HMDB00172	1.09993e+07	-0.161176	L-Histidine	HMDB00177	2.06778e+06	-0.903859	L-Lysine	HMDB00182	2.23689e+06	0.0918785	L-Serine	HMDB00187	490063	-0.732375	L-Aspartic acid
id523	Glycine	HMDB00123	271425	2.63722	L-Glutamic acid	HMDB00148	1.67086e+06	-1.18948	L-Tyrosine	HMDB00158	2.10034e+06	-0.7593	L-Phenylalanine	HMDB00159	5.4198e+06	-0.139101	L-Alanine	HMDB00161	2.29787e+06	0.759834	L-Proline	HMDB00162	7.53546e+06	0.137601	L-Threonine	HMDB00167	1.27523e+06	0.364178	L-Asparagine	HMDB00168	385912	-0.259236	L-Isoleucine	HMDB00172	4.67438e+06	-2.4873	L-Histidine	HMDB00177	1.61321e+06	-2.26009	L-Lysine	HMDB00182	2.41851e+06	0.367665	L-Serine	HMDB00187	567311	-0.252142	L-Aspartic acid
id524	Glycine	HMDB00123	134456	-1.2611	L-Glutamic acid	HMDB00148	1.71335e+06	-1.17404	L-Tyrosine	HMDB00158	1.43382e+06	-1.54932	L-Phenylalanine	HMDB00159	5.00594e+06	-0.445628	L-Alanine	HMDB00161	764013	-2.79192	L-Proline	HMDB00162	3.54449e+06	-1.58904	L-Threonine	HMDB00167	532790	-1.55285	L-Asparagine	HMDB00168	259194	-2.0257	L-Isoleucine	HMDB00172	2.18182e+07	3.81776	L-Histidine	HMDB00177	1.47136e+06	-2.68331	L-Lysine	HMDB00182	1.15275e+06	-1.55434	L-Serine	HMDB00187	353058	-1.5841	L-Aspartic acid
id525	Glycine	HMDB00123	216006	1.05993	L-Glutamic acid	HMDB00148	2.07165e+06	-1.04383	L-Tyrosine	HMDB00158	3.01091e+06	0.319981	L-Phenylalanine	HMDB00159	7.52215e+06	1.41804	L-Alanine	HMDB00161	1.45544e+06	-1.19087	L-Proline	HMDB00162	6.64672e+06	-0.246903	L-Threonine	HMDB00167	1.71412e+06	1.49742	L-Asparagine	HMDB00168	297991	-1.48486	L-Isoleucine	HMDB00172	1.80458e+07	2.43035	L-Histidine	HMDB00177	2.41588e+06	0.134757	L-Lysine	HMDB00182	5.31945e+06	4.77262	L-Serine	HMDB00187	1.00706e+06	2.48163	L-Aspartic acid
id526	Glycine	HMDB00123	137832	-0.558159	L-Glutamic acid	HMDB00148	2.28983e+06	-0.818889	L-Tyrosine	HMDB00158	3.00074e+06	0.596733	L-Phenylalanine	HMDB00159	5.85938e+06	0.580663	L-Alanine	HMDB00161	2.20823e+06	0.625364	L-Proline	HMDB00162	7.19483e+06	0.205744	L-Threonine	HMDB00167	1.31561e+06	0.664509	L-Asparagine	HMDB00168	412564	0.572787	L-Isoleucine	HMDB00172	2.2921e+07	3.33015	L-Histidine	HMDB00177	2.44822e+06	0.576247	L-Lysine	HMDB00182	4.44878e+06	2.84807	L-Serine	HMDB00187	487289	-0.291814	L-Aspartic acid
id527	Glycine	HMDB00123	136914	-0.576124	L-Glutamic acid	HMDB00148	1.27391e+06	-1.27787	L-Tyrosine	HMDB00158	2.31727e+06	-0.146745	L-Phenylalanine	HMDB00159	4.42803e+06	-0.372726	L-Alanine	HMDB00161	2.181e+06	0.57605	L-Proline	HMDB00162	1.25501e+07	2.72169	L-Threonine	HMDB00167	894876	-0.347717	L-Asparagine	HMDB00168	278628	-0.853745	L-Isoleucine	HMDB00172	9.73259e+06	-0.180335	L-Histidine	HMDB00177	1.90166e+06	-0.476837	L-Lysine	HMDB00182	1.79538e+06	-0.437655	L-Serine	HMDB00187	379558	-1.0667	L-Aspartic acid
id528	Glycine	HMDB00123	280665	2.23688	L-Glutamic acid	HMDB00148	2.08577e+06	-0.911076	L-Tyrosine	HMDB00158	2.51009e+06	0.0630092	L-Phenylalanine	HMDB00159	4.32971e+06	-0.438214	L-Alanine	HMDB00161	1.96536e+06	0.185474	L-Proline	HMDB00162	6.04776e+06	-0.333151	L-Threonine	HMDB00167	634198	-0.974877	L-Asparagine	HMDB00168	278379	-0.856397	L-Isoleucine	HMDB00172	9.90846e+06	-0.133522	L-Histidine	HMDB00177	1.76417e+06	-0.741748	L-Lysine	HMDB00182	1.81592e+06	-0.412221	L-Serine	HMDB00187	267375	-1.8736	L-Aspartic acid
id529	Glycine	HMDB00123	416511	4.89517	L-Glutamic acid	HMDB00148	2.13318e+06	-0.889658	L-Tyrosine	HMDB00158	3.64407e+06	1.29656	L-Phenylalanine	HMDB00159	7.31799e+06	1.55221	L-Alanine	HMDB00161	1.69784e+06	-0.299051	L-Proline	HMDB00162	6.82387e+06	0.0314669	L-Threonine	HMDB00167	1.02314e+06	-0.039133	L-Asparagine	HMDB00168	495170	1.45261	L-Isoleucine	HMDB00172	1.17757e+07	0.363491	L-Histidine	HMDB00177	2.10143e+06	-0.0919268	L-Lysine	HMDB00182	1.18354e+06	-1.1953	L-Serine	HMDB00187	731500	1.46473	L-Aspartic acid
id530	Glycine	HMDB00123	174428	0.157973	L-Glutamic acid	HMDB00148	1.53799e+06	-1.15856	L-Tyrosine	HMDB00158	2.84146e+06	0.423466	L-Phenylalanine	HMDB00159	6.15301e+06	0.776244	L-Alanine	HMDB00161	2.03059e+06	0.303618	L-Proline	HMDB00162	8.41396e+06	0.778496	L-Threonine	HMDB00167	1.07692e+06	0.0902504	L-Asparagine	HMDB00168	437526	0.838652	L-Isoleucine	HMDB00172	1.31836e+07	0.738261	L-Histidine	HMDB00177	2.51771e+06	0.710137	L-Lysine	HMDB00182	2.27315e+06	0.153975	L-Serine	HMDB00187	744523	1.55841	L-Aspartic acid
id531	Glycine	HMDB00123	148727	-0.344963	L-Glutamic acid	HMDB00148	1.98813e+06	-0.955189	L-Tyrosine	HMDB00158	1.85089e+06	-0.654075	L-Phenylalanine	HMDB00159	3.28576e+06	-1.13357	L-Alanine	HMDB00161	1.13595e+06	-1.31675	L-Proline	HMDB00162	3.39821e+06	-1.57792	L-Threonine	HMDB00167	691214	-0.837704	L-Asparagine	HMDB00168	311618	-0.502369	L-Isoleucine	HMDB00172	5.44622e+06	-1.32128	L-Histidine	HMDB00177	1.81255e+06	-0.648535	L-Lysine	HMDB00182	1.88053e+06	-0.332212	L-Serine	HMDB00187	510034	-0.128216	L-Aspartic acid
id532	Glycine	HMDB00123	206448	0.784556	L-Glutamic acid	HMDB00148	1.35285e+06	-1.2422	L-Tyrosine	HMDB00158	2.40378e+06	-0.0526351	L-Phenylalanine	HMDB00159	6.57831e+06	1.05953	L-Alanine	HMDB00161	2.33192e+06	0.849387	L-Proline	HMDB00162	7.33737e+06	0.272709	L-Threonine	HMDB00167	1.08248e+06	0.103645	L-Asparagine	HMDB00168	394209	0.377297	L-Isoleucine	HMDB00172	1.12252e+07	0.216958	L-Histidine	HMDB00177	2.59822e+06	0.865274	L-Lysine	HMDB00182	2.21679e+06	0.0841755	L-Serine	HMDB00187	597633	0.501861	L-Aspartic acid
id533	Glycine	HMDB00123	147326	-0.372361	L-Glutamic acid	HMDB00148	973525	-1.41357	L-Tyrosine	HMDB00158	3.38602e+06	1.01585	L-Phenylalanine	HMDB00159	5.96402e+06	0.650367	L-Alanine	HMDB00161	1.84862e+06	-0.0259701	L-Proline	HMDB00162	7.15037e+06	0.184859	L-Threonine	HMDB00167	1.09938e+06	0.144297	L-Asparagine	HMDB00168	449691	0.968222	L-Isoleucine	HMDB00172	1.2668e+07	0.601012	L-Histidine	HMDB00177	2.74104e+06	1.14045	L-Lysine	HMDB00182	1.78136e+06	-0.455012	L-Serine	HMDB00187	539107	0.0808983	L-Aspartic acid
id534	Glycine	HMDB00123	171305	0.0968587	L-Glutamic acid	HMDB00148	1.74002e+06	-1.06728	L-Tyrosine	HMDB00158	2.57243e+06	0.130815	L-Phenylalanine	HMDB00159	6.3541e+06	0.910191	L-Alanine	HMDB00161	1.07037e+06	-1.43554	L-Proline	HMDB00162	6.50149e+06	-0.119987	L-Threonine	HMDB00167	701585	-0.812752	L-Asparagine	HMDB00168	385060	0.279843	L-Isoleucine	HMDB00172	1.46245e+07	1.12178	L-Histidine	HMDB00177	1.8861e+06	-0.506811	L-Lysine	HMDB00182	1.95121e+06	-0.244687	L-Serine	HMDB00187	521571	-0.0452344	L-Aspartic acid
id535	Glycine	HMDB00123	98747.2	-1.32298	L-Glutamic acid	HMDB00148	2.15782e+06	-0.878526	L-Tyrosine	HMDB00158	2.79922e+06	0.377523	L-Phenylalanine	HMDB00159	4.29532e+06	-0.461121	L-Alanine	HMDB00161	1.76034e+06	-0.185849	L-Proline	HMDB00162	6.77896e+06	0.0103673	L-Threonine	HMDB00167	744316	-0.709946	L-Asparagine	HMDB00168	334890	-0.254509	L-Isoleucine	HMDB00172	1.14144e+07	0.267338	L-Histidine	HMDB00177	1.84222e+06	-0.591369	L-Lysine	HMDB00182	1.91017e+06	-0.295503	L-Serine	HMDB00187	372081	-1.12048	L-Aspartic acid
id536	Glycine	HMDB00123	120327	-0.900701	L-Glutamic acid	HMDB00148	1.7842e+06	-1.04732	L-Tyrosine	HMDB00158	2.1606e+06	-0.317166	L-Phenylalanine	HMDB00159	5.12861e+06	0.0939153	L-Alanine	HMDB00161	1.01394e+06	-1.53773	L-Proline	HMDB00162	3.17942e+06	-1.68071	L-Threonine	HMDB00167	769495	-0.649367	L-Asparagine	HMDB00168	390357	0.336259	L-Isoleucine	HMDB00172	5.05719e+07	10.6903	L-Histidine	HMDB00177	2.16104e+06	0.0229231	L-Lysine	HMDB00182	1.83915e+06	-0.383449	L-Serine	HMDB00187	358924	-1.21511	L-Aspartic acid
id537	Glycine	HMDB00123	213599	0.924498	L-Glutamic acid	HMDB00148	2.55589e+06	-0.698686	L-Tyrosine	HMDB00158	2.65294e+06	0.218399	L-Phenylalanine	HMDB00159	6.17581e+06	0.791435	L-Alanine	HMDB00161	1.77967e+06	-0.150841	L-Proline	HMDB00162	7.80452e+06	0.49218	L-Threonine	HMDB00167	968193	-0.171323	L-Asparagine	HMDB00168	509325	1.60337	L-Isoleucine	HMDB00172	1.11552e+07	0.198347	L-Histidine	HMDB00177	2.31824e+06	0.325806	L-Lysine	HMDB00182	1.81357e+06	-0.415126	L-Serine	HMDB00187	722932	1.4031	L-Aspartic acid
id538	Glycine	HMDB00123	226823	1.18328	L-Glutamic acid	HMDB00148	649806	-1.55983	L-Tyrosine	HMDB00158	1.66624e+06	-0.854941	L-Phenylalanine	HMDB00159	3.76264e+06	-0.815928	L-Alanine	HMDB00161	1.7296e+06	-0.241531	L-Proline	HMDB00162	4.51484e+06	-1.05332	L-Threonine	HMDB00167	1.28191e+06	0.583432	L-Asparagine	HMDB00168	503427	1.54056	L-Isoleucine	HMDB00172	1.01913e+07	-0.0582342	L-Histidine	HMDB00177	2.0551e+06	-0.18119	L-Lysine	HMDB00182	1.6311e+06	-0.641089	L-Serine	HMDB00187	702150	1.25363	L-Aspartic acid
id539	Glycine	HMDB00123	136484	-0.584538	L-Glutamic acid	HMDB00148	5.38454e+06	0.57926	L-Tyrosine	HMDB00158	2.83726e+06	0.418902	L-Phenylalanine	HMDB00159	5.17831e+06	0.127017	L-Alanine	HMDB00161	1.79388e+06	-0.125105	L-Proline	HMDB00162	8.35672e+06	0.751608	L-Threonine	HMDB00167	1.19191e+06	0.366922	L-Asparagine	HMDB00168	561997	2.16437	L-Isoleucine	HMDB00172	1.44e+07	1.06204	L-Histidine	HMDB00177	2.25884e+06	0.21136	L-Lysine	HMDB00182	2.42334e+06	0.339954	L-Serine	HMDB00187	720842	1.38807	L-Aspartic acid
id540	Glycine	HMDB00123	175911	0.187003	L-Glutamic acid	HMDB00148	1.38693e+06	-1.2268	L-Tyrosine	HMDB00158	2.31044e+06	-0.154171	L-Phenylalanine	HMDB00159	4.62493e+06	-0.241572	L-Alanine	HMDB00161	2.1335e+06	0.490011	L-Proline	HMDB00162	5.58995e+06	-0.548234	L-Threonine	HMDB00167	970136	-0.166649	L-Asparagine	HMDB00168	334451	-0.259187	L-Isoleucine	HMDB00172	1.1093e+07	0.181768	L-Histidine	HMDB00177	2.27255e+06	0.237787	L-Lysine	HMDB00182	2.44913e+06	0.371884	L-Serine	HMDB00187	530057	0.0158014	L-Aspartic acid
id541	Glycine	HMDB00123	302544	2.66502	L-Glutamic acid	HMDB00148	1.0285e+07	2.79319	L-Tyrosine	HMDB00158	4.54914e+06	2.28109	L-Phenylalanine	HMDB00159	3.61131e+06	-0.916725	L-Alanine	HMDB00161	1.93493e+06	0.13036	L-Proline	HMDB00162	9.0575e+06	1.08083	L-Threonine	HMDB00167	2.3428e+06	3.13583	L-Asparagine	HMDB00168	536767	1.89565	L-Isoleucine	HMDB00172	9.21017e+06	-0.319392	L-Histidine	HMDB00177	3.47922e+06	2.56273	L-Lysine	HMDB00182	2.93089e+06	0.968455	L-Serine	HMDB00187	1.17213e+06	4.6341	L-Aspartic acid
id542	Glycine	HMDB00123	205668	0.769289	L-Glutamic acid	HMDB00148	822322	-1.48189	L-Tyrosine	HMDB00158	8.5585e+06	6.64249	L-Phenylalanine	HMDB00159	9.91134e+06	3.27959	L-Alanine	HMDB00161	2.07673e+06	0.387184	L-Proline	HMDB00162	1.01478e+07	1.59308	L-Threonine	HMDB00167	1.50339e+06	1.1163	L-Asparagine	HMDB00168	560197	2.14521	L-Isoleucine	HMDB00172	1.08715e+07	0.122821	L-Histidine	HMDB00177	2.70881e+06	1.07835	L-Lysine	HMDB00182	2.58741e+06	0.543125	L-Serine	HMDB00187	732419	1.47134	L-Aspartic acid
id543	Glycine	HMDB00123	84282.6	-1.60604	L-Glutamic acid	HMDB00148	1.44222e+06	-1.20183	L-Tyrosine	HMDB00158	1.21119e+06	-1.34995	L-Phenylalanine	HMDB00159	3.89489e+06	-0.727835	L-Alanine	HMDB00161	1.64723e+06	-0.390724	L-Proline	HMDB00162	5.89549e+06	-0.404691	L-Threonine	HMDB00167	1.07461e+06	0.0846917	L-Asparagine	HMDB00168	350765	-0.0854202	L-Isoleucine	HMDB00172	9.42421e+06	-0.262421	L-Histidine	HMDB00177	2.16122e+06	0.0232774	L-Lysine	HMDB00182	2.26304e+06	0.141451	L-Serine	HMDB00187	387235	-1.01148	L-Aspartic acid
id544	Glycine	HMDB00123	145607	-0.406013	L-Glutamic acid	HMDB00148	1.97786e+06	-0.959832	L-Tyrosine	HMDB00158	1.92042e+06	-0.578441	L-Phenylalanine	HMDB00159	3.82946e+06	-0.771418	L-Alanine	HMDB00161	2.23802e+06	0.679317	L-Proline	HMDB00162	5.35443e+06	-0.658883	L-Threonine	HMDB00167	1.00858e+06	-0.074162	L-Asparagine	HMDB00168	271430	-0.930411	L-Isoleucine	HMDB00172	9.81506e+06	-0.158384	L-Histidine	HMDB00177	1.97361e+06	-0.338208	L-Lysine	HMDB00182	1.14293e+06	-1.24559	L-Serine	HMDB00187	531959	0.0294829	L-Aspartic acid
id545	Glycine	HMDB00123	270275	2.03356	L-Glutamic acid	HMDB00148	1.22832e+06	-1.29846	L-Tyrosine	HMDB00158	2.91639e+06	0.504975	L-Phenylalanine	HMDB00159	6.2335e+06	0.829856	L-Alanine	HMDB00161	2.34629e+06	0.875408	L-Proline	HMDB00162	1.06635e+07	1.83535	L-Threonine	HMDB00167	1.27671e+06	0.570937	L-Asparagine	HMDB00168	471866	1.2044	L-Isoleucine	HMDB00172	2.0022e+07	2.5585	L-Histidine	HMDB00177	2.60419e+06	0.876775	L-Lysine	HMDB00182	3.37634e+06	1.52006	L-Serine	HMDB00187	514100	-0.0989667	L-Aspartic acid
id546	Glycine	HMDB00123	241880	1.47792	L-Glutamic acid	HMDB00148	1.85837e+06	-1.01381	L-Tyrosine	HMDB00158	1.28747e+06	-1.26696	L-Phenylalanine	HMDB00159	5.04882e+06	0.0407662	L-Alanine	HMDB00161	2.30565e+06	0.801802	L-Proline	HMDB00162	8.79854e+06	0.959176	L-Threonine	HMDB00167	799139	-0.578049	L-Asparagine	HMDB00168	386335	0.293427	L-Isoleucine	HMDB00172	6.61558e+06	-1.01002	L-Histidine	HMDB00177	1.84428e+06	-0.587393	L-Lysine	HMDB00182	1.28191e+06	-1.07349	L-Serine	HMDB00187	476024	-0.372843	L-Aspartic acid
id547	Glycine	HMDB00123	212485	0.902697	L-Glutamic acid	HMDB00148	3.35821e+06	-0.336208	L-Tyrosine	HMDB00158	3.60327e+06	1.25217	L-Phenylalanine	HMDB00159	8.1352e+06	2.09654	L-Alanine	HMDB00161	2.37843e+06	0.933632	L-Proline	HMDB00162	1.237e+07	2.63704	L-Threonine	HMDB00167	1.40898e+06	0.889147	L-Asparagine	HMDB00168	588984	2.45181	L-Isoleucine	HMDB00172	2.12471e+07	2.88459	L-Histidine	HMDB00177	3.30796e+06	2.23276	L-Lysine	HMDB00182	2.53883e+06	0.482968	L-Serine	HMDB00187	914141	2.77842	L-Aspartic acid
id548	Glycine	HMDB00123	143076	-0.455527	L-Glutamic acid	HMDB00148	687858	-1.54263	L-Tyrosine	HMDB00158	3.25459e+06	0.872879	L-Phenylalanine	HMDB00159	5.58397e+06	0.397224	L-Alanine	HMDB00161	2.05045e+06	0.339589	L-Proline	HMDB00162	8.05058e+06	0.607782	L-Threonine	HMDB00167	1.10702e+06	0.162683	L-Asparagine	HMDB00168	375355	0.176478	L-Isoleucine	HMDB00172	1.5344e+07	1.31331	L-Histidine	HMDB00177	2.63986e+06	0.945495	L-Lysine	HMDB00182	2.37536e+06	0.280541	L-Serine	HMDB00187	614382	0.62233	L-Aspartic acid
id549	Glycine	HMDB00123	186569	0.395554	L-Glutamic acid	HMDB00148	1.93345e+06	-0.979893	L-Tyrosine	HMDB00158	1.6025e+06	-0.924277	L-Phenylalanine	HMDB00159	3.91465e+06	-0.714679	L-Alanine	HMDB00161	1.85762e+06	-0.00966709	L-Proline	HMDB00162	5.17282e+06	-0.744202	L-Threonine	HMDB00167	636613	-0.969067	L-Asparagine	HMDB00168	275833	-0.883512	L-Isoleucine	HMDB00172	6.44823e+06	-1.05457	L-Histidine	HMDB00177	1.51975e+06	-1.21269	L-Lysine	HMDB00182	1.50762e+06	-0.793996	L-Serine	HMDB00187	478828	-0.352676	L-Aspartic acid
id550	Glycine	HMDB00123	134158	-0.930876	L-Glutamic acid	HMDB00148	1.82863e+06	-1.11219	L-Tyrosine	HMDB00158	2.83176e+06	0.762779	L-Phenylalanine	HMDB00159	4.62028e+06	-0.153154	L-Alanine	HMDB00161	3.21468e+06	4.66037	L-Proline	HMDB00162	9.85507e+06	2.04297	L-Threonine	HMDB00167	1.8583e+06	3.21985	L-Asparagine	HMDB00168	468955	1.60537	L-Isoleucine	HMDB00172	1.39909e+07	1.13032	L-Histidine	HMDB00177	2.17931e+06	0.44333	L-Lysine	HMDB00182	2.54576e+06	1.44272	L-Serine	HMDB00187	486298	-0.25211	L-Aspartic acid
id551	Glycine	HMDB00123	648103	3.13317	L-Glutamic acid	HMDB00148	1.22692e+06	-1.40802	L-Tyrosine	HMDB00158	1.98473e+06	-0.502045	L-Phenylalanine	HMDB00159	5.58043e+06	0.627176	L-Alanine	HMDB00161	2.51321e+06	2.46362	L-Proline	HMDB00162	1.05352e+07	2.43301	L-Threonine	HMDB00167	1.13516e+06	0.66808	L-Asparagine	HMDB00168	340764	-0.000447536	L-Isoleucine	HMDB00172	1.22088e+07	0.612194	L-Histidine	HMDB00177	2.34755e+06	0.919622	L-Lysine	HMDB00182	1.88811e+06	0.154441	L-Serine	HMDB00187	454575	-0.533244	L-Aspartic acid
id552	Glycine	HMDB00123	192059	-0.473022	L-Glutamic acid	HMDB00148	1.01154e+06	-1.51391	L-Tyrosine	HMDB00158	3.05539e+06	1.0967	L-Phenylalanine	HMDB00159	5.93466e+06	0.915063	L-Alanine	HMDB00161	2.31734e+06	1.85024	L-Proline	HMDB00162	8.61093e+06	1.32945	L-Threonine	HMDB00167	884952	-0.214819	L-Asparagine	HMDB00168	375612	0.436084	L-Isoleucine	HMDB00172	1.18991e+07	0.522166	L-Histidine	HMDB00177	2.11766e+06	0.268801	L-Lysine	HMDB00182	1.93958e+06	0.255264	L-Serine	HMDB00187	410456	-0.924242	L-Aspartic acid
id553	Glycine	HMDB00123	197548	-0.429616	L-Glutamic acid	HMDB00148	1.18914e+06	-1.42659	L-Tyrosine	HMDB00158	5.33833e+06	4.5057	L-Phenylalanine	HMDB00159	7.03875e+06	1.81237	L-Alanine	HMDB00161	1.82144e+06	0.297258	L-Proline	HMDB00162	1.30851e+07	3.89539	L-Threonine	HMDB00167	1.07916e+06	0.470474	L-Asparagine	HMDB00168	382180	0.518363	L-Isoleucine	HMDB00172	1.97859e+07	2.81514	L-Histidine	HMDB00177	2.33273e+06	0.877683	L-Lysine	HMDB00182	2.9529e+06	2.24028	L-Serine	HMDB00187	456140	-0.519375	L-Aspartic acid
id554	Glycine	HMDB00123	168729	-0.6575	L-Glutamic acid	HMDB00148	3.53515e+06	-0.273212	L-Tyrosine	HMDB00158	3.31938e+06	1.4909	L-Phenylalanine	HMDB00159	5.15626e+06	0.282445	L-Alanine	HMDB00161	3.0451e+06	4.12929	L-Proline	HMDB00162	9.05472e+06	1.58396	L-Threonine	HMDB00167	1.31185e+06	1.29158	L-Asparagine	HMDB00168	613216	3.41248	L-Isoleucine	HMDB00172	1.08169e+07	0.207537	L-Histidine	HMDB00177	2.13552e+06	0.319377	L-Lysine	HMDB00182	2.33007e+06	1.0202	L-Serine	HMDB00187	629755	1.01924	L-Aspartic acid
id555	Glycine	HMDB00123	237889	-0.110615	L-Glutamic acid	HMDB00148	482828	-1.77384	L-Tyrosine	HMDB00158	1.88801e+06	-0.646475	L-Phenylalanine	HMDB00159	4.73826e+06	-0.0572671	L-Alanine	HMDB00161	1.80194e+06	0.236196	L-Proline	HMDB00162	9.25975e+06	1.70155	L-Threonine	HMDB00167	1.69054e+06	2.6279	L-Asparagine	HMDB00168	408588	0.849173	L-Isoleucine	HMDB00172	1.04059e+07	0.0880369	L-Histidine	HMDB00177	2.31298e+06	0.821779	L-Lysine	HMDB00182	2.7253e+06	1.79443	L-Serine	HMDB00187	527191	0.110291	L-Aspartic acid
id556	Glycine	HMDB00123	147848	-0.822621	L-Glutamic acid	HMDB00148	683755	-1.67505	L-Tyrosine	HMDB00158	3.03618e+06	1.06802	L-Phenylalanine	HMDB00159	3.71493e+06	-0.888942	L-Alanine	HMDB00161	1.92534e+06	0.622654	L-Proline	HMDB00162	6.14362e+06	-0.0855712	L-Threonine	HMDB00167	1.2594e+06	1.1065	L-Asparagine	HMDB00168	324992	-0.198013	L-Isoleucine	HMDB00172	1.09738e+07	0.253138	L-Histidine	HMDB00177	1.70499e+06	-0.899457	L-Lysine	HMDB00182	2.06588e+06	0.502683	L-Serine	HMDB00187	400284	-1.01438	L-Aspartic acid
id557	Glycine	HMDB00123	227335	-0.19407	L-Glutamic acid	HMDB00148	563381	-1.73423	L-Tyrosine	HMDB00158	2.12111e+06	-0.298403	L-Phenylalanine	HMDB00159	3.5354e+06	-1.03484	L-Alanine	HMDB00161	990566	-2.30472	L-Proline	HMDB00162	3.59494e+06	-1.54725	L-Threonine	HMDB00167	587883	-1.26309	L-Asparagine	HMDB00168	244634	-1.20463	L-Isoleucine	HMDB00172	8.73669e+06	-0.397263	L-Histidine	HMDB00177	1.96346e+06	-0.167743	L-Lysine	HMDB00182	1.55798e+06	-0.492254	L-Serine	HMDB00187	428572	-0.76369	L-Aspartic acid
id558	Glycine	HMDB00123	299350	0.375388	L-Glutamic acid	HMDB00148	1.44211e+06	-1.30222	L-Tyrosine	HMDB00158	2.43768e+06	0.174312	L-Phenylalanine	HMDB00159	5.13763e+06	0.267306	L-Alanine	HMDB00161	1.94385e+06	0.680597	L-Proline	HMDB00162	8.11037e+06	1.04238	L-Threonine	HMDB00167	921531	-0.0857417	L-Asparagine	HMDB00168	384744	0.550481	L-Isoleucine	HMDB00172	1.30547e+07	0.858122	L-Histidine	HMDB00177	1.80999e+06	-0.602207	L-Lysine	HMDB00182	2.11608e+06	0.601022	L-Serine	HMDB00187	749545	2.08085	L-Aspartic acid
id559	Glycine	HMDB00123	133601	-0.93528	L-Glutamic acid	HMDB00148	2.16648e+06	-0.946097	L-Tyrosine	HMDB00158	3.10081e+06	1.16452	L-Phenylalanine	HMDB00159	3.84199e+06	-0.785681	L-Alanine	HMDB00161	1.51245e+06	-0.670366	L-Proline	HMDB00162	5.73149e+06	-0.321927	L-Threonine	HMDB00167	1.13214e+06	0.657435	L-Asparagine	HMDB00168	360597	0.247994	L-Isoleucine	HMDB00172	1.05804e+07	0.138782	L-Histidine	HMDB00177	2.12985e+06	0.303316	L-Lysine	HMDB00182	2.16399e+06	0.694864	L-Serine	HMDB00187	479310	-0.314041	L-Aspartic acid
id560	Glycine	HMDB00123	185878	-0.521897	L-Glutamic acid	HMDB00148	2.99315e+06	-0.539677	L-Tyrosine	HMDB00158	1.65436e+06	-0.995375	L-Phenylalanine	HMDB00159	4.64822e+06	-0.130443	L-Alanine	HMDB00161	1.87415e+06	0.462328	L-Proline	HMDB00162	5.29064e+06	-0.574757	L-Threonine	HMDB00167	803994	-0.500498	L-Asparagine	HMDB00168	395895	0.690167	L-Isoleucine	HMDB00172	1.06251e+07	0.151753	L-Histidine	HMDB00177	2.56613e+06	1.53844	L-Lysine	HMDB00182	2.25823e+06	0.879469	L-Serine	HMDB00187	449389	-0.579208	L-Aspartic acid
id561	Glycine	HMDB00123	155964	-0.758444	L-Glutamic acid	HMDB00148	1.21985e+06	-1.41149	L-Tyrosine	HMDB00158	2.24432e+06	-0.114417	L-Phenylalanine	HMDB00159	6.68676e+06	1.5263	L-Alanine	HMDB00161	2.20496e+06	1.49831	L-Proline	HMDB00162	1.36131e+07	4.19821	L-Threonine	HMDB00167	1.24178e+06	1.04434	L-Asparagine	HMDB00168	470745	1.62779	L-Isoleucine	HMDB00172	1.61275e+07	1.7515	L-Histidine	HMDB00177	2.42905e+06	1.15036	L-Lysine	HMDB00182	2.92627e+06	2.18811	L-Serine	HMDB00187	397724	-1.03708	L-Aspartic acid
id562	Glycine	HMDB00123	163012	-0.702708	L-Glutamic acid	HMDB00148	1.57241e+06	-1.23816	L-Tyrosine	HMDB00158	3.06929e+06	1.11747	L-Phenylalanine	HMDB00159	4.33445e+06	-0.38545	L-Alanine	HMDB00161	1.97555e+06	0.779874	L-Proline	HMDB00162	6.97092e+06	0.388893	L-Threonine	HMDB00167	1.06723e+06	0.428383	L-Asparagine	HMDB00168	456797	1.45307	L-Isoleucine	HMDB00172	9.57869e+06	-0.152464	L-Histidine	HMDB00177	1.49429e+06	-1.49596	L-Lysine	HMDB00182	2.00538e+06	0.384166	L-Serine	HMDB00187	590777	0.673806	L-Aspartic acid
id563	Glycine	HMDB00123	1.76465e+06	11.9623	L-Glutamic acid	HMDB00148	1.71378e+06	-1.16866	L-Tyrosine	HMDB00158	1.35842e+06	-1.43728	L-Phenylalanine	HMDB00159	3.51028e+06	-1.05526	L-Alanine	HMDB00161	1.17342e+06	-1.7321	L-Proline	HMDB00162	4.08648e+06	-1.26535	L-Threonine	HMDB00167	442772	-1.77515	L-Asparagine	HMDB00168	241187	-1.24782	L-Isoleucine	HMDB00172	5.61195e+06	-1.30573	L-Histidine	HMDB00177	1.44295e+06	-1.6413	L-Lysine	HMDB00182	816904	-1.94395	L-Serine	HMDB00187	305220	-1.85687	L-Aspartic acid
id564	Glycine	HMDB00123	180508	-0.564361	L-Glutamic acid	HMDB00148	1.16891e+06	-1.43654	L-Tyrosine	HMDB00158	3.00498e+06	1.02143	L-Phenylalanine	HMDB00159	5.75623e+06	0.770053	L-Alanine	HMDB00161	2.78243e+06	3.30672	L-Proline	HMDB00162	1.41369e+07	4.4986	L-Threonine	HMDB00167	1.74558e+06	2.82208	L-Asparagine	HMDB00168	477890	1.7173	L-Isoleucine	HMDB00172	1.81087e+07	2.3275	L-Histidine	HMDB00177	2.55737e+06	1.51363	L-Lysine	HMDB00182	2.73071e+06	1.80501	L-Serine	HMDB00187	761583	2.18754	L-Aspartic acid
id565	Glycine	HMDB00123	283321	0.248639	L-Glutamic acid	HMDB00148	1.36546e+06	-1.3399	L-Tyrosine	HMDB00158	2.27456e+06	-0.069261	L-Phenylalanine	HMDB00159	6.01361e+06	0.979222	L-Alanine	HMDB00161	1.74307e+06	0.0518543	L-Proline	HMDB00162	7.60399e+06	0.751964	L-Threonine	HMDB00167	940732	-0.017988	L-Asparagine	HMDB00168	363183	0.280395	L-Isoleucine	HMDB00172	9.69056e+06	-0.119941	L-Histidine	HMDB00177	2.23654e+06	0.605365	L-Lysine	HMDB00182	2.12451e+06	0.617534	L-Serine	HMDB00187	452857	-0.548472	L-Aspartic acid
id566	Glycine	HMDB00123	159548	-0.730099	L-Glutamic acid	HMDB00148	565260	-1.73331	L-Tyrosine	HMDB00158	3.62948e+06	1.95396	L-Phenylalanine	HMDB00159	6.0555e+06	1.01327	L-Alanine	HMDB00161	1.72631e+06	-0.000662304	L-Proline	HMDB00162	6.76771e+06	0.272352	L-Threonine	HMDB00167	918819	-0.0953121	L-Asparagine	HMDB00168	419196	0.982047	L-Isoleucine	HMDB00172	1.21259e+07	0.588091	L-Histidine	HMDB00177	2.16081e+06	0.390964	L-Lysine	HMDB00182	2.25943e+06	0.88182	L-Serine	HMDB00187	444651	-0.621194	L-Aspartic acid
id567	Glycine	HMDB00123	337780	0.679276	L-Glutamic acid	HMDB00148	977234	-1.53077	L-Tyrosine	HMDB00158	2.44283e+06	0.181999	L-Phenylalanine	HMDB00159	4.94001e+06	0.106697	L-Alanine	HMDB00161	1.99134e+06	0.829334	L-Proline	HMDB00162	7.81757e+06	0.874449	L-Threonine	HMDB00167	837630	-0.381808	L-Asparagine	HMDB00168	314452	-0.330051	L-Isoleucine	HMDB00172	1.08656e+07	0.221699	L-Histidine	HMDB00177	2.17852e+06	0.441116	L-Lysine	HMDB00182	1.87937e+06	0.137335	L-Serine	HMDB00187	264986	-2.21344	L-Aspartic acid
id568	Glycine	HMDB00123	140293	-0.882364	L-Glutamic acid	HMDB00148	878117	-1.5795	L-Tyrosine	HMDB00158	1.70102e+06	-0.925699	L-Phenylalanine	HMDB00159	3.83854e+06	-0.788485	L-Alanine	HMDB00161	1.66048e+06	-0.206809	L-Proline	HMDB00162	8.73189e+06	1.39882	L-Threonine	HMDB00167	715102	-0.814174	L-Asparagine	HMDB00168	273566	-0.842209	L-Isoleucine	HMDB00172	9.1513e+06	-0.276722	L-Histidine	HMDB00177	1.70019e+06	-0.913064	L-Lysine	HMDB00182	1.09556e+06	-1.39808	L-Serine	HMDB00187	304400	-1.86414	L-Aspartic acid
id569	Glycine	HMDB00123	214748	-0.293603	L-Glutamic acid	HMDB00148	2.57401e+06	-0.745739	L-Tyrosine	HMDB00158	4.02966e+06	2.55152	L-Phenylalanine	HMDB00159	1.13212e+07	5.29273	L-Alanine	HMDB00161	3.33671e+06	5.04252	L-Proline	HMDB00162	9.93401e+06	2.08824	L-Threonine	HMDB00167	1.09717e+06	0.534049	L-Asparagine	HMDB00168	574126	2.92281	L-Isoleucine	HMDB00172	1.2782e+07	0.778855	L-Histidine	HMDB00177	2.75311e+06	2.06779	L-Lysine	HMDB00182	2.38295e+06	1.12379	L-Serine	HMDB00187	464038	-0.449381	L-Aspartic acid
id570	Glycine	HMDB00123	153861	-0.775072	L-Glutamic acid	HMDB00148	689074	-1.67244	L-Tyrosine	HMDB00158	1.13842e+06	-1.76579	L-Phenylalanine	HMDB00159	3.67095e+06	-0.924686	L-Alanine	HMDB00161	1.40832e+06	-0.99646	L-Proline	HMDB00162	5.01087e+06	-0.735207	L-Threonine	HMDB00167	753463	-0.678809	L-Asparagine	HMDB00168	234020	-1.33759	L-Isoleucine	HMDB00172	7.53516e+06	-0.746592	L-Histidine	HMDB00177	1.53546e+06	-1.37941	L-Lysine	HMDB00182	1.4691e+06	-0.666355	L-Serine	HMDB00187	313683	-1.78187	L-Aspartic acid
id571	Glycine	HMDB00123	169962	-0.647749	L-Glutamic acid	HMDB00148	618930	-1.70692	L-Tyrosine	HMDB00158	1.91817e+06	-0.60144	L-Phenylalanine	HMDB00159	3.77482e+06	-0.840264	L-Alanine	HMDB00161	2.44633e+06	2.25418	L-Proline	HMDB00162	8.35806e+06	1.18443	L-Threonine	HMDB00167	996941	0.180359	L-Asparagine	HMDB00168	443147	1.28207	L-Isoleucine	HMDB00172	8.88164e+06	-0.355121	L-Histidine	HMDB00177	1.92322e+06	-0.281659	L-Lysine	HMDB00182	1.56361e+06	-0.48121	L-Serine	HMDB00187	510648	-0.036315	L-Aspartic acid
id572	Glycine	HMDB00123	213181	-0.305999	L-Glutamic acid	HMDB00148	959566	-1.53945	L-Tyrosine	HMDB00158	2.4852e+06	0.245277	L-Phenylalanine	HMDB00159	5.06529e+06	0.208512	L-Alanine	HMDB00161	2.13346e+06	1.2744	L-Proline	HMDB00162	8.70243e+06	1.38192	L-Threonine	HMDB00167	963384	0.0619434	L-Asparagine	HMDB00168	415923	0.941058	L-Isoleucine	HMDB00172	9.49042e+06	-0.178126	L-Histidine	HMDB00177	2.30871e+06	0.809666	L-Lysine	HMDB00182	1.95779e+06	0.290949	L-Serine	HMDB00187	516535	0.0158609	L-Aspartic acid
id573	Glycine	HMDB00123	158881	-0.0644339	L-Glutamic acid	HMDB00148	767721	-1.774	L-Tyrosine	HMDB00158	3.5839e+06	-1.14014	L-Phenylalanine	HMDB00159	4.10903e+06	-0.595417	L-Alanine	HMDB00161	2.03786e+06	-0.193824	L-Proline	HMDB00162	6.32737e+06	-0.380964	L-Threonine	HMDB00167	1.03578e+06	0.438597	L-Asparagine	HMDB00168	290504	-0.146945	L-Isoleucine	HMDB00172	1.11184e+07	-0.203637	L-Histidine	HMDB00177	1.98611e+06	0.630748	L-Lysine	HMDB00182	2.18263e+06	0.42309	L-Serine	HMDB00187	352176	-0.697318	L-Aspartic acid
id574	Glycine	HMDB00123	140521	-0.408689	L-Glutamic acid	HMDB00148	1.74832e+06	-0.943524	L-Tyrosine	HMDB00158	4.81137e+06	-0.272985	L-Phenylalanine	HMDB00159	8.06477e+06	1.76085	L-Alanine	HMDB00161	2.33592e+06	0.295916	L-Proline	HMDB00162	9.42297e+06	0.586697	L-Threonine	HMDB00167	998607	0.304093	L-Asparagine	HMDB00168	344078	0.660062	L-Isoleucine	HMDB00172	2.01892e+07	2.02151	L-Histidine	HMDB00177	1.83511e+06	0.177515	L-Lysine	HMDB00182	2.58426e+06	1.07295	L-Serine	HMDB00187	406179	-0.126438	L-Aspartic acid
id575	Glycine	HMDB00123	108293	-1.01297	L-Glutamic acid	HMDB00148	1.05283e+06	-1.53254	L-Tyrosine	HMDB00158	4.89015e+06	-0.217335	L-Phenylalanine	HMDB00159	5.4346e+06	0.194166	L-Alanine	HMDB00161	1.9473e+06	-0.342631	L-Proline	HMDB00162	6.9964e+06	-0.17183	L-Threonine	HMDB00167	794271	-0.435313	L-Asparagine	HMDB00168	312348	0.1821	L-Isoleucine	HMDB00172	1.45922e+07	0.648517	L-Histidine	HMDB00177	1.36419e+06	-1.23599	L-Lysine	HMDB00182	1.9724e+06	0.0829392	L-Serine	HMDB00187	343084	-0.793426	L-Aspartic acid
id576	Glycine	HMDB00123	207243	0.84237	L-Glutamic acid	HMDB00148	2.28072e+06	-0.492635	L-Tyrosine	HMDB00158	3.65107e+06	-1.09268	L-Phenylalanine	HMDB00159	8.1886e+06	1.83461	L-Alanine	HMDB00161	3.41421e+06	2.06767	L-Proline	HMDB00162	1.44479e+07	2.15744	L-Threonine	HMDB00167	1.11228e+06	0.715443	L-Asparagine	HMDB00168	360427	0.906335	L-Isoleucine	HMDB00172	1.73297e+07	1.32005	L-Histidine	HMDB00177	2.61158e+06	2.50816	L-Lysine	HMDB00182	2.46054e+06	0.872761	L-Serine	HMDB00187	492247	0.783401	L-Aspartic acid
id577	Glycine	HMDB00123	160278	-0.038235	L-Glutamic acid	HMDB00148	1.35728e+06	-1.2747	L-Tyrosine	HMDB00158	5.91612e+06	0.507462	L-Phenylalanine	HMDB00159	5.06778e+06	-0.024333	L-Alanine	HMDB00161	2.42091e+06	0.435565	L-Proline	HMDB00162	1.76741e+07	3.16592	L-Threonine	HMDB00167	937717	0.0837569	L-Asparagine	HMDB00168	303113	0.0429872	L-Isoleucine	HMDB00172	1.32082e+07	0.30901	L-Histidine	HMDB00177	2.08799e+06	0.936553	L-Lysine	HMDB00182	2.84308e+06	1.49173	L-Serine	HMDB00187	323906	-0.996162	L-Aspartic acid
id578	Glycine	HMDB00123	236621	1.39322	L-Glutamic acid	HMDB00148	2.02717e+06	-0.707364	L-Tyrosine	HMDB00158	8.22388e+06	2.13779	L-Phenylalanine	HMDB00159	7.38893e+06	1.35828	L-Alanine	HMDB00161	2.99483e+06	1.37858	L-Proline	HMDB00162	1.56012e+07	2.51797	L-Threonine	HMDB00167	1.40217e+06	1.7644	L-Asparagine	HMDB00168	423130	1.85087	L-Isoleucine	HMDB00172	1.27329e+07	0.19243	L-Histidine	HMDB00177	1.92104e+06	0.435458	L-Lysine	HMDB00182	3.71896e+06	2.90894	L-Serine	HMDB00187	795373	3.98782	L-Aspartic acid
id579	Glycine	HMDB00123	159772	-0.0477272	L-Glutamic acid	HMDB00148	745493	-1.79282	L-Tyrosine	HMDB00158	4.74367e+06	-0.320818	L-Phenylalanine	HMDB00159	4.86577e+06	-0.144661	L-Alanine	HMDB00161	3.3098e+06	1.8961	L-Proline	HMDB00162	1.00486e+07	0.782269	L-Threonine	HMDB00167	990434	0.274518	L-Asparagine	HMDB00168	422373	1.83946	L-Isoleucine	HMDB00172	1.23736e+07	0.104286	L-Histidine	HMDB00177	2.01197e+06	0.708388	L-Lysine	HMDB00182	2.2153e+06	0.475955	L-Serine	HMDB00187	384596	-0.354598	L-Aspartic acid
id580	Glycine	HMDB00123	153727	-0.161077	L-Glutamic acid	HMDB00148	1.70762e+06	-0.977996	L-Tyrosine	HMDB00158	5.82702e+06	0.444521	L-Phenylalanine	HMDB00159	3.21923e+06	-1.12544	L-Alanine	HMDB00161	2.12829e+06	-0.0452324	L-Proline	HMDB00162	7.20251e+06	-0.107403	L-Threonine	HMDB00167	880901	-0.121837	L-Asparagine	HMDB00168	363026	0.945495	L-Isoleucine	HMDB00172	6.1171e+06	-1.43048	L-Histidine	HMDB00177	1.64598e+06	-0.390158	L-Lysine	HMDB00182	2.03989e+06	0.192139	L-Serine	HMDB00187	302793	-1.21935	L-Aspartic acid
id581	Glycine	HMDB00123	149898	-0.232866	L-Glutamic acid	HMDB00148	1.79384e+06	-0.904976	L-Tyrosine	HMDB00158	5.73495e+06	0.379474	L-Phenylalanine	HMDB00159	3.86104e+06	-0.743133	L-Alanine	HMDB00161	1.4795e+06	-1.11126	L-Proline	HMDB00162	4.32198e+06	-1.00783	L-Threonine	HMDB00167	841496	-0.264425	L-Asparagine	HMDB00168	278146	-0.3331	L-Isoleucine	HMDB00172	8.3557e+06	-0.881337	L-Histidine	HMDB00177	1.64899e+06	-0.381131	L-Lysine	HMDB00182	1.64592e+06	-0.445323	L-Serine	HMDB00187	550867	1.40309	L-Aspartic acid
id582	Glycine	HMDB00123	174443	0.227351	L-Glutamic acid	HMDB00148	1.00592e+06	-1.57226	L-Tyrosine	HMDB00158	5.3645e+06	0.117768	L-Phenylalanine	HMDB00159	4.79268e+06	-0.188195	L-Alanine	HMDB00161	2.32429e+06	0.276817	L-Proline	HMDB00162	5.09654e+06	-0.765711	L-Threonine	HMDB00167	951109	0.132215	L-Asparagine	HMDB00168	349968	0.748798	L-Isoleucine	HMDB00172	1.20032e+07	0.01343	L-Histidine	HMDB00177	2.07439e+06	0.895753	L-Lysine	HMDB00182	2.62224e+06	1.1344	L-Serine	HMDB00187	462024	0.463914	L-Aspartic acid
id583	Glycine	HMDB00123	177693	0.288304	L-Glutamic acid	HMDB00148	1.00623e+06	-1.572	L-Tyrosine	HMDB00158	5.67338e+06	0.335979	L-Phenylalanine	HMDB00159	4.41995e+06	-0.410217	L-Alanine	HMDB00161	2.57548e+06	0.689538	L-Proline	HMDB00162	7.70288e+06	0.0490091	L-Threonine	HMDB00167	1.1134e+06	0.719487	L-Asparagine	HMDB00168	370491	1.05793	L-Isoleucine	HMDB00172	9.86623e+06	-0.510791	L-Histidine	HMDB00177	1.52147e+06	-0.763891	L-Lysine	HMDB00182	2.02911e+06	0.174695	L-Serine	HMDB00187	411173	-0.0736419	L-Aspartic acid
id584	Glycine	HMDB00123	158785	-0.0662321	L-Glutamic acid	HMDB00148	1.18371e+06	-1.42169	L-Tyrosine	HMDB00158	5.70617e+06	0.359143	L-Phenylalanine	HMDB00159	7.72992e+06	1.56139	L-Alanine	HMDB00161	1.70863e+06	-0.734784	L-Proline	HMDB00162	6.67567e+06	-0.272086	L-Threonine	HMDB00167	844875	-0.2522	L-Asparagine	HMDB00168	359222	0.888183	L-Isoleucine	HMDB00172	1.04545e+07	-0.366483	L-Histidine	HMDB00177	1.61408e+06	-0.485915	L-Lysine	HMDB00182	1.4792e+06	-0.715081	L-Serine	HMDB00187	468250	0.529724	L-Aspartic acid
id585	Glycine	HMDB00123	157286	-0.0943447	L-Glutamic acid	HMDB00148	1.19164e+06	-1.41498	L-Tyrosine	HMDB00158	4.7173e+06	-0.339447	L-Phenylalanine	HMDB00159	4.94485e+06	-0.0975538	L-Alanine	HMDB00161	1.98752e+06	-0.276539	L-Proline	HMDB00162	6.96024e+06	-0.183132	L-Threonine	HMDB00167	930985	0.0593954	L-Asparagine	HMDB00168	304201	0.0593779	L-Isoleucine	HMDB00172	1.01568e+07	-0.439517	L-Histidine	HMDB00177	1.67305e+06	-0.308915	L-Lysine	HMDB00182	1.22497e+06	-1.12643	L-Serine	HMDB00187	448700	0.323058	L-Aspartic acid
id586	Glycine	HMDB00123	97029.5	-1.22417	L-Glutamic acid	HMDB00148	749306	-1.78959	L-Tyrosine	HMDB00158	7.51634e+06	1.63794	L-Phenylalanine	HMDB00159	6.17325e+06	0.634149	L-Alanine	HMDB00161	872124	-2.10925	L-Proline	HMDB00162	3.72056e+06	-1.19583	L-Threonine	HMDB00167	612847	-1.09181	L-Asparagine	HMDB00168	299523	-0.0110842	L-Isoleucine	HMDB00172	2.3683e+07	2.87858	L-Histidine	HMDB00177	1.36777e+06	-1.22522	L-Lysine	HMDB00182	1.51415e+06	-0.658536	L-Serine	HMDB00187	229301	-1.99625	L-Aspartic acid
id587	Glycine	HMDB00123	155120	-0.134945	L-Glutamic acid	HMDB00148	964787	-1.6071	L-Tyrosine	HMDB00158	4.72274e+06	-0.3356	L-Phenylalanine	HMDB00159	3.55292e+06	-0.926668	L-Alanine	HMDB00161	1.93529e+06	-0.362353	L-Proline	HMDB00162	7.66429e+06	0.0369475	L-Threonine	HMDB00167	818541	-0.347489	L-Asparagine	HMDB00168	312586	0.185684	L-Isoleucine	HMDB00172	7.17302e+06	-1.17146	L-Histidine	HMDB00177	1.63564e+06	-0.4212	L-Lysine	HMDB00182	2.39728e+06	0.770411	L-Serine	HMDB00187	374764	-0.458533	L-Aspartic acid
id588	Glycine	HMDB00123	174948	0.236834	L-Glutamic acid	HMDB00148	675873	-1.85178	L-Tyrosine	HMDB00158	5.86854e+06	0.473853	L-Phenylalanine	HMDB00159	4.61653e+06	-0.293123	L-Alanine	HMDB00161	1.98187e+06	-0.285815	L-Proline	HMDB00162	7.55723e+06	0.00348135	L-Threonine	HMDB00167	1.32789e+06	1.49562	L-Asparagine	HMDB00168	312176	0.179514	L-Isoleucine	HMDB00172	1.1547e+07	-0.0984821	L-Histidine	HMDB00177	1.99132e+06	0.646402	L-Lysine	HMDB00182	2.04872e+06	0.206425	L-Serine	HMDB00187	504842	0.916547	L-Aspartic acid
id589	Glycine	HMDB00123	204501	0.790959	L-Glutamic acid	HMDB00148	1.40764e+06	-1.23205	L-Tyrosine	HMDB00158	6.69765e+06	1.05958	L-Phenylalanine	HMDB00159	5.15377e+06	0.026889	L-Alanine	HMDB00161	2.88068e+06	1.19102	L-Proline	HMDB00162	7.9981e+06	0.141295	L-Threonine	HMDB00167	1.01495e+06	0.363215	L-Asparagine	HMDB00168	391850	1.37969	L-Isoleucine	HMDB00172	1.13604e+07	-0.144268	L-Histidine	HMDB00177	1.78766e+06	0.0351066	L-Lysine	HMDB00182	2.17468e+06	0.410231	L-Serine	HMDB00187	289698	-1.35778	L-Aspartic acid
id590	Glycine	HMDB00123	206359	0.825802	L-Glutamic acid	HMDB00148	760153	-1.78041	L-Tyrosine	HMDB00158	6.04529e+06	0.598713	L-Phenylalanine	HMDB00159	5.41946e+06	0.185149	L-Alanine	HMDB00161	2.75389e+06	0.982693	L-Proline	HMDB00162	1.19171e+07	1.36633	L-Threonine	HMDB00167	1.07292e+06	0.572981	L-Asparagine	HMDB00168	340184	0.601407	L-Isoleucine	HMDB00172	1.22568e+07	0.0756258	L-Histidine	HMDB00177	1.81735e+06	0.12422	L-Lysine	HMDB00182	964251	-1.54829	L-Serine	HMDB00187	482610	0.681527	L-Aspartic acid
id591	Glycine	HMDB00123	160769	-0.0290392	L-Glutamic acid	HMDB00148	1.03454e+06	-1.54803	L-Tyrosine	HMDB00158	4.47428e+06	-0.511125	L-Phenylalanine	HMDB00159	4.56926e+06	-0.321277	L-Alanine	HMDB00161	2.41075e+06	0.41888	L-Proline	HMDB00162	1.11892e+07	1.13881	L-Threonine	HMDB00167	626354	-1.04293	L-Asparagine	HMDB00168	283765	-0.248459	L-Isoleucine	HMDB00172	6.37496e+06	-1.36723	L-Histidine	HMDB00177	1.41476e+06	-1.08419	L-Lysine	HMDB00182	1.44981e+06	-0.762637	L-Serine	HMDB00187	385998	-0.339776	L-Aspartic acid
id592	Glycine	HMDB00123	134078	-0.5295	L-Glutamic acid	HMDB00148	1.70983e+06	-0.976122	L-Tyrosine	HMDB00158	3.21573e+06	-1.40023	L-Phenylalanine	HMDB00159	4.72322e+06	-0.229572	L-Alanine	HMDB00161	1.42579e+06	-1.19951	L-Proline	HMDB00162	5.12993e+06	-0.755274	L-Threonine	HMDB00167	980186	0.237435	L-Asparagine	HMDB00168	277167	-0.347839	L-Isoleucine	HMDB00172	7.74469e+06	-1.03122	L-Histidine	HMDB00177	1.41002e+06	-1.0984	L-Lysine	HMDB00182	2.80688e+06	1.43316	L-Serine	HMDB00187	358439	-0.631112	L-Aspartic acid
id593	Glycine	HMDB00123	143632	-0.350357	L-Glutamic acid	HMDB00148	1.52338e+06	-1.13403	L-Tyrosine	HMDB00158	4.96338e+06	-0.165604	L-Phenylalanine	HMDB00159	4.30841e+06	-0.476655	L-Alanine	HMDB00161	2.63808e+06	0.792397	L-Proline	HMDB00162	6.15934e+06	-0.433488	L-Threonine	HMDB00167	1.64271e+06	2.63483	L-Asparagine	HMDB00168	432302	1.98903	L-Isoleucine	HMDB00172	1.0742e+07	-0.295967	L-Histidine	HMDB00177	2.37869e+06	1.8091	L-Lysine	HMDB00182	2.89976e+06	1.58343	L-Serine	HMDB00187	403369	-0.15614	L-Aspartic acid
id594	Glycine	HMDB00123	76410.5	-1.61079	L-Glutamic acid	HMDB00148	469164	-2.02685	L-Tyrosine	HMDB00158	5.00728e+06	-0.134586	L-Phenylalanine	HMDB00159	5.4056e+06	0.176895	L-Alanine	HMDB00161	1.7496e+06	-0.66746	L-Proline	HMDB00162	7.12134e+06	-0.132775	L-Threonine	HMDB00167	439377	-1.71952	L-Asparagine	HMDB00168	191830	-1.63331	L-Isoleucine	HMDB00172	7.42406e+06	-1.10988	L-Histidine	HMDB00177	1.19367e+06	-1.74781	L-Lysine	HMDB00182	826899	-1.77052	L-Serine	HMDB00187	246081	-1.81887	L-Aspartic acid
id595	Glycine	HMDB00123	127724	-0.648637	L-Glutamic acid	HMDB00148	1.28858e+06	-1.33288	L-Tyrosine	HMDB00158	1.02024e+06	-2.95124	L-Phenylalanine	HMDB00159	3.09547e+06	-1.19915	L-Alanine	HMDB00161	1.93776e+06	-0.358299	L-Proline	HMDB00162	5.62914e+06	-0.599225	L-Threonine	HMDB00167	915536	0.00349151	L-Asparagine	HMDB00168	268968	-0.471348	L-Isoleucine	HMDB00172	7.17287e+06	-1.17149	L-Histidine	HMDB00177	1.92326e+06	0.442127	L-Lysine	HMDB00182	1.75359e+06	-0.271106	L-Serine	HMDB00187	335955	-0.868788	L-Aspartic acid
id596	Glycine	HMDB00123	177796	0.290222	L-Glutamic acid	HMDB00148	938903	-1.62902	L-Tyrosine	HMDB00158	4.93488e+06	-0.185731	L-Phenylalanine	HMDB00159	4.73031e+06	-0.225349	L-Alanine	HMDB00161	2.50706e+06	0.577128	L-Proline	HMDB00162	7.86271e+06	0.0989719	L-Threonine	HMDB00167	1.20485e+06	1.05041	L-Asparagine	HMDB00168	365500	0.982759	L-Isoleucine	HMDB00172	1.13275e+07	-0.152335	L-Histidine	HMDB00177	2.00471e+06	0.686581	L-Lysine	HMDB00182	3.00203e+06	1.74891	L-Serine	HMDB00187	461086	0.453997	L-Aspartic acid
id597	Glycine	HMDB00123	140380	-0.411334	L-Glutamic acid	HMDB00148	665114	-1.8609	L-Tyrosine	HMDB00158	5.36084e+06	0.115182	L-Phenylalanine	HMDB00159	3.59495e+06	-0.901635	L-Alanine	HMDB00161	1.72434e+06	-0.708965	L-Proline	HMDB00162	5.38433e+06	-0.675749	L-Threonine	HMDB00167	734012	-0.653364	L-Asparagine	HMDB00168	292603	-0.115322	L-Isoleucine	HMDB00172	9.87875e+06	-0.50772	L-Histidine	HMDB00177	1.5234e+06	-0.758079	L-Lysine	HMDB00182	955887	-1.56182	L-Serine	HMDB00187	413399	-0.0501103	L-Aspartic acid
id598	Glycine	HMDB00123	101195	-1.70072	L-Glutamic acid	HMDB00148	880387	-1.40749	L-Tyrosine	HMDB00158	3.01148e+06	0.849925	L-Phenylalanine	HMDB00159	6.40457e+06	0.729639	L-Alanine	HMDB00161	1.89998e+06	-0.642146	L-Proline	HMDB00162	8.70775e+06	0.4934	L-Threonine	HMDB00167	792454	-0.945952	L-Asparagine	HMDB00168	341794	-0.211762	L-Isoleucine	HMDB00172	2.46265e+07	4.15212	L-Histidine	HMDB00177	1.79319e+06	-0.953122	L-Lysine	HMDB00182	1.45898e+06	-0.828833	L-Serine	HMDB00187	404711	-1.31348	L-Aspartic acid
id599	Glycine	HMDB00123	158607	-0.594225	L-Glutamic acid	HMDB00148	1.97189e+06	-0.969364	L-Tyrosine	HMDB00158	2.98328e+06	0.809298	L-Phenylalanine	HMDB00159	3.52409e+06	-1.37395	L-Alanine	HMDB00161	1.89894e+06	-0.644158	L-Proline	HMDB00162	6.43964e+06	-0.360856	L-Threonine	HMDB00167	1.66157e+06	2.09708	L-Asparagine	HMDB00168	366035	0.0704976	L-Isoleucine	HMDB00172	9.34562e+06	-0.688056	L-Histidine	HMDB00177	2.12253e+06	-0.216171	L-Lysine	HMDB00182	3.44216e+06	1.94215	L-Serine	HMDB00187	713308	0.692148	L-Aspartic acid
id600	Glycine	HMDB00123	137639	-0.998329	L-Glutamic acid	HMDB00148	577127	-1.52922	L-Tyrosine	HMDB00158	3.21894e+06	1.14882	L-Phenylalanine	HMDB00159	4.92953e+06	-0.347574	L-Alanine	HMDB00161	2.53506e+06	0.58645	L-Proline	HMDB00162	9.53179e+06	0.803761	L-Threonine	HMDB00167	1.24478e+06	0.637765	L-Asparagine	HMDB00168	402690	0.497303	L-Isoleucine	HMDB00172	1.35285e+07	0.636868	L-Histidine	HMDB00177	2.20425e+06	-0.0333149	L-Lysine	HMDB00182	1.72619e+06	-0.455474	L-Serine	HMDB00187	583657	-0.150473	L-Aspartic acid
id601	Glycine	HMDB00123	117575	-1.38501	L-Glutamic acid	HMDB00148	1.39722e+06	-1.20003	L-Tyrosine	HMDB00158	1.8293e+06	-0.853289	L-Phenylalanine	HMDB00159	4.09173e+06	-0.959411	L-Alanine	HMDB00161	1.93634e+06	-0.571804	L-Proline	HMDB00162	4.75854e+06	-0.994022	L-Threonine	HMDB00167	965883	-0.338722	L-Asparagine	HMDB00168	300919	-0.687692	L-Isoleucine	HMDB00172	1.04119e+07	-0.350324	L-Histidine	HMDB00177	2.15824e+06	-0.136276	L-Lysine	HMDB00182	2.17307e+06	0.168922	L-Serine	HMDB00187	530779	-0.494141	L-Aspartic acid
id602	Glycine	HMDB00123	152213	-0.717447	L-Glutamic acid	HMDB00148	1.42698e+06	-1.18809	L-Tyrosine	HMDB00158	2.17512e+06	-0.355058	L-Phenylalanine	HMDB00159	5.04575e+06	-0.262692	L-Alanine	HMDB00161	2.89673e+06	1.28612	L-Proline	HMDB00162	8.06765e+06	0.252312	L-Threonine	HMDB00167	1.32398e+06	0.915068	L-Asparagine	HMDB00168	347368	-0.146857	L-Isoleucine	HMDB00172	1.23448e+07	0.261921	L-Histidine	HMDB00177	2.33857e+06	0.267238	L-Lysine	HMDB00182	3.0112e+06	1.34	L-Serine	HMDB00187	451046	-1.01234	L-Aspartic acid
id603	Glycine	HMDB00123	111537	-1.50139	L-Glutamic acid	HMDB00148	2.12325e+06	-0.90861	L-Tyrosine	HMDB00158	3.75119e+06	1.91565	L-Phenylalanine	HMDB00159	6.91811e+06	1.10467	L-Alanine	HMDB00161	3.13769e+06	1.75228	L-Proline	HMDB00162	1.26686e+07	1.98518	L-Threonine	HMDB00167	1.09812e+06	0.124263	L-Asparagine	HMDB00168	353267	-0.0781641	L-Isoleucine	HMDB00172	3.75578e+07	8.24805	L-Histidine	HMDB00177	2.21566e+06	-0.00777948	L-Lysine	HMDB00182	4.51382e+06	3.43952	L-Serine	HMDB00187	399020	-1.35046	L-Aspartic acid
id604	Glycine	HMDB00123	162190	-0.525158	L-Glutamic acid	HMDB00148	2.35711e+06	-0.814737	L-Tyrosine	HMDB00158	1.6489e+06	-1.1132	L-Phenylalanine	HMDB00159	4.02953e+06	-1.00483	L-Alanine	HMDB00161	2.90911e+06	1.31008	L-Proline	HMDB00162	4.52027e+06	-1.08376	L-Threonine	HMDB00167	1.0848e+06	0.0776328	L-Asparagine	HMDB00168	470191	1.28327	L-Isoleucine	HMDB00172	1.0019e+07	-0.474781	L-Histidine	HMDB00177	2.24452e+06	0.0567877	L-Lysine	HMDB00182	1.62818e+06	-0.592416	L-Serine	HMDB00187	546355	-0.39291	L-Aspartic acid
id605	Glycine	HMDB00123	250102	1.16913	L-Glutamic acid	HMDB00148	2.82971e+06	-0.625038	L-Tyrosine	HMDB00158	2.08554e+06	-0.484119	L-Phenylalanine	HMDB00159	9.96944e+06	3.33303	L-Alanine	HMDB00161	1.61274e+06	-1.19783	L-Proline	HMDB00162	5.74374e+06	-0.622959	L-Threonine	HMDB00167	1.84699e+06	2.7463	L-Asparagine	HMDB00168	569539	2.44005	L-Isoleucine	HMDB00172	1.62918e+07	1.51213	L-Histidine	HMDB00177	1.98179e+06	-0.531108	L-Lysine	HMDB00182	4.42087e+06	3.30964	L-Serine	HMDB00187	722610	0.752606	L-Aspartic acid
id606	Glycine	HMDB00123	173630	-0.304684	L-Glutamic acid	HMDB00148	2.05136e+06	-0.937466	L-Tyrosine	HMDB00158	2.39615e+06	-0.0366052	L-Phenylalanine	HMDB00159	3.56959e+06	-1.34072	L-Alanine	HMDB00161	1.9616e+06	-0.522936	L-Proline	HMDB00162	8.02387e+06	0.235824	L-Threonine	HMDB00167	973558	-0.311852	L-Asparagine	HMDB00168	297835	-0.72361	L-Isoleucine	HMDB00172	1.07015e+07	-0.258597	L-Histidine	HMDB00177	2.00271e+06	-0.484297	L-Lysine	HMDB00182	1.32485e+06	-1.01624	L-Serine	HMDB00187	593372	-0.087334	L-Aspartic acid
id607	Glycine	HMDB00123	99584	-1.73176	L-Glutamic acid	HMDB00148	1.479e+06	-1.16721	L-Tyrosine	HMDB00158	1.97038e+06	-0.650034	L-Phenylalanine	HMDB00159	4.50832e+06	-0.655176	L-Alanine	HMDB00161	1.45828e+06	-1.49666	L-Proline	HMDB00162	4.64301e+06	-1.03753	L-Threonine	HMDB00167	1.002e+06	-0.212269	L-Asparagine	HMDB00168	299452	-0.70478	L-Isoleucine	HMDB00172	7.28824e+06	-1.33973	L-Histidine	HMDB00177	1.76229e+06	-1.02227	L-Lysine	HMDB00182	2.72345e+06	0.937933	L-Serine	HMDB00187	439400	-1.08802	L-Aspartic acid
id608	Glycine	HMDB00123	140156	-0.949822	L-Glutamic acid	HMDB00148	642874	-1.50283	L-Tyrosine	HMDB00158	2.54532e+06	0.17831	L-Phenylalanine	HMDB00159	6.75507e+06	0.985608	L-Alanine	HMDB00161	2.29271e+06	0.11761	L-Proline	HMDB00162	8.59756e+06	0.451898	L-Threonine	HMDB00167	753228	-1.0833	L-Asparagine	HMDB00168	334319	-0.298792	L-Isoleucine	HMDB00172	1.00879e+07	-0.452938	L-Histidine	HMDB00177	1.74739e+06	-1.05562	L-Lysine	HMDB00182	1.13123e+06	-1.28677	L-Serine	HMDB00187	417420	-1.23088	L-Aspartic acid
id609	Glycine	HMDB00123	287979	1.89914	L-Glutamic acid	HMDB00148	2.1806e+06	-0.885587	L-Tyrosine	HMDB00158	2.32114e+06	-0.144675	L-Phenylalanine	HMDB00159	6.35963e+06	0.696817	L-Alanine	HMDB00161	1.73676e+06	-0.957916	L-Proline	HMDB00162	7.7705e+06	0.140397	L-Threonine	HMDB00167	1.57986e+06	1.811	L-Asparagine	HMDB00168	343171	-0.195721	L-Isoleucine	HMDB00172	1.23694e+07	0.269707	L-Histidine	HMDB00177	2.67595e+06	1.02219	L-Lysine	HMDB00182	2.61625e+06	0.788153	L-Serine	HMDB00187	1.208e+06	3.90723	L-Aspartic acid
id610	Glycine	HMDB00123	93105.5	-1.85662	L-Glutamic acid	HMDB00148	451686	-1.57957	L-Tyrosine	HMDB00158	1.09357e+06	-1.91328	L-Phenylalanine	HMDB00159	3.06319e+06	-1.71054	L-Alanine	HMDB00161	1.18181e+06	-2.03151	L-Proline	HMDB00162	2.77555e+06	-1.74089	L-Threonine	HMDB00167	744452	-1.11402	L-Asparagine	HMDB00168	263303	-1.12569	L-Isoleucine	HMDB00172	8.31416e+06	-1.01477	L-Histidine	HMDB00177	1.41143e+06	-1.80737	L-Lysine	HMDB00182	1.69208e+06	-0.503141	L-Serine	HMDB00187	351171	-1.66144	L-Aspartic acid
id611	Glycine	HMDB00123	234954	0.877191	L-Glutamic acid	HMDB00148	686532	-1.48531	L-Tyrosine	HMDB00158	1.73121e+06	-0.994614	L-Phenylalanine	HMDB00159	2.83655e+06	-1.87605	L-Alanine	HMDB00161	1.97929e+06	-0.488729	L-Proline	HMDB00162	8.56698e+06	0.440379	L-Threonine	HMDB00167	1.05253e+06	-0.0353509	L-Asparagine	HMDB00168	243800	-1.35278	L-Isoleucine	HMDB00172	9.51219e+06	-0.635296	L-Histidine	HMDB00177	1.2936e+06	-2.07104	L-Lysine	HMDB00182	2.1218e+06	0.0972923	L-Serine	HMDB00187	430250	-1.14749	L-Aspartic acid
id612	Glycine	HMDB00123	161101	-0.382413	L-Glutamic acid	HMDB00148	547692	-2.01033	L-Tyrosine	HMDB00158	1.81572e+06	-0.624854	L-Phenylalanine	HMDB00159	4.25007e+06	-0.591161	L-Alanine	HMDB00161	2.00504e+06	-0.156776	L-Proline	HMDB00162	6.69598e+06	0.321673	L-Threonine	HMDB00167	1.08656e+06	0.533002	L-Asparagine	HMDB00168	322408	-0.266177	L-Isoleucine	HMDB00172	1.1574e+07	-0.0510584	L-Histidine	HMDB00177	1.85117e+06	-0.340635	L-Lysine	HMDB00182	2.10119e+06	0.630983	L-Serine	HMDB00187	492584	-0.457656	L-Aspartic acid
id613	Glycine	HMDB00123	147900	-0.588828	L-Glutamic acid	HMDB00148	2.00155e+06	-1.21499	L-Tyrosine	HMDB00158	1.94764e+06	-0.434264	L-Phenylalanine	HMDB00159	2.89267e+06	-1.7818	L-Alanine	HMDB00161	1.72814e+06	-0.748215	L-Proline	HMDB00162	6.16939e+06	0.0203981	L-Threonine	HMDB00167	1.20273e+06	0.986756	L-Asparagine	HMDB00168	347620	0.0773499	L-Isoleucine	HMDB00172	6.99128e+06	-1.2686	L-Histidine	HMDB00177	1.78085e+06	-0.605802	L-Lysine	HMDB00182	2.04433e+06	0.51638	L-Serine	HMDB00187	527117	-0.149729	L-Aspartic acid
id614	Glycine	HMDB00123	519410	5.22008	L-Glutamic acid	HMDB00148	4.40847e+06	0.101726	L-Tyrosine	HMDB00158	2.57825e+06	0.476818	L-Phenylalanine	HMDB00159	8.91443e+06	3.50019	L-Alanine	HMDB00161	2.85398e+06	1.65645	L-Proline	HMDB00162	6.40707e+06	0.156378	L-Threonine	HMDB00167	2.16076e+06	4.72868	L-Asparagine	HMDB00168	586771	3.33589	L-Isoleucine	HMDB00172	7.11418e+06	-1.23595	L-Histidine	HMDB00177	4.02149e+06	7.8435	L-Lysine	HMDB00182	1.6725e+06	-0.233033	L-Serine	HMDB00187	2.15815e+06	14.394	L-Aspartic acid
id615	Glycine	HMDB00123	272187	1.35452	L-Glutamic acid	HMDB00148	1.36737e+06	-1.56192	L-Tyrosine	HMDB00158	2.67975e+06	0.623458	L-Phenylalanine	HMDB00159	4.99488e+06	0.062151	L-Alanine	HMDB00161	2.60259e+06	1.11953	L-Proline	HMDB00162	7.38799e+06	0.717586	L-Threonine	HMDB00167	998982	0.190931	L-Asparagine	HMDB00168	401212	0.807565	L-Isoleucine	HMDB00172	1.16012e+07	-0.0438233	L-Histidine	HMDB00177	1.89946e+06	-0.158522	L-Lysine	HMDB00182	1.09875e+06	-1.38943	L-Serine	HMDB00187	605331	0.547695	L-Aspartic acid
id616	Glycine	HMDB00123	160155	-0.397207	L-Glutamic acid	HMDB00148	995408	-1.7654	L-Tyrosine	HMDB00158	1.80193e+06	-0.644774	L-Phenylalanine	HMDB00159	4.91248e+06	-0.0101322	L-Alanine	HMDB00161	1.8995e+06	-0.382206	L-Proline	HMDB00162	7.27496e+06	0.652921	L-Threonine	HMDB00167	770699	-0.700717	L-Asparagine	HMDB00168	258763	-1.13336	L-Isoleucine	HMDB00172	1.07352e+07	-0.273903	L-Histidine	HMDB00177	1.73951e+06	-0.761701	L-Lysine	HMDB00182	1.27247e+06	-1.03929	L-Serine	HMDB00187	385455	-1.41292	L-Aspartic acid
id617	Glycine	HMDB00123	122473	-0.986399	L-Glutamic acid	HMDB00148	622618	-1.96934	L-Tyrosine	HMDB00158	1.92797e+06	-0.462672	L-Phenylalanine	HMDB00159	4.58415e+06	-0.298126	L-Alanine	HMDB00161	1.77443e+06	-0.649338	L-Proline	HMDB00162	6.41957e+06	0.163534	L-Threonine	HMDB00167	832356	-0.459891	L-Asparagine	HMDB00168	276159	-0.896346	L-Isoleucine	HMDB00172	9.64429e+06	-0.563748	L-Histidine	HMDB00177	1.78257e+06	-0.599312	L-Lysine	HMDB00182	1.10438e+06	-1.37808	L-Serine	HMDB00187	503122	-0.363692	L-Aspartic acid
id618	Glycine	HMDB00123	139591	-0.718742	L-Glutamic acid	HMDB00148	1.28351e+06	-1.60779	L-Tyrosine	HMDB00158	2.33517e+06	0.125629	L-Phenylalanine	HMDB00159	4.3531e+06	-0.500788	L-Alanine	HMDB00161	2.3403e+06	0.559293	L-Proline	HMDB00162	6.66975e+06	0.306663	L-Threonine	HMDB00167	960237	0.0395958	L-Asparagine	HMDB00168	278110	-0.869764	L-Isoleucine	HMDB00172	1.27795e+07	0.269225	L-Histidine	HMDB00177	1.55936e+06	-1.44104	L-Lysine	HMDB00182	2.17483e+06	0.779409	L-Serine	HMDB00187	411014	-1.18501	L-Aspartic acid
id619	Glycine	HMDB00123	288628	1.6116	L-Glutamic acid	HMDB00148	441997	-2.06815	L-Tyrosine	HMDB00158	1.97064e+06	-0.401034	L-Phenylalanine	HMDB00159	4.44885e+06	-0.416798	L-Alanine	HMDB00161	2.45888e+06	0.812577	L-Proline	HMDB00162	5.42038e+06	-0.408126	L-Threonine	HMDB00167	1.01547e+06	0.255318	L-Asparagine	HMDB00168	307538	-0.468785	L-Isoleucine	HMDB00172	1.34497e+07	0.447269	L-Histidine	HMDB00177	1.82299e+06	-0.446888	L-Lysine	HMDB00182	2.0651e+06	0.558245	L-Serine	HMDB00187	505355	-0.343781	L-Aspartic acid
id620	Glycine	HMDB00123	179269	-0.0983489	L-Glutamic acid	HMDB00148	997934	-1.76402	L-Tyrosine	HMDB00158	1.63541e+06	-0.88536	L-Phenylalanine	HMDB00159	3.08048e+06	-1.61707	L-Alanine	HMDB00161	1.99978e+06	-0.168016	L-Proline	HMDB00162	9.51482e+06	1.93439	L-Threonine	HMDB00167	1.40297e+06	1.76888	L-Asparagine	HMDB00168	401513	0.811666	L-Isoleucine	HMDB00172	1.13023e+07	-0.123252	L-Histidine	HMDB00177	1.90747e+06	-0.128331	L-Lysine	HMDB00182	2.05169e+06	0.531226	L-Serine	HMDB00187	616437	0.646727	L-Aspartic acid
id621	Glycine	HMDB00123	158409	-0.424503	L-Glutamic acid	HMDB00148	1.53983e+06	-1.46757	L-Tyrosine	HMDB00158	2.43944e+06	0.276265	L-Phenylalanine	HMDB00159	4.49363e+06	-0.377523	L-Alanine	HMDB00161	3.41929e+06	2.86391	L-Proline	HMDB00162	7.687e+06	0.888659	L-Threonine	HMDB00167	2.12238e+06	4.57878	L-Asparagine	HMDB00168	575502	3.18235	L-Isoleucine	HMDB00172	1.82937e+07	1.73425	L-Histidine	HMDB00177	1.74832e+06	-0.728489	L-Lysine	HMDB00182	3.04015e+06	2.52346	L-Serine	HMDB00187	664737	1.07742	L-Aspartic acid
id622	Glycine	HMDB00123	179714	-0.0913856	L-Glutamic acid	HMDB00148	2.01322e+06	-1.20861	L-Tyrosine	HMDB00158	2.02384e+06	-0.324176	L-Phenylalanine	HMDB00159	3.68726e+06	-1.08483	L-Alanine	HMDB00161	2.63348e+06	1.1855	L-Proline	HMDB00162	8.56304e+06	1.38986	L-Threonine	HMDB00167	1.13868e+06	0.736583	L-Asparagine	HMDB00168	367365	0.34639	L-Isoleucine	HMDB00172	1.13828e+07	-0.101858	L-Histidine	HMDB00177	2.14425e+06	0.764563	L-Lysine	HMDB00182	1.70523e+06	-0.167056	L-Serine	HMDB00187	1.1256e+06	5.18693	L-Aspartic acid
id623	Glycine	HMDB00123	191905	0.0992411	L-Glutamic acid	HMDB00148	540048	-2.01451	L-Tyrosine	HMDB00158	2.12604e+06	-0.176521	L-Phenylalanine	HMDB00159	4.21337e+06	-0.623348	L-Alanine	HMDB00161	1.68484e+06	-0.840704	L-Proline	HMDB00162	6.24967e+06	0.0663274	L-Threonine	HMDB00167	811227	-0.542418	L-Asparagine	HMDB00168	281644	-0.8216	L-Isoleucine	HMDB00172	1.04919e+07	-0.338563	L-Histidine	HMDB00177	1.74714e+06	-0.732935	L-Lysine	HMDB00182	2.33926e+06	1.11081	L-Serine	HMDB00187	475532	-0.609713	L-Aspartic acid
id624	Glycine	HMDB00123	117929	-1.05744	L-Glutamic acid	HMDB00148	399946	-2.09115	L-Tyrosine	HMDB00158	3.82271e+06	2.27476	L-Phenylalanine	HMDB00159	5.90418e+06	0.85974	L-Alanine	HMDB00161	2.44804e+06	0.789421	L-Proline	HMDB00162	8.58707e+06	1.40361	L-Threonine	HMDB00167	978030	0.109094	L-Asparagine	HMDB00168	288579	-0.727107	L-Isoleucine	HMDB00172	1.19385e+07	0.0457919	L-Histidine	HMDB00177	1.69617e+06	-0.925126	L-Lysine	HMDB00182	1.82441e+06	0.0731403	L-Serine	HMDB00187	474795	-0.616283	L-Aspartic acid
id625	Glycine	HMDB00123	163997	-0.240899	L-Glutamic acid	HMDB00148	1.91707e+06	-1.16239	L-Tyrosine	HMDB00158	1.07813e+06	-1.85966	L-Phenylalanine	HMDB00159	3.15167e+06	-1.4202	L-Alanine	HMDB00161	1.96434e+06	-0.416117	L-Proline	HMDB00162	6.1302e+06	-0.339226	L-Threonine	HMDB00167	1.05465e+06	-0.0903663	L-Asparagine	HMDB00168	333706	-0.47164	L-Isoleucine	HMDB00172	7.45963e+06	-0.971481	L-Histidine	HMDB00177	2.23756e+06	0.476357	L-Lysine	HMDB00182	1.70657e+06	-0.598739	L-Serine	HMDB00187	605473	0.11633	L-Aspartic acid
id626	Glycine	HMDB00123	113291	-0.417301	L-Glutamic acid	HMDB00148	1.63636e+06	-1.30901	L-Tyrosine	HMDB00158	4.44076e+06	3.25325	L-Phenylalanine	HMDB00159	4.42449e+06	-0.124483	L-Alanine	HMDB00161	1.61246e+06	-1.3093	L-Proline	HMDB00162	5.60082e+06	-0.648447	L-Threonine	HMDB00167	947940	-0.383001	L-Asparagine	HMDB00168	329727	-0.522339	L-Isoleucine	HMDB00172	1.1798e+07	0.647486	L-Histidine	HMDB00177	1.6514e+06	-1.28484	L-Lysine	HMDB00182	1.91919e+06	-0.215174	L-Serine	HMDB00187	549091	-0.25725	L-Aspartic acid
id627	Glycine	HMDB00123	186697	-0.161924	L-Glutamic acid	HMDB00148	1.99254e+06	-1.12298	L-Tyrosine	HMDB00158	1.85977e+06	-0.671173	L-Phenylalanine	HMDB00159	4.68592e+06	0.141642	L-Alanine	HMDB00161	2.03183e+06	-0.244806	L-Proline	HMDB00162	5.62425e+06	-0.634762	L-Threonine	HMDB00167	1.14365e+06	0.153686	L-Asparagine	HMDB00168	411758	0.523049	L-Isoleucine	HMDB00172	1.40819e+07	1.49975	L-Histidine	HMDB00177	2.2165e+06	0.413069	L-Lysine	HMDB00182	2.90855e+06	1.56964	L-Serine	HMDB00187	594855	0.0459753	L-Aspartic acid
id628	Glycine	HMDB00123	133351	-0.347513	L-Glutamic acid	HMDB00148	3.9076e+06	-0.122744	L-Tyrosine	HMDB00158	2.71443e+06	0.628358	L-Phenylalanine	HMDB00159	5.49613e+06	0.966438	L-Alanine	HMDB00161	2.08978e+06	-0.0977023	L-Proline	HMDB00162	6.3605e+06	-0.204708	L-Threonine	HMDB00167	1.20126e+06	0.311679	L-Asparagine	HMDB00168	482939	1.43017	L-Isoleucine	HMDB00172	1.33279e+07	1.2184	L-Histidine	HMDB00177	2.11783e+06	0.116608	L-Lysine	HMDB00182	1.88573e+06	-0.275536	L-Serine	HMDB00187	643533	0.36851	L-Aspartic acid
id629	Glycine	HMDB00123	159743	-0.255698	L-Glutamic acid	HMDB00148	1.6142e+06	-1.32058	L-Tyrosine	HMDB00158	1.39257e+06	-1.38154	L-Phenylalanine	HMDB00159	3.54139e+06	-1.02347	L-Alanine	HMDB00161	1.32941e+06	-2.02776	L-Proline	HMDB00162	3.45836e+06	-1.8999	L-Threonine	HMDB00167	882095	-0.56357	L-Asparagine	HMDB00168	244086	-1.61375	L-Isoleucine	HMDB00172	9.70948e+06	-0.131906	L-Histidine	HMDB00177	1.75996e+06	-0.958658	L-Lysine	HMDB00182	1.55571e+06	-0.870889	L-Serine	HMDB00187	592073	0.0275439	L-Aspartic acid
id630	Glycine	HMDB00123	148432	-0.295048	L-Glutamic acid	HMDB00148	2.13106e+06	-1.05063	L-Tyrosine	HMDB00158	2.69843e+06	0.604024	L-Phenylalanine	HMDB00159	5.616e+06	1.08846	L-Alanine	HMDB00161	2.16693e+06	0.0981299	L-Proline	HMDB00162	5.5006e+06	-0.706989	L-Threonine	HMDB00167	1.19415e+06	0.292187	L-Asparagine	HMDB00168	276582	-1.19962	L-Isoleucine	HMDB00172	1.10197e+07	0.357042	L-Histidine	HMDB00177	1.95559e+06	-0.37086	L-Lysine	HMDB00182	2.42012e+06	0.688501	L-Serine	HMDB00187	469964	-0.781532	L-Aspartic acid
id631	Glycine	HMDB00123	125512	-0.374784	L-Glutamic acid	HMDB00148	1.89578e+06	-1.17351	L-Tyrosine	HMDB00158	1.84319e+06	-0.69637	L-Phenylalanine	HMDB00159	3.75724e+06	-0.803741	L-Alanine	HMDB00161	1.51102e+06	-1.56678	L-Proline	HMDB00162	3.96202e+06	-1.6057	L-Threonine	HMDB00167	895921	-0.525657	L-Asparagine	HMDB00168	332696	-0.484508	L-Isoleucine	HMDB00172	9.77534e+06	-0.107326	L-Histidine	HMDB00177	1.88841e+06	-0.572724	L-Lysine	HMDB00182	1.87028e+06	-0.303404	L-Serine	HMDB00187	554216	-0.223288	L-Aspartic acid
id632	Glycine	HMDB00123	148211	-0.295815	L-Glutamic acid	HMDB00148	5.55473e+06	0.737552	L-Tyrosine	HMDB00158	6.74835e+06	6.76197	L-Phenylalanine	HMDB00159	4.15238e+06	-0.401489	L-Alanine	HMDB00161	2.17124e+06	0.109049	L-Proline	HMDB00162	7.11823e+06	0.237898	L-Threonine	HMDB00167	1.56919e+06	1.32068	L-Asparagine	HMDB00168	434894	0.817888	L-Isoleucine	HMDB00172	1.07045e+07	0.239426	L-Histidine	HMDB00177	1.68147e+06	-1.19451	L-Lysine	HMDB00182	1.65596e+06	-0.690032	L-Serine	HMDB00187	678450	0.599864	L-Aspartic acid
id633	Glycine	HMDB00123	209836	-0.0814244	L-Glutamic acid	HMDB00148	6.27347e+06	1.11295	L-Tyrosine	HMDB00158	2.17606e+06	-0.190242	L-Phenylalanine	HMDB00159	5.87372e+06	1.35082	L-Alanine	HMDB00161	3.60105e+06	3.73834	L-Proline	HMDB00162	9.00412e+06	1.33948	L-Threonine	HMDB00167	1.48557e+06	1.09137	L-Asparagine	HMDB00168	408319	0.47923	L-Isoleucine	HMDB00172	1.4548e+07	1.6737	L-Histidine	HMDB00177	2.49966e+06	1.26388	L-Lysine	HMDB00182	2.24798e+06	0.377965	L-Serine	HMDB00187	761830	1.15233	L-Aspartic acid
id634	Glycine	HMDB00123	200632	-0.113446	L-Glutamic acid	HMDB00148	1.3331e+06	-1.4674	L-Tyrosine	HMDB00158	1.4284e+06	-1.32707	L-Phenylalanine	HMDB00159	2.85349e+06	-1.72375	L-Alanine	HMDB00161	1.65121e+06	-1.21094	L-Proline	HMDB00162	4.25057e+06	-1.43715	L-Threonine	HMDB00167	914691	-0.474182	L-Asparagine	HMDB00168	248532	-1.55709	L-Isoleucine	HMDB00172	6.79902e+06	-1.218	L-Histidine	HMDB00177	1.82321e+06	-0.768617	L-Lysine	HMDB00182	1.21731e+06	-1.48136	L-Serine	HMDB00187	540522	-0.314025	L-Aspartic acid
id635	Glycine	HMDB00123	95906.6	-0.47778	L-Glutamic acid	HMDB00148	1.09345e+06	-1.59257	L-Tyrosine	HMDB00158	2.01087e+06	-0.441422	L-Phenylalanine	HMDB00159	4.33507e+06	-0.21552	L-Alanine	HMDB00161	1.38554e+06	-1.88529	L-Proline	HMDB00162	6.304e+06	-0.23771	L-Threonine	HMDB00167	593312	-1.35551	L-Asparagine	HMDB00168	265761	-1.33752	L-Isoleucine	HMDB00172	8.02527e+06	-0.760404	L-Histidine	HMDB00177	1.33462e+06	-2.23666	L-Lysine	HMDB00182	1.44663e+06	-1.06766	L-Serine	HMDB00187	376776	-1.39898	L-Aspartic acid
id636	Glycine	HMDB00123	227165	0.970354	L-Glutamic acid	HMDB00148	3.14603e+06	-0.664351	L-Tyrosine	HMDB00158	2.11037e+06	-0.33311	L-Phenylalanine	HMDB00159	5.89901e+06	1.0386	L-Alanine	HMDB00161	1.83429e+06	-0.626314	L-Proline	HMDB00162	5.67315e+06	-0.573757	L-Threonine	HMDB00167	1.64155e+06	1.36487	L-Asparagine	HMDB00168	577461	2.17974	L-Isoleucine	HMDB00172	1.42772e+07	1.13534	L-Histidine	HMDB00177	2.09587e+06	-0.367667	L-Lysine	HMDB00182	3.46433e+06	1.5555	L-Serine	HMDB00187	624823	-0.02987	L-Aspartic acid
id637	Glycine	HMDB00123	165830	-0.234522	L-Glutamic acid	HMDB00148	1.13449e+06	-1.57114	L-Tyrosine	HMDB00158	3.22786e+06	1.40903	L-Phenylalanine	HMDB00159	4.50644e+06	-0.0410576	L-Alanine	HMDB00161	2.88438e+06	1.91922	L-Proline	HMDB00162	8.64407e+06	1.12916	L-Threonine	HMDB00167	1.08673e+06	-0.00240245	L-Asparagine	HMDB00168	410813	0.511013	L-Isoleucine	HMDB00172	1.18034e+07	0.649472	L-Histidine	HMDB00177	1.95628e+06	-0.368783	L-Lysine	HMDB00182	2.29323e+06	0.4596	L-Serine	HMDB00187	513969	-0.48996	L-Aspartic acid
id638	Glycine	HMDB00123	161557	-0.249387	L-Glutamic acid	HMDB00148	2.34177e+06	-0.940574	L-Tyrosine	HMDB00158	1.7291e+06	-0.869848	L-Phenylalanine	HMDB00159	3.24039e+06	-1.32989	L-Alanine	HMDB00161	1.78574e+06	-0.869454	L-Proline	HMDB00162	5.23232e+06	-0.863695	L-Threonine	HMDB00167	925412	-0.444781	L-Asparagine	HMDB00168	276770	-1.19722	L-Isoleucine	HMDB00172	7.22232e+06	-1.06004	L-Histidine	HMDB00177	1.54053e+06	-1.61797	L-Lysine	HMDB00182	2.10835e+06	0.126065	L-Serine	HMDB00187	529597	-0.386414	L-Aspartic acid
id639	Glycine	HMDB00123	168764	-0.224313	L-Glutamic acid	HMDB00148	1.45024e+06	-1.40622	L-Tyrosine	HMDB00158	1.42377e+06	-1.33411	L-Phenylalanine	HMDB00159	3.71749e+06	-0.844205	L-Alanine	HMDB00161	1.83751e+06	-0.738039	L-Proline	HMDB00162	3.94662e+06	-1.61469	L-Threonine	HMDB00167	952461	-0.370603	L-Asparagine	HMDB00168	272418	-1.25268	L-Isoleucine	HMDB00172	8.02878e+06	-0.759093	L-Histidine	HMDB00177	1.67235e+06	-1.22192	L-Lysine	HMDB00182	1.61883e+06	-0.75701	L-Serine	HMDB00187	500753	-0.577525	L-Aspartic acid
id640	Glycine	HMDB00123	240805	0.0263141	L-Glutamic acid	HMDB00148	2.00686e+06	-1.1155	L-Tyrosine	HMDB00158	1.31123e+06	-1.50523	L-Phenylalanine	HMDB00159	3.44325e+06	-1.12339	L-Alanine	HMDB00161	3.38866e+06	3.19924	L-Proline	HMDB00162	5.94586e+06	-0.446902	L-Threonine	HMDB00167	653283	-1.19105	L-Asparagine	HMDB00168	319009	-0.65893	L-Isoleucine	HMDB00172	5.86418e+06	-1.56686	L-Histidine	HMDB00177	1.6715e+06	-1.22446	L-Lysine	HMDB00182	1.31624e+06	-1.30288	L-Serine	HMDB00187	455696	-0.876071	L-Aspartic acid
id641	Glycine	HMDB00123	193847	-0.137052	L-Glutamic acid	HMDB00148	3.21794e+06	-0.482952	L-Tyrosine	HMDB00158	5.0548e+06	4.1869	L-Phenylalanine	HMDB00159	3.87997e+06	-0.678807	L-Alanine	HMDB00161	1.12034e+06	-2.55844	L-Proline	HMDB00162	4.22603e+06	-1.45149	L-Threonine	HMDB00167	1.14897e+06	0.168275	L-Asparagine	HMDB00168	289573	-1.03406	L-Isoleucine	HMDB00172	8.10064e+06	-0.732275	L-Histidine	HMDB00177	1.54243e+06	-1.61226	L-Lysine	HMDB00182	931108	-1.99766	L-Serine	HMDB00187	628260	0.267314	L-Aspartic acid
id642	Glycine	HMDB00123	199273	-0.118173	L-Glutamic acid	HMDB00148	871273	-1.70861	L-Tyrosine	HMDB00158	2.44296e+06	0.215575	L-Phenylalanine	HMDB00159	3.76387e+06	-0.796992	L-Alanine	HMDB00161	2.68493e+06	1.41297	L-Proline	HMDB00162	1.49311e+07	4.80155	L-Threonine	HMDB00167	1.17655e+06	0.243923	L-Asparagine	HMDB00168	424584	0.686499	L-Isoleucine	HMDB00172	9.94935e+06	-0.0423904	L-Histidine	HMDB00177	1.96457e+06	-0.34388	L-Lysine	HMDB00182	1.52951e+06	-0.918149	L-Serine	HMDB00187	683407	0.632712	L-Aspartic acid
id643	Glycine	HMDB00123	148215	-0.295801	L-Glutamic acid	HMDB00148	1.05596e+06	-1.61215	L-Tyrosine	HMDB00158	1.81777e+06	-0.735025	L-Phenylalanine	HMDB00159	3.78922e+06	-0.771188	L-Alanine	HMDB00161	2.15166e+06	0.0593707	L-Proline	HMDB00162	4.25485e+06	-1.43465	L-Threonine	HMDB00167	1.05959e+06	-0.0768248	L-Asparagine	HMDB00168	354976	-0.200573	L-Isoleucine	HMDB00172	9.50631e+06	-0.207722	L-Histidine	HMDB00177	1.96944e+06	-0.329242	L-Lysine	HMDB00182	2.82199e+06	1.41347	L-Serine	HMDB00187	466131	-0.806929	L-Aspartic acid
id644	Glycine	HMDB00123	142795	-0.314659	L-Glutamic acid	HMDB00148	1.02221e+06	-1.62978	L-Tyrosine	HMDB00158	1.74226e+06	-0.849837	L-Phenylalanine	HMDB00159	4.11854e+06	-0.435941	L-Alanine	HMDB00161	1.91292e+06	-0.546637	L-Proline	HMDB00162	5.55788e+06	-0.673528	L-Threonine	HMDB00167	1.37756e+06	0.795155	L-Asparagine	HMDB00168	385438	0.18763	L-Isoleucine	HMDB00172	1.02027e+07	0.0521649	L-Histidine	HMDB00177	2.12187e+06	0.128746	L-Lysine	HMDB00182	2.71596e+06	1.2222	L-Serine	HMDB00187	526850	-0.404612	L-Aspartic acid
id645	Glycine	HMDB00123	134760	-0.531099	L-Glutamic acid	HMDB00148	1.58133e+06	-1.32124	L-Tyrosine	HMDB00158	3.96325e+06	1.93556	L-Phenylalanine	HMDB00159	5.41447e+06	0.605263	L-Alanine	HMDB00161	2.36302e+06	0.61906	L-Proline	HMDB00162	1.29166e+07	2.99275	L-Threonine	HMDB00167	1.14254e+06	0.0608718	L-Asparagine	HMDB00168	429469	0.558512	L-Isoleucine	HMDB00172	1.56594e+07	1.54319	L-Histidine	HMDB00177	2.84569e+06	1.58406	L-Lysine	HMDB00182	2.68036e+06	0.599667	L-Serine	HMDB00187	566991	-0.325786	L-Aspartic acid
id646	Glycine	HMDB00123	115621	-0.842075	L-Glutamic acid	HMDB00148	1.25983e+06	-1.45621	L-Tyrosine	HMDB00158	1.60249e+06	-0.954953	L-Phenylalanine	HMDB00159	3.73324e+06	-0.898315	L-Alanine	HMDB00161	2.55213e+06	1.06448	L-Proline	HMDB00162	1.30195e+07	3.04346	L-Threonine	HMDB00167	1.05514e+06	-0.167523	L-Asparagine	HMDB00168	447586	0.756979	L-Isoleucine	HMDB00172	8.79205e+06	-0.483203	L-Histidine	HMDB00177	2.05656e+06	-0.469988	L-Lysine	HMDB00182	1.73965e+06	-0.547277	L-Serine	HMDB00187	315614	-1.61204	L-Aspartic acid
id647	Glycine	HMDB00123	76037.8	-1.48525	L-Glutamic acid	HMDB00148	884573	-1.61374	L-Tyrosine	HMDB00158	2.08705e+06	-0.361652	L-Phenylalanine	HMDB00159	4.28731e+06	-0.402795	L-Alanine	HMDB00161	1.69971e+06	-0.943289	L-Proline	HMDB00162	5.43786e+06	-0.689609	L-Threonine	HMDB00167	777934	-0.891903	L-Asparagine	HMDB00168	315908	-0.685528	L-Isoleucine	HMDB00172	1.6746e+07	1.86382	L-Histidine	HMDB00177	2.17115e+06	-0.171721	L-Lysine	HMDB00182	1.95874e+06	-0.280155	L-Serine	HMDB00187	440701	-0.971991	L-Aspartic acid
id648	Glycine	HMDB00123	108525	-0.957377	L-Glutamic acid	HMDB00148	825949	-1.63835	L-Tyrosine	HMDB00158	3.51586e+06	1.38778	L-Phenylalanine	HMDB00159	4.58346e+06	-0.13794	L-Alanine	HMDB00161	1.46921e+06	-1.4862	L-Proline	HMDB00162	8.21042e+06	0.675544	L-Threonine	HMDB00167	1.17104e+06	0.135338	L-Asparagine	HMDB00168	310649	-0.743142	L-Isoleucine	HMDB00172	1.39027e+07	1.02482	L-Histidine	HMDB00177	1.73818e+06	-1.29869	L-Lysine	HMDB00182	1.70285e+06	-0.592141	L-Serine	HMDB00187	453382	-0.907106	L-Aspartic acid
id649	Glycine	HMDB00123	201591	0.554822	L-Glutamic acid	HMDB00148	1.46439e+06	-1.37033	L-Tyrosine	HMDB00158	1.79885e+06	-0.714528	L-Phenylalanine	HMDB00159	3.05033e+06	-1.50907	L-Alanine	HMDB00161	2.01068e+06	-0.210851	L-Proline	HMDB00162	5.2952e+06	-0.759853	L-Threonine	HMDB00167	1.54903e+06	1.12309	L-Asparagine	HMDB00168	410996	0.356146	L-Isoleucine	HMDB00172	6.51323e+06	-1.15563	L-Histidine	HMDB00177	2.09171e+06	-0.378497	L-Lysine	HMDB00182	2.09092e+06	-0.118999	L-Serine	HMDB00187	718007	0.446938	L-Aspartic acid
id650	Glycine	HMDB00123	110874	-0.919215	L-Glutamic acid	HMDB00148	2.53895e+06	-0.919212	L-Tyrosine	HMDB00158	2.05736e+06	-0.398014	L-Phenylalanine	HMDB00159	4.62116e+06	-0.104222	L-Alanine	HMDB00161	2.60874e+06	1.19781	L-Proline	HMDB00162	1.12311e+07	2.16288	L-Threonine	HMDB00167	1.19943e+06	0.209538	L-Asparagine	HMDB00168	343016	-0.388571	L-Isoleucine	HMDB00172	1.36863e+07	0.960993	L-Histidine	HMDB00177	1.92849e+06	-0.803325	L-Lysine	HMDB00182	2.6529e+06	0.566184	L-Serine	HMDB00187	494211	-0.698189	L-Aspartic acid
id651	Glycine	HMDB00123	137623	-0.484575	L-Glutamic acid	HMDB00148	1.0084e+06	-1.56176	L-Tyrosine	HMDB00158	1.79433e+06	-0.720068	L-Phenylalanine	HMDB00159	3.439e+06	-1.16147	L-Alanine	HMDB00161	1.59569e+06	-1.18829	L-Proline	HMDB00162	5.38684e+06	-0.714731	L-Threonine	HMDB00167	691000	-1.11907	L-Asparagine	HMDB00168	288847	-0.981973	L-Isoleucine	HMDB00172	8.19547e+06	-0.659238	L-Histidine	HMDB00177	1.80122e+06	-1.13459	L-Lysine	HMDB00182	1.1355e+06	-1.28386	L-Serine	HMDB00187	493492	-0.701869	L-Aspartic acid
id652	Glycine	HMDB00123	119836	-0.7736	L-Glutamic acid	HMDB00148	1.21253e+06	-1.47606	L-Tyrosine	HMDB00158	3.10947e+06	0.890192	L-Phenylalanine	HMDB00159	6.57466e+06	1.64286	L-Alanine	HMDB00161	1.63766e+06	-1.08944	L-Proline	HMDB00162	6.98685e+06	0.0730801	L-Threonine	HMDB00167	878261	-0.629732	L-Asparagine	HMDB00168	342783	-0.391117	L-Isoleucine	HMDB00172	1.3128e+07	0.796226	L-Histidine	HMDB00177	2.17581e+06	-0.159596	L-Lysine	HMDB00182	1.84126e+06	-0.423391	L-Serine	HMDB00187	479235	-0.774818	L-Aspartic acid
id653	Glycine	HMDB00123	220235	0.857754	L-Glutamic acid	HMDB00148	4.26184e+06	-0.19592	L-Tyrosine	HMDB00158	3.15235e+06	0.942699	L-Phenylalanine	HMDB00159	4.92071e+06	0.163673	L-Alanine	HMDB00161	3.2515e+06	2.71174	L-Proline	HMDB00162	6.98848e+06	0.0738844	L-Threonine	HMDB00167	1.74171e+06	1.6266	L-Asparagine	HMDB00168	436231	0.632585	L-Isoleucine	HMDB00172	1.31936e+07	0.815604	L-Histidine	HMDB00177	2.76408e+06	1.37162	L-Lysine	HMDB00182	2.30228e+06	0.138704	L-Serine	HMDB00187	641811	0.0570543	L-Aspartic acid
id654	Glycine	HMDB00123	119016	-0.786919	L-Glutamic acid	HMDB00148	683525	-1.69814	L-Tyrosine	HMDB00158	2.00901e+06	-0.457209	L-Phenylalanine	HMDB00159	4.29382e+06	-0.396973	L-Alanine	HMDB00161	1.71623e+06	-0.904383	L-Proline	HMDB00162	5.00501e+06	-0.902736	L-Threonine	HMDB00167	770756	-0.91066	L-Asparagine	HMDB00168	288988	-0.980432	L-Isoleucine	HMDB00172	1.37934e+07	0.992585	L-Histidine	HMDB00177	1.96489e+06	-0.708599	L-Lysine	HMDB00182	2.31764e+06	0.157427	L-Serine	HMDB00187	492581	-0.706531	L-Aspartic acid
id655	Glycine	HMDB00123	190704	0.377924	L-Glutamic acid	HMDB00148	809930	-1.64508	L-Tyrosine	HMDB00158	3.18796e+06	0.9863	L-Phenylalanine	HMDB00159	4.4281e+06	-0.276879	L-Alanine	HMDB00161	3.05675e+06	2.25305	L-Proline	HMDB00162	1.00173e+07	1.56519	L-Threonine	HMDB00167	1.35751e+06	0.622621	L-Asparagine	HMDB00168	396562	0.198017	L-Isoleucine	HMDB00172	8.56646e+06	-0.549767	L-Histidine	HMDB00177	1.64972e+06	-1.52894	L-Lysine	HMDB00182	2.73131e+06	0.661788	L-Serine	HMDB00187	721431	0.464459	L-Aspartic acid
id656	Glycine	HMDB00123	151348	-0.26156	L-Glutamic acid	HMDB00148	2.13515e+06	-1.08873	L-Tyrosine	HMDB00158	2.58537e+06	0.248488	L-Phenylalanine	HMDB00159	3.03337e+06	-1.52423	L-Alanine	HMDB00161	2.77509e+06	1.58964	L-Proline	HMDB00162	5.82615e+06	-0.498425	L-Threonine	HMDB00167	1.17556e+06	0.147161	L-Asparagine	HMDB00168	368324	-0.11132	L-Isoleucine	HMDB00172	6.77566e+06	-1.07819	L-Histidine	HMDB00177	1.48413e+06	-1.95997	L-Lysine	HMDB00182	1.82911e+06	-0.438196	L-Serine	HMDB00187	574060	-0.289616	L-Aspartic acid
id657	Glycine	HMDB00123	167399	-0.000761743	L-Glutamic acid	HMDB00148	682457	-1.69859	L-Tyrosine	HMDB00158	2.46331e+06	0.0990302	L-Phenylalanine	HMDB00159	5.00703e+06	0.240877	L-Alanine	HMDB00161	2.55703e+06	1.07602	L-Proline	HMDB00162	7.23981e+06	0.197634	L-Threonine	HMDB00167	1.07369e+06	-0.11905	L-Asparagine	HMDB00168	365439	-0.142928	L-Isoleucine	HMDB00172	7.98072e+06	-0.722607	L-Histidine	HMDB00177	2.19796e+06	-0.10192	L-Lysine	HMDB00182	2.3753e+06	0.227735	L-Serine	HMDB00187	571261	-0.303939	L-Aspartic acid
id658	Glycine	HMDB00123	130308	-0.603441	L-Glutamic acid	HMDB00148	1.74002e+06	-1.25462	L-Tyrosine	HMDB00158	2.01652e+06	-0.448019	L-Phenylalanine	HMDB00159	4.63101e+06	-0.0954153	L-Alanine	HMDB00161	1.95802e+06	-0.334879	L-Proline	HMDB00162	4.64982e+06	-1.07763	L-Threonine	HMDB00167	935055	-0.481321	L-Asparagine	HMDB00168	299635	-0.863797	L-Isoleucine	HMDB00172	7.94017e+06	-0.734574	L-Histidine	HMDB00177	1.75249e+06	-1.26145	L-Lysine	HMDB00182	1.78152e+06	-0.496222	L-Serine	HMDB00187	511625	-0.609085	L-Aspartic acid
id659	Glycine	HMDB00123	137846	-0.480962	L-Glutamic acid	HMDB00148	5.04467e+06	0.132723	L-Tyrosine	HMDB00158	2.66137e+06	0.341545	L-Phenylalanine	HMDB00159	5.58723e+06	0.759765	L-Alanine	HMDB00161	3.01439e+06	2.15328	L-Proline	HMDB00162	1.02557e+07	1.68258	L-Threonine	HMDB00167	1.5069e+06	1.01299	L-Asparagine	HMDB00168	672527	3.22117	L-Isoleucine	HMDB00172	1.41496e+07	1.09768	L-Histidine	HMDB00177	2.7652e+06	1.37454	L-Lysine	HMDB00182	3.13096e+06	1.14905	L-Serine	HMDB00187	684618	0.276093	L-Aspartic acid
id660	Glycine	HMDB00123	163885	-0.0578492	L-Glutamic acid	HMDB00148	1.74262e+06	-1.25352	L-Tyrosine	HMDB00158	4.31647e+06	2.36805	L-Phenylalanine	HMDB00159	6.21242e+06	1.3189	L-Alanine	HMDB00161	2.28317e+06	0.430976	L-Proline	HMDB00162	1.0446e+07	1.77631	L-Threonine	HMDB00167	1.5979e+06	1.2508	L-Asparagine	HMDB00168	698511	3.50582	L-Isoleucine	HMDB00172	1.40025e+07	1.05428	L-Histidine	HMDB00177	2.87062e+06	1.64894	L-Lysine	HMDB00182	2.74564e+06	0.679259	L-Serine	HMDB00187	1.01056e+06	1.94388	L-Aspartic acid
id661	Glycine	HMDB00123	128408	-0.634305	L-Glutamic acid	HMDB00148	1.25408e+06	-1.45862	L-Tyrosine	HMDB00158	1.18659e+06	-1.46418	L-Phenylalanine	HMDB00159	4.74115e+06	0.00308598	L-Alanine	HMDB00161	2.17888e+06	0.185342	L-Proline	HMDB00162	7.11646e+06	0.136901	L-Threonine	HMDB00167	1.58973e+06	1.22945	L-Asparagine	HMDB00168	455954	0.848645	L-Isoleucine	HMDB00172	1.33747e+07	0.869046	L-Histidine	HMDB00177	2.17391e+06	-0.164518	L-Lysine	HMDB00182	2.11588e+06	-0.0885592	L-Serine	HMDB00187	586510	-0.22591	L-Aspartic acid
id662	Glycine	HMDB00123	76848.2	-1.47209	L-Glutamic acid	HMDB00148	730565	-1.6784	L-Tyrosine	HMDB00158	1.28783e+06	-1.34023	L-Phenylalanine	HMDB00159	3.91116e+06	-0.739196	L-Alanine	HMDB00161	993836	-2.60589	L-Proline	HMDB00162	3.90992e+06	-1.44194	L-Threonine	HMDB00167	533041	-1.53185	L-Asparagine	HMDB00168	266849	-1.22296	L-Isoleucine	HMDB00172	1.40237e+07	1.06053	L-Histidine	HMDB00177	1.47152e+06	-1.99279	L-Lysine	HMDB00182	1.01851e+06	-1.42651	L-Serine	HMDB00187	290971	-1.73813	L-Aspartic acid
id663	Glycine	HMDB00123	462580	4.02142	L-Glutamic acid	HMDB00148	3.95499e+06	-0.226325	L-Tyrosine	HMDB00158	5.52611e+06	3.35695	L-Phenylalanine	HMDB00159	7.89249e+06	2.5676	L-Alanine	HMDB00161	5.13104e+06	4.78236	L-Proline	HMDB00162	1.94268e+07	5.47546	L-Threonine	HMDB00167	2.24159e+06	1.81082	L-Asparagine	HMDB00168	1.13526e+06	8.62712	L-Isoleucine	HMDB00172	1.66607e+07	1.85146	L-Histidine	HMDB00177	3.11804e+06	2.15798	L-Lysine	HMDB00182	3.64419e+06	1.6571	L-Serine	HMDB00187	1.39637e+06	4.76677	L-Aspartic acid
id664	Glycine	HMDB00123	206021	0.00485262	L-Glutamic acid	HMDB00148	3.03547e+06	-0.736316	L-Tyrosine	HMDB00158	2.44378e+06	-0.253355	L-Phenylalanine	HMDB00159	4.66061e+06	-0.209334	L-Alanine	HMDB00161	2.02949e+06	-0.380321	L-Proline	HMDB00162	8.74995e+06	0.586355	L-Threonine	HMDB00167	975839	-0.464364	L-Asparagine	HMDB00168	360478	-0.285639	L-Isoleucine	HMDB00172	1.00289e+07	-0.218267	L-Histidine	HMDB00177	2.03453e+06	-0.322961	L-Lysine	HMDB00182	1.78936e+06	-0.740056	L-Serine	HMDB00187	793813	0.840115	L-Aspartic acid
id665	Glycine	HMDB00123	159752	-0.719509	L-Glutamic acid	HMDB00148	2.44388e+06	-1.06443	L-Tyrosine	HMDB00158	3.72381e+06	1.24593	L-Phenylalanine	HMDB00159	8.05842e+06	2.71017	L-Alanine	HMDB00161	3.92746e+06	2.77894	L-Proline	HMDB00162	1.21373e+07	2.13747	L-Threonine	HMDB00167	1.39675e+06	0.292232	L-Asparagine	HMDB00168	523283	1.5872	L-Isoleucine	HMDB00172	2.13654e+07	3.31975	L-Histidine	HMDB00177	2.42296e+06	0.566435	L-Lysine	HMDB00182	4.37232e+06	2.59813	L-Serine	HMDB00187	688705	0.15517	L-Aspartic acid
id666	Glycine	HMDB00123	214535	0.138156	L-Glutamic acid	HMDB00148	573797	-2.10164	L-Tyrosine	HMDB00158	1.81644e+06	-0.988157	L-Phenylalanine	HMDB00159	4.01676e+06	-0.762551	L-Alanine	HMDB00161	2.30709e+06	0.0817587	L-Proline	HMDB00162	5.73825e+06	-0.792753	L-Threonine	HMDB00167	1.81369e+06	1.04168	L-Asparagine	HMDB00168	345497	-0.457974	L-Isoleucine	HMDB00172	9.44435e+06	-0.400703	L-Histidine	HMDB00177	2.21976e+06	0.101171	L-Lysine	HMDB00182	2.64095e+06	0.360527	L-Serine	HMDB00187	777271	0.732316	L-Aspartic acid
id667	Glycine	HMDB00123	156219	-0.774817	L-Glutamic acid	HMDB00148	952356	-1.89168	L-Tyrosine	HMDB00158	1.19681e+06	-1.71392	L-Phenylalanine	HMDB00159	2.72786e+06	-1.87001	L-Alanine	HMDB00161	1.38322e+06	-1.45608	L-Proline	HMDB00162	3.93e+06	-1.62078	L-Threonine	HMDB00167	922471	-0.560292	L-Asparagine	HMDB00168	246452	-1.59735	L-Isoleucine	HMDB00172	6.48722e+06	-1.32359	L-Histidine	HMDB00177	1.63374e+06	-1.24066	L-Lysine	HMDB00182	876010	-1.92046	L-Serine	HMDB00187	477380	-1.22196	L-Aspartic acid
id668	Glycine	HMDB00123	228502	0.356805	L-Glutamic acid	HMDB00148	668112	-2.04933	L-Tyrosine	HMDB00158	1.35069e+06	-1.53368	L-Phenylalanine	HMDB00159	3.01343e+06	-1.62465	L-Alanine	HMDB00161	2.55737e+06	0.498353	L-Proline	HMDB00162	6.28215e+06	-0.543691	L-Threonine	HMDB00167	975581	-0.464828	L-Asparagine	HMDB00168	439753	0.626314	L-Isoleucine	HMDB00172	5.89124e+06	-1.50959	L-Histidine	HMDB00177	1.99135e+06	-0.421841	L-Lysine	HMDB00182	1.6299e+06	-0.946144	L-Serine	HMDB00187	586623	-0.510065	L-Aspartic acid
id669	Glycine	HMDB00123	187445	-0.285961	L-Glutamic acid	HMDB00148	3.15111e+06	-0.672182	L-Tyrosine	HMDB00158	2.94662e+06	0.335621	L-Phenylalanine	HMDB00159	5.73438e+06	0.713277	L-Alanine	HMDB00161	3.56463e+06	2.175	L-Proline	HMDB00162	1.29659e+07	2.5169	L-Threonine	HMDB00167	1.34894e+06	0.206282	L-Asparagine	HMDB00168	567968	2.10125	L-Isoleucine	HMDB00172	1.13726e+07	0.20109	L-Histidine	HMDB00177	3.15677e+06	2.24665	L-Lysine	HMDB00182	2.43348e+06	0.0923955	L-Serine	HMDB00187	816479	0.987822	L-Aspartic acid
id670	Glycine	HMDB00123	177546	-0.440934	L-Glutamic acid	HMDB00148	3.87194e+06	-0.272383	L-Tyrosine	HMDB00158	1.78045e+06	-1.03031	L-Phenylalanine	HMDB00159	2.5875e+06	-1.99062	L-Alanine	HMDB00161	2.10031e+06	-0.262434	L-Proline	HMDB00162	7.58349e+06	0.0522132	L-Threonine	HMDB00167	1.52168e+06	0.516776	L-Asparagine	HMDB00168	595554	2.41858	L-Isoleucine	HMDB00172	7.89338e+06	-0.884745	L-Histidine	HMDB00177	1.27847e+06	-2.05413	L-Lysine	HMDB00182	2.47919e+06	0.15147	L-Serine	HMDB00187	507560	-1.02529	L-Aspartic acid
id671	Glycine	HMDB00123	179488	-0.410531	L-Glutamic acid	HMDB00148	1.19294e+06	-1.75824	L-Tyrosine	HMDB00158	2.16905e+06	-0.575143	L-Phenylalanine	HMDB00159	3.88351e+06	-0.877045	L-Alanine	HMDB00161	2.12834e+06	-0.215778	L-Proline	HMDB00162	6.11925e+06	-0.618286	L-Threonine	HMDB00167	1.16023e+06	-0.132925	L-Asparagine	HMDB00168	362014	-0.267968	L-Isoleucine	HMDB00172	7.39997e+06	-1.03873	L-Histidine	HMDB00177	1.66988e+06	-1.15792	L-Lysine	HMDB00182	2.0113e+06	-0.453225	L-Serine	HMDB00187	524124	-0.917346	L-Aspartic acid
id672	Glycine	HMDB00123	212309	0.103301	L-Glutamic acid	HMDB00148	2.02247e+06	-1.29816	L-Tyrosine	HMDB00158	2.34894e+06	-0.364441	L-Phenylalanine	HMDB00159	4.86161e+06	-0.0366302	L-Alanine	HMDB00161	4.19915e+06	3.23119	L-Proline	HMDB00162	1.14371e+07	1.81686	L-Threonine	HMDB00167	1.70068e+06	0.83854	L-Asparagine	HMDB00168	442875	0.662227	L-Isoleucine	HMDB00172	1.11595e+07	0.134589	L-Histidine	HMDB00177	2.39585e+06	0.50437	L-Lysine	HMDB00182	3.41827e+06	1.36512	L-Serine	HMDB00187	697776	0.214279	L-Aspartic acid
id673	Glycine	HMDB00123	217976	0.192025	L-Glutamic acid	HMDB00148	3.20035e+06	-0.644872	L-Tyrosine	HMDB00158	3.48212e+06	0.96284	L-Phenylalanine	HMDB00159	7.83655e+06	2.51953	L-Alanine	HMDB00161	2.43051e+06	0.287192	L-Proline	HMDB00162	1.47515e+07	3.33456	L-Threonine	HMDB00167	1.30487e+06	0.127063	L-Asparagine	HMDB00168	486885	1.1685	L-Isoleucine	HMDB00172	1.75192e+07	2.11937	L-Histidine	HMDB00177	2.62482e+06	1.02864	L-Lysine	HMDB00182	2.76447e+06	0.520167	L-Serine	HMDB00187	823317	1.03238	L-Aspartic acid
id674	Glycine	HMDB00123	243324	0.588849	L-Glutamic acid	HMDB00148	1.3929e+06	-1.64734	L-Tyrosine	HMDB00158	2.72802e+06	0.0795723	L-Phenylalanine	HMDB00159	5.33283e+06	0.368256	L-Alanine	HMDB00161	2.40008e+06	0.23654	L-Proline	HMDB00162	7.90626e+06	0.200014	L-Threonine	HMDB00167	975543	-0.464896	L-Asparagine	HMDB00168	363200	-0.254324	L-Isoleucine	HMDB00172	7.28679e+06	-1.07406	L-Histidine	HMDB00177	1.91229e+06	-0.602864	L-Lysine	HMDB00182	1.36594e+06	-1.28728	L-Serine	HMDB00187	1.1685e+06	3.28179	L-Aspartic acid
id675	Glycine	HMDB00123	136483	-1.08379	L-Glutamic acid	HMDB00148	1.30439e+06	-1.69643	L-Tyrosine	HMDB00158	1.25514e+06	-1.6456	L-Phenylalanine	HMDB00159	3.57832e+06	-1.13928	L-Alanine	HMDB00161	1.66233e+06	-0.991477	L-Proline	HMDB00162	9.55775e+06	0.95626	L-Threonine	HMDB00167	480784	-1.35422	L-Asparagine	HMDB00168	176523	-2.40178	L-Isoleucine	HMDB00172	2.93225e+06	-2.43306	L-Histidine	HMDB00177	1.44611e+06	-1.67029	L-Lysine	HMDB00182	1.41704e+06	-1.22124	L-Serine	HMDB00187	251438	-2.69433	L-Aspartic acid
id676	Glycine	HMDB00123	149528	-0.879569	L-Glutamic acid	HMDB00148	1.42286e+06	-1.63072	L-Tyrosine	HMDB00158	2.00079e+06	-0.77222	L-Phenylalanine	HMDB00159	3.84113e+06	-0.913463	L-Alanine	HMDB00161	1.50801e+06	-1.24835	L-Proline	HMDB00162	7.15279e+06	-0.145013	L-Threonine	HMDB00167	867214	-0.659616	L-Asparagine	HMDB00168	348974	-0.417973	L-Isoleucine	HMDB00172	9.21883e+06	-0.471084	L-Histidine	HMDB00177	2.61915e+06	1.01566	L-Lysine	HMDB00182	1.18801e+06	-1.51723	L-Serine	HMDB00187	583297	-0.531734	L-Aspartic acid
id677	Glycine	HMDB00123	221903	0.253505	L-Glutamic acid	HMDB00148	1.35233e+06	-1.66984	L-Tyrosine	HMDB00158	4.50889e+06	2.16549	L-Phenylalanine	HMDB00159	7.02058e+06	1.81842	L-Alanine	HMDB00161	2.80742e+06	0.914574	L-Proline	HMDB00162	1.19153e+07	2.0358	L-Threonine	HMDB00167	3.72133e+06	4.47066	L-Asparagine	HMDB00168	621054	2.71192	L-Isoleucine	HMDB00172	1.26025e+07	0.584919	L-Histidine	HMDB00177	2.41803e+06	0.555139	L-Lysine	HMDB00182	4.72232e+06	3.05046	L-Serine	HMDB00187	935892	1.76599	L-Aspartic acid
id678	Glycine	HMDB00123	191606	-0.220815	L-Glutamic acid	HMDB00148	879005	-1.93236	L-Tyrosine	HMDB00158	3.90045e+06	1.45283	L-Phenylalanine	HMDB00159	6.43337e+06	1.31388	L-Alanine	HMDB00161	3.63777e+06	2.29674	L-Proline	HMDB00162	9.50529e+06	0.932238	L-Threonine	HMDB00167	2.76828e+06	2.75755	L-Asparagine	HMDB00168	648879	3.03201	L-Isoleucine	HMDB00172	1.35489e+07	0.880286	L-Histidine	HMDB00177	3.45735e+06	2.93491	L-Lysine	HMDB00182	3.27518e+06	1.1802	L-Serine	HMDB00187	828707	1.0675	L-Aspartic acid
id679	Glycine	HMDB00123	176849	-0.272478	L-Glutamic acid	HMDB00148	1.3628e+06	-1.38764	L-Tyrosine	HMDB00158	2.54729e+06	-0.00394828	L-Phenylalanine	HMDB00159	4.52565e+06	-0.394642	L-Alanine	HMDB00161	2.25185e+06	-0.228038	L-Proline	HMDB00162	8.1693e+06	0.188693	L-Threonine	HMDB00167	1.66121e+06	1.90186	L-Asparagine	HMDB00168	402081	0.99802	L-Isoleucine	HMDB00172	1.26938e+07	0.532038	L-Histidine	HMDB00177	2.18884e+06	0.129787	L-Lysine	HMDB00182	2.11157e+06	0.21379	L-Serine	HMDB00187	642317	0.222379	L-Aspartic acid
id680	Glycine	HMDB00123	133221	-0.620266	L-Glutamic acid	HMDB00148	3.58636e+06	-0.38583	L-Tyrosine	HMDB00158	1.88787e+06	-0.911095	L-Phenylalanine	HMDB00159	4.56905e+06	-0.362376	L-Alanine	HMDB00161	1.39306e+06	-1.85247	L-Proline	HMDB00162	6.74498e+06	-0.437851	L-Threonine	HMDB00167	625326	-1.40736	L-Asparagine	HMDB00168	252625	-0.89035	L-Isoleucine	HMDB00172	1.06934e+07	-0.0899811	L-Histidine	HMDB00177	1.70313e+06	-1.08313	L-Lysine	HMDB00182	1.2445e+06	-1.26356	L-Serine	HMDB00187	439093	-1.19524	L-Aspartic acid
id681	Glycine	HMDB00123	323445	0.896137	L-Glutamic acid	HMDB00148	1.8355e+06	-1.17466	L-Tyrosine	HMDB00158	2.47919e+06	-0.0976406	L-Phenylalanine	HMDB00159	1.98827e+06	-2.28094	L-Alanine	HMDB00161	3.06343e+06	1.30709	L-Proline	HMDB00162	7.75763e+06	0.00760367	L-Threonine	HMDB00167	1.22913e+06	0.521549	L-Asparagine	HMDB00168	445904	1.55173	L-Isoleucine	HMDB00172	7.76369e+06	-1.00093	L-Histidine	HMDB00177	2.13083e+06	-0.0150865	L-Lysine	HMDB00182	1.66039e+06	-0.554956	L-Serine	HMDB00187	631108	0.144185	L-Aspartic acid
id682	Glycine	HMDB00123	229137	0.144346	L-Glutamic acid	HMDB00148	3.42368e+06	-0.459125	L-Tyrosine	HMDB00158	2.34507e+06	-0.28214	L-Phenylalanine	HMDB00159	5.81604e+06	0.564641	L-Alanine	HMDB00161	3.95967e+06	3.00236	L-Proline	HMDB00162	9.55814e+06	0.799628	L-Threonine	HMDB00167	1.41054e+06	1.10105	L-Asparagine	HMDB00168	299069	-0.303531	L-Isoleucine	HMDB00172	1.35119e+07	0.786401	L-Histidine	HMDB00177	2.33758e+06	0.501233	L-Lysine	HMDB00182	3.06863e+06	1.84446	L-Serine	HMDB00187	533391	-0.537451	L-Aspartic acid
id683	Glycine	HMDB00123	245307	0.273245	L-Glutamic acid	HMDB00148	2.72706e+06	-0.77298	L-Tyrosine	HMDB00158	3.68934e+06	1.56712	L-Phenylalanine	HMDB00159	7.52214e+06	1.83296	L-Alanine	HMDB00161	2.39926e+06	0.0507824	L-Proline	HMDB00162	7.33357e+06	-0.178938	L-Threonine	HMDB00167	1.79291e+06	2.32259	L-Asparagine	HMDB00168	769216	5.63676	L-Isoleucine	HMDB00172	1.74453e+07	2.00944	L-Histidine	HMDB00177	3.15571e+06	2.54427	L-Lysine	HMDB00182	3.06295e+06	1.83479	L-Serine	HMDB00187	1.02919e+06	2.92103	L-Aspartic acid
id684	Glycine	HMDB00123	256560	0.362949	L-Glutamic acid	HMDB00148	2.29725e+06	-0.966626	L-Tyrosine	HMDB00158	2.64538e+06	0.130984	L-Phenylalanine	HMDB00159	5.14391e+06	0.0649737	L-Alanine	HMDB00161	1.80567e+06	-1.07201	L-Proline	HMDB00162	7.5437e+06	-0.0865014	L-Threonine	HMDB00167	1.1983e+06	0.423041	L-Asparagine	HMDB00168	332382	0.117374	L-Isoleucine	HMDB00172	1.31224e+07	0.665289	L-Histidine	HMDB00177	1.90502e+06	-0.578982	L-Lysine	HMDB00182	1.96597e+06	-0.0342964	L-Serine	HMDB00187	582373	-0.195771	L-Aspartic acid
id685	Glycine	HMDB00123	169051	-0.334638	L-Glutamic acid	HMDB00148	3.13021e+06	-0.591342	L-Tyrosine	HMDB00158	3.46838e+06	1.26315	L-Phenylalanine	HMDB00159	6.15554e+06	0.817027	L-Alanine	HMDB00161	3.26676e+06	1.69169	L-Proline	HMDB00162	1.14109e+07	1.61463	L-Threonine	HMDB00167	1.26731e+06	0.643501	L-Asparagine	HMDB00168	417437	1.19204	L-Isoleucine	HMDB00172	1.37828e+07	0.870651	L-Histidine	HMDB00177	2.26369e+06	0.316717	L-Lysine	HMDB00182	1.24248e+06	-1.267	L-Serine	HMDB00187	702359	0.64121	L-Aspartic acid
id686	Glycine	HMDB00123	160342	-0.404066	L-Glutamic acid	HMDB00148	1.6081e+06	-1.27712	L-Tyrosine	HMDB00158	3.52476e+06	1.34071	L-Phenylalanine	HMDB00159	5.29875e+06	0.180083	L-Alanine	HMDB00161	2.72999e+06	0.676373	L-Proline	HMDB00162	8.87293e+06	0.498212	L-Threonine	HMDB00167	1.21923e+06	0.489912	L-Asparagine	HMDB00168	344055	0.264873	L-Isoleucine	HMDB00172	1.54898e+07	1.40141	L-Histidine	HMDB00177	2.4694e+06	0.830406	L-Lysine	HMDB00182	2.28568e+06	0.51044	L-Serine	HMDB00187	539036	-0.498073	L-Aspartic acid
id687	Glycine	HMDB00123	154825	-0.448044	L-Glutamic acid	HMDB00148	1.26447e+06	-1.43194	L-Tyrosine	HMDB00158	4.28041e+06	2.38022	L-Phenylalanine	HMDB00159	5.98558e+06	0.690674	L-Alanine	HMDB00161	3.19152e+06	1.54937	L-Proline	HMDB00162	1.21561e+07	1.94246	L-Threonine	HMDB00167	1.15396e+06	0.281411	L-Asparagine	HMDB00168	382033	0.744721	L-Isoleucine	HMDB00172	1.76623e+07	2.07691	L-Histidine	HMDB00177	2.63443e+06	1.24251	L-Lysine	HMDB00182	2.02655e+06	0.0689277	L-Serine	HMDB00187	498222	-0.782773	L-Aspartic acid
id688	Glycine	HMDB00123	223082	0.0960797	L-Glutamic acid	HMDB00148	1.24912e+06	-1.43885	L-Tyrosine	HMDB00158	4.14524e+06	2.19428	L-Phenylalanine	HMDB00159	1.10497e+06	-2.93759	L-Alanine	HMDB00161	2.98154e+06	1.15219	L-Proline	HMDB00162	9.40699e+06	0.73314	L-Threonine	HMDB00167	2.1887e+06	3.58695	L-Asparagine	HMDB00168	619814	3.74907	L-Isoleucine	HMDB00172	1.2424e+07	0.448153	L-Histidine	HMDB00177	3.13925e+06	2.50317	L-Lysine	HMDB00182	3.727e+06	2.96622	L-Serine	HMDB00187	854031	1.69921	L-Aspartic acid
id689	Glycine	HMDB00123	142177	-0.548871	L-Glutamic acid	HMDB00148	1.51009e+06	-1.32128	L-Tyrosine	HMDB00158	1.73422e+06	-1.12246	L-Phenylalanine	HMDB00159	4.60091e+06	-0.338696	L-Alanine	HMDB00161	1.28592e+06	-2.05512	L-Proline	HMDB00162	3.89486e+06	-1.69159	L-Threonine	HMDB00167	734757	-1.05777	L-Asparagine	HMDB00168	279772	-0.547341	L-Isoleucine	HMDB00172	1.11897e+07	0.0643473	L-Histidine	HMDB00177	1.877e+06	-0.648949	L-Lysine	HMDB00182	1.21194e+06	-1.31903	L-Serine	HMDB00187	431882	-1.24554	L-Aspartic acid
id690	Glycine	HMDB00123	147512	-0.506343	L-Glutamic acid	HMDB00148	2.19049e+06	-1.01473	L-Tyrosine	HMDB00158	2.39719e+06	-0.210444	L-Phenylalanine	HMDB00159	4.71988e+06	-0.250246	L-Alanine	HMDB00161	1.65355e+06	-1.35974	L-Proline	HMDB00162	5.55322e+06	-0.962091	L-Threonine	HMDB00167	810368	-0.816228	L-Asparagine	HMDB00168	255250	-0.857177	L-Isoleucine	HMDB00172	1.02727e+07	-0.220779	L-Histidine	HMDB00177	1.77789e+06	-0.896439	L-Lysine	HMDB00182	1.55969e+06	-0.726518	L-Serine	HMDB00187	549072	-0.428068	L-Aspartic acid
id691	Glycine	HMDB00123	145201	-0.524768	L-Glutamic acid	HMDB00148	2.0182e+06	-1.09235	L-Tyrosine	HMDB00158	1.59757e+06	-1.31044	L-Phenylalanine	HMDB00159	4.59301e+06	-0.344568	L-Alanine	HMDB00161	1.49042e+06	-1.66832	L-Proline	HMDB00162	3.93931e+06	-1.67203	L-Threonine	HMDB00167	673436	-1.25367	L-Asparagine	HMDB00168	277195	-0.579902	L-Isoleucine	HMDB00172	9.31836e+06	-0.517523	L-Histidine	HMDB00177	1.99253e+06	-0.360443	L-Lysine	HMDB00182	1.27648e+06	-1.20907	L-Serine	HMDB00187	438443	-1.19977	L-Aspartic acid
id692	Glycine	HMDB00123	989969	6.20946	L-Glutamic acid	HMDB00148	2.41514e+06	-0.913515	L-Tyrosine	HMDB00158	5.71855e+06	4.35862	L-Phenylalanine	HMDB00159	8.26057e+06	2.38191	L-Alanine	HMDB00161	2.40475e+06	0.0611732	L-Proline	HMDB00162	1.14804e+07	1.64519	L-Threonine	HMDB00167	3.32591e+06	7.21987	L-Asparagine	HMDB00168	485208	2.04833	L-Isoleucine	HMDB00172	2.91478e+07	5.64819	L-Histidine	HMDB00177	2.91108e+06	1.93338	L-Lysine	HMDB00182	3.23876e+06	2.13433	L-Serine	HMDB00187	707217	0.675093	L-Aspartic acid
id693	Glycine	HMDB00123	92436.5	-0.945388	L-Glutamic acid	HMDB00148	1.36195e+06	-1.38802	L-Tyrosine	HMDB00158	2.30948e+06	-0.331095	L-Phenylalanine	HMDB00159	4.76716e+06	-0.215101	L-Alanine	HMDB00161	1.97388e+06	-0.753828	L-Proline	HMDB00162	4.25338e+06	-1.53388	L-Threonine	HMDB00167	925325	-0.44899	L-Asparagine	HMDB00168	292704	-0.383949	L-Isoleucine	HMDB00172	1.1926e+07	0.293305	L-Histidine	HMDB00177	1.69697e+06	-1.09851	L-Lysine	HMDB00182	1.98434e+06	-0.00299649	L-Serine	HMDB00187	354585	-1.78473	L-Aspartic acid
id694	Glycine	HMDB00123	130826	-0.63936	L-Glutamic acid	HMDB00148	1.44306e+06	-1.35148	L-Tyrosine	HMDB00158	2.87353e+06	0.444843	L-Phenylalanine	HMDB00159	6.38336e+06	0.986391	L-Alanine	HMDB00161	2.66708e+06	0.557374	L-Proline	HMDB00162	8.59091e+06	0.374154	L-Threonine	HMDB00167	1.16448e+06	0.315002	L-Asparagine	HMDB00168	328067	0.062861	L-Isoleucine	HMDB00172	1.52486e+07	1.32643	L-Histidine	HMDB00177	1.82967e+06	-0.767129	L-Lysine	HMDB00182	2.35522e+06	0.628929	L-Serine	HMDB00187	537856	-0.506304	L-Aspartic acid
id695	Glycine	HMDB00123	194595	-0.131015	L-Glutamic acid	HMDB00148	3.19454e+06	-0.562361	L-Tyrosine	HMDB00158	2.11785e+06	-0.59471	L-Phenylalanine	HMDB00159	4.97119e+06	-0.0634233	L-Alanine	HMDB00161	2.20153e+06	-0.323214	L-Proline	HMDB00162	7.87859e+06	0.0608107	L-Threonine	HMDB00167	1.23913e+06	0.553482	L-Asparagine	HMDB00168	326231	0.0396645	L-Isoleucine	HMDB00172	1.1502e+07	0.16145	L-Histidine	HMDB00177	2.33655e+06	0.498646	L-Lysine	HMDB00182	1.75007e+06	-0.402149	L-Serine	HMDB00187	614612	0.0291198	L-Aspartic acid
id696	Glycine	HMDB00123	323781	0.898816	L-Glutamic acid	HMDB00148	1.51854e+06	-1.31747	L-Tyrosine	HMDB00158	3.02218e+06	0.649332	L-Phenylalanine	HMDB00159	4.10322e+06	-0.708675	L-Alanine	HMDB00161	2.48723e+06	0.217181	L-Proline	HMDB00162	9.02856e+06	0.56667	L-Threonine	HMDB00167	827462	-0.761622	L-Asparagine	HMDB00168	458512	1.71103	L-Isoleucine	HMDB00172	9.57855e+06	-0.43662	L-Histidine	HMDB00177	1.87768e+06	-0.647243	L-Lysine	HMDB00182	1.35181e+06	-1.08072	L-Serine	HMDB00187	547905	-0.436208	L-Aspartic acid
id697	Glycine	HMDB00123	186707	-0.193891	L-Glutamic acid	HMDB00148	1.29621e+06	-1.41764	L-Tyrosine	HMDB00158	1.75644e+06	-1.09189	L-Phenylalanine	HMDB00159	4.58922e+06	-0.34738	L-Alanine	HMDB00161	1.66268e+06	-1.34248	L-Proline	HMDB00162	1.19634e+07	1.85768	L-Threonine	HMDB00167	1.70378e+06	2.03784	L-Asparagine	HMDB00168	156309	-2.1073	L-Isoleucine	HMDB00172	1.29755e+07	0.619622	L-Histidine	HMDB00177	2.04627e+06	-0.226246	L-Lysine	HMDB00182	3.3117e+06	2.2586	L-Serine	HMDB00187	744506	0.935207	L-Aspartic acid
id698	Glycine	HMDB00123	198281	-0.101632	L-Glutamic acid	HMDB00148	581679	-1.73957	L-Tyrosine	HMDB00158	2.03533e+06	-0.708235	L-Phenylalanine	HMDB00159	4.52969e+06	-0.391635	L-Alanine	HMDB00161	2.6876e+06	0.596189	L-Proline	HMDB00162	7.71397e+06	-0.0116008	L-Threonine	HMDB00167	1.04738e+06	-0.0590671	L-Asparagine	HMDB00168	269310	-0.679532	L-Isoleucine	HMDB00172	1.04532e+07	-0.164649	L-Histidine	HMDB00177	1.8805e+06	-0.640209	L-Lysine	HMDB00182	1.60556e+06	-0.648372	L-Serine	HMDB00187	520513	-0.62728	L-Aspartic acid
id699	Glycine	HMDB00123	220598	2.26708	L-Glutamic acid	HMDB00148	1.21781e+06	-1.21902	L-Tyrosine	HMDB00158	2.41064e+06	0.0541118	L-Phenylalanine	HMDB00159	4.6796e+06	-0.550282	L-Alanine	HMDB00161	3.27065e+06	2.70963	L-Proline	HMDB00162	6.76844e+06	0.0163664	L-Threonine	HMDB00167	1.3573e+06	1.92657	L-Asparagine	HMDB00168	461449	1.52784	L-Isoleucine	HMDB00172	1.12042e+07	-0.0696919	L-Histidine	HMDB00177	2.57033e+06	1.44061	L-Lysine	HMDB00182	2.77023e+06	1.75767	L-Serine	HMDB00187	669324	1.54726	L-Aspartic acid
id700	Glycine	HMDB00123	129425	-0.537124	L-Glutamic acid	HMDB00148	1.4799e+06	-1.1162	L-Tyrosine	HMDB00158	1.29365e+06	-1.56786	L-Phenylalanine	HMDB00159	3.5266e+06	-1.36011	L-Alanine	HMDB00161	1.28045e+06	-1.57	L-Proline	HMDB00162	3.71159e+06	-1.22251	L-Threonine	HMDB00167	609742	-1.27106	L-Asparagine	HMDB00168	220928	-1.45866	L-Isoleucine	HMDB00172	7.20337e+06	-1.16989	L-Histidine	HMDB00177	1.56622e+06	-1.1977	L-Lysine	HMDB00182	1.16653e+06	-1.10633	L-Serine	HMDB00187	429630	-0.84096	L-Aspartic acid
id701	Glycine	HMDB00123	138663	-0.25301	L-Glutamic acid	HMDB00148	4.70834e+06	0.15031	L-Tyrosine	HMDB00158	3.25646e+06	1.28234	L-Phenylalanine	HMDB00159	6.29434e+06	0.583849	L-Alanine	HMDB00161	2.67629e+06	1.43155	L-Proline	HMDB00162	7.63605e+06	0.367991	L-Threonine	HMDB00167	1.82462e+06	3.92552	L-Asparagine	HMDB00168	531816	2.40158	L-Isoleucine	HMDB00172	1.9296e+07	2.1555	L-Histidine	HMDB00177	2.54605e+06	1.37681	L-Lysine	HMDB00182	2.83632e+06	1.87569	L-Serine	HMDB00187	662354	1.47782	L-Aspartic acid
id702	Glycine	HMDB00123	120360	-0.81594	L-Glutamic acid	HMDB00148	2.4352e+06	-0.741442	L-Tyrosine	HMDB00158	3.39611e+06	1.48512	L-Phenylalanine	HMDB00159	5.96208e+06	0.350483	L-Alanine	HMDB00161	2.35869e+06	0.748586	L-Proline	HMDB00162	1.26521e+07	2.40087	L-Threonine	HMDB00167	1.25475e+06	1.48793	L-Asparagine	HMDB00168	405599	0.834363	L-Isoleucine	HMDB00172	1.55325e+07	1.12056	L-Histidine	HMDB00177	2.19107e+06	0.444084	L-Lysine	HMDB00182	2.32868e+06	0.969117	L-Serine	HMDB00187	523951	0.0988221	L-Aspartic acid
id703	Glycine	HMDB00123	106182	-1.25202	L-Glutamic acid	HMDB00148	1.00712e+06	-1.30168	L-Tyrosine	HMDB00158	3.26842e+06	1.2997	L-Phenylalanine	HMDB00159	4.47225e+06	-0.695916	L-Alanine	HMDB00161	2.19406e+06	0.394574	L-Proline	HMDB00162	9.90397e+06	1.28713	L-Threonine	HMDB00167	985324	0.335468	L-Asparagine	HMDB00168	288613	-0.618227	L-Isoleucine	HMDB00172	1.19323e+07	0.130538	L-Histidine	HMDB00177	2.29169e+06	0.708463	L-Lysine	HMDB00182	2.54206e+06	1.35019	L-Serine	HMDB00187	371567	-1.41947	L-Aspartic acid
id704	Glycine	HMDB00123	135514	-0.349849	L-Glutamic acid	HMDB00148	1.38384e+06	-1.15389	L-Tyrosine	HMDB00158	1.89614e+06	-0.692985	L-Phenylalanine	HMDB00159	3.86408e+06	-1.12308	L-Alanine	HMDB00161	2.3597e+06	0.750755	L-Proline	HMDB00162	6.4732e+06	-0.103287	L-Threonine	HMDB00167	939379	0.138943	L-Asparagine	HMDB00168	330363	-0.099825	L-Isoleucine	HMDB00172	1.13386e+07	-0.032722	L-Histidine	HMDB00177	1.98424e+06	-0.0993657	L-Lysine	HMDB00182	1.4744e+06	-0.556511	L-Serine	HMDB00187	478000	-0.359022	L-Aspartic acid
id705	Glycine	HMDB00123	150154	0.100431	L-Glutamic acid	HMDB00148	853439	-1.36196	L-Tyrosine	HMDB00158	2.09129e+06	-0.409612	L-Phenylalanine	HMDB00159	3.32484e+06	-1.50182	L-Alanine	HMDB00161	1.84668e+06	-0.352413	L-Proline	HMDB00162	4.82153e+06	-0.772676	L-Threonine	HMDB00167	850610	-0.240762	L-Asparagine	HMDB00168	323936	-0.179637	L-Isoleucine	HMDB00172	8.22786e+06	-0.88816	L-Histidine	HMDB00177	1.72383e+06	-0.783575	L-Lysine	HMDB00182	2.32632e+06	0.964893	L-Serine	HMDB00187	353322	-1.60126	L-Aspartic acid
id706	Glycine	HMDB00123	129283	-0.541506	L-Glutamic acid	HMDB00148	2.09443e+06	-0.875123	L-Tyrosine	HMDB00158	3.1937e+06	1.1912	L-Phenylalanine	HMDB00159	6.85142e+06	0.975127	L-Alanine	HMDB00161	2.60138e+06	1.27047	L-Proline	HMDB00162	7.42783e+06	0.283605	L-Threonine	HMDB00167	1.16776e+06	1.11584	L-Asparagine	HMDB00168	363981	0.317593	L-Isoleucine	HMDB00172	2.50276e+07	3.73163	L-Histidine	HMDB00177	2.72527e+06	1.8477	L-Lysine	HMDB00182	4.09918e+06	4.13099	L-Serine	HMDB00187	440379	-0.733859	L-Aspartic acid
id707	Glycine	HMDB00123	133743	-0.404323	L-Glutamic acid	HMDB00148	1.04486e+06	-1.28687	L-Tyrosine	HMDB00158	1.88985e+06	-0.70212	L-Phenylalanine	HMDB00159	4.63851e+06	-0.579147	L-Alanine	HMDB00161	1.276e+06	-1.57956	L-Proline	HMDB00162	5.80704e+06	-0.373267	L-Threonine	HMDB00167	852368	-0.233241	L-Asparagine	HMDB00168	248577	-1.11535	L-Isoleucine	HMDB00172	9.90594e+06	-0.426702	L-Histidine	HMDB00177	1.7201e+06	-0.793384	L-Lysine	HMDB00182	1.65966e+06	-0.225662	L-Serine	HMDB00187	519204	0.0515221	L-Aspartic acid
id708	Glycine	HMDB00123	130676	-0.49866	L-Glutamic acid	HMDB00148	643294	-1.4444	L-Tyrosine	HMDB00158	1.43177e+06	-1.3673	L-Phenylalanine	HMDB00159	4.78076e+06	-0.479233	L-Alanine	HMDB00161	1.52877e+06	-1.03602	L-Proline	HMDB00162	8.38834e+06	0.67288	L-Threonine	HMDB00167	1.01393e+06	0.457834	L-Asparagine	HMDB00168	287529	-0.631693	L-Isoleucine	HMDB00172	1.07414e+07	-0.196959	L-Histidine	HMDB00177	1.61091e+06	-1.08028	L-Lysine	HMDB00182	1.76571e+06	-0.0362758	L-Serine	HMDB00187	316977	-1.9634	L-Aspartic acid
id709	Glycine	HMDB00123	190850	1.35213	L-Glutamic acid	HMDB00148	4.30854e+06	-0.00653228	L-Tyrosine	HMDB00158	2.36025e+06	-0.0190578	L-Phenylalanine	HMDB00159	5.29162e+06	-0.120421	L-Alanine	HMDB00161	2.22663e+06	0.464619	L-Proline	HMDB00162	7.34856e+06	0.251479	L-Threonine	HMDB00167	1.11354e+06	0.883893	L-Asparagine	HMDB00168	101326	-2.94374	L-Isoleucine	HMDB00172	1.10473e+07	-0.112838	L-Histidine	HMDB00177	2.19064e+06	0.442948	L-Lysine	HMDB00182	1.71397e+06	-0.128683	L-Serine	HMDB00187	1.37586e+06	8.58694	L-Aspartic acid
id710	Glycine	HMDB00123	131912	-0.460659	L-Glutamic acid	HMDB00148	1.25255e+06	-1.20539	L-Tyrosine	HMDB00158	2.48646e+06	0.164212	L-Phenylalanine	HMDB00159	3.64857e+06	-1.27444	L-Alanine	HMDB00161	1.48231e+06	-1.13593	L-Proline	HMDB00162	3.62974e+06	-1.25568	L-Threonine	HMDB00167	910846	0.0168939	L-Asparagine	HMDB00168	324942	-0.167141	L-Isoleucine	HMDB00172	6.437e+06	-1.38063	L-Histidine	HMDB00177	1.86831e+06	-0.40396	L-Lysine	HMDB00182	1.60097e+06	-0.330478	L-Serine	HMDB00187	552109	0.379378	L-Aspartic acid
id711	Glycine	HMDB00123	158456	0.355776	L-Glutamic acid	HMDB00148	1.80386e+06	-0.989115	L-Tyrosine	HMDB00158	1.70975e+06	-0.963641	L-Phenylalanine	HMDB00159	4.72813e+06	-0.516197	L-Alanine	HMDB00161	2.34098e+06	0.710519	L-Proline	HMDB00162	6.06066e+06	-0.270484	L-Threonine	HMDB00167	1.69055e+06	3.35201	L-Asparagine	HMDB00168	456481	1.46615	L-Isoleucine	HMDB00172	9.29342e+06	-0.595138	L-Histidine	HMDB00177	2.83052e+06	2.12425	L-Lysine	HMDB00182	2.6771e+06	1.59135	L-Serine	HMDB00187	564874	0.506563	L-Aspartic acid
id712	Glycine	HMDB00123	139075	-0.240334	L-Glutamic acid	HMDB00148	1.32102e+06	-1.17854	L-Tyrosine	HMDB00158	1.81293e+06	-0.813819	L-Phenylalanine	HMDB00159	4.62039e+06	-0.591874	L-Alanine	HMDB00161	1.62857e+06	-0.821426	L-Proline	HMDB00162	4.76264e+06	-0.796542	L-Threonine	HMDB00167	811465	-0.408199	L-Asparagine	HMDB00168	334499	-0.0484744	L-Isoleucine	HMDB00172	9.9191e+06	-0.423082	L-Histidine	HMDB00177	1.91286e+06	-0.286915	L-Lysine	HMDB00182	1.24969e+06	-0.957826	L-Serine	HMDB00187	575223	0.609675	L-Aspartic acid
id713	Glycine	HMDB00123	119125	-0.853933	L-Glutamic acid	HMDB00148	1.17683e+06	-1.2351	L-Tyrosine	HMDB00158	2.28791e+06	-0.124106	L-Phenylalanine	HMDB00159	5.99504e+06	0.373636	L-Alanine	HMDB00161	1.59513e+06	-0.893326	L-Proline	HMDB00162	1.08838e+07	1.68425	L-Threonine	HMDB00167	1.05925e+06	0.651685	L-Asparagine	HMDB00168	468291	1.6128	L-Isoleucine	HMDB00172	1.84839e+07	1.93216	L-Histidine	HMDB00177	2.15018e+06	0.336646	L-Lysine	HMDB00182	2.46825e+06	1.21837	L-Serine	HMDB00187	582271	0.679902	L-Aspartic acid
id714	Glycine	HMDB00123	104943	-1.29013	L-Glutamic acid	HMDB00148	1.19456e+06	-1.22815	L-Tyrosine	HMDB00158	1.65488e+06	-1.04333	L-Phenylalanine	HMDB00159	4.36248e+06	-0.773019	L-Alanine	HMDB00161	1.63557e+06	-0.806367	L-Proline	HMDB00162	8.68039e+06	0.79124	L-Threonine	HMDB00167	1.05512e+06	0.634014	L-Asparagine	HMDB00168	302437	-0.446576	L-Isoleucine	HMDB00172	1.36558e+07	0.604474	L-Histidine	HMDB00177	2.0055e+06	-0.0435086	L-Lysine	HMDB00182	2.54861e+06	1.36189	L-Serine	HMDB00187	436780	-0.769717	L-Aspartic acid
id715	Glycine	HMDB00123	121736	-0.773636	L-Glutamic acid	HMDB00148	701899	-1.42141	L-Tyrosine	HMDB00158	2.40026e+06	0.0390405	L-Phenylalanine	HMDB00159	4.85407e+06	-0.427744	L-Alanine	HMDB00161	1.98725e+06	-0.0501392	L-Proline	HMDB00162	6.15906e+06	-0.230604	L-Threonine	HMDB00167	952781	0.196266	L-Asparagine	HMDB00168	273820	-0.801912	L-Isoleucine	HMDB00172	1.15281e+07	0.0193777	L-Histidine	HMDB00177	1.95807e+06	-0.168109	L-Lysine	HMDB00182	1.77254e+06	-0.0240789	L-Serine	HMDB00187	441159	-0.726091	L-Aspartic acid
id716	Glycine	HMDB00123	223518	2.3569	L-Glutamic acid	HMDB00148	2.89784e+06	-0.559948	L-Tyrosine	HMDB00158	1.92301e+06	-0.653963	L-Phenylalanine	HMDB00159	4.37874e+06	-0.761596	L-Alanine	HMDB00161	1.47394e+06	-1.15393	L-Proline	HMDB00162	6.41651e+06	-0.126264	L-Threonine	HMDB00167	1.04505e+06	0.590931	L-Asparagine	HMDB00168	363561	0.31238	L-Isoleucine	HMDB00172	9.58725e+06	-0.514337	L-Histidine	HMDB00177	1.62828e+06	-1.03465	L-Lysine	HMDB00182	1.42521e+06	-0.644371	L-Serine	HMDB00187	775427	2.60444	L-Aspartic acid
id717	Glycine	HMDB00123	245991	3.04811	L-Glutamic acid	HMDB00148	1.50598e+06	-1.10597	L-Tyrosine	HMDB00158	2.5065e+06	0.193321	L-Phenylalanine	HMDB00159	6.13426e+06	0.471419	L-Alanine	HMDB00161	2.08582e+06	0.161822	L-Proline	HMDB00162	6.83667e+06	0.0440183	L-Threonine	HMDB00167	1.62309e+06	3.06345	L-Asparagine	HMDB00168	419879	1.01167	L-Isoleucine	HMDB00172	8.92445e+06	-0.696604	L-Histidine	HMDB00177	1.64523e+06	-0.990119	L-Lysine	HMDB00182	1.60378e+06	-0.325472	L-Serine	HMDB00187	687578	1.72915	L-Aspartic acid
id718	Glycine	HMDB00123	193988	0.69767	L-Glutamic acid	HMDB00148	2.74748e+06	-1.12892	L-Tyrosine	HMDB00158	3.04478e+06	0.324811	L-Phenylalanine	HMDB00159	5.25095e+06	-0.449071	L-Alanine	HMDB00161	2.0553e+06	0.11627	L-Proline	HMDB00162	6.98939e+06	-0.394053	L-Threonine	HMDB00167	1.58739e+06	1.78405	L-Asparagine	HMDB00168	397188	0.192266	L-Isoleucine	HMDB00172	1.6117e+07	1.36034	L-Histidine	HMDB00177	2.16777e+06	-0.853217	L-Lysine	HMDB00182	2.85716e+06	0.90141	L-Serine	HMDB00187	973935	3.96351	L-Aspartic acid
id719	Glycine	HMDB00123	143078	-0.117209	L-Glutamic acid	HMDB00148	486946	-1.50574	L-Tyrosine	HMDB00158	2.3036e+06	-0.101321	L-Phenylalanine	HMDB00159	793653	-3.27963	L-Alanine	HMDB00161	2.62675e+06	1.32501	L-Proline	HMDB00162	7.52837e+06	0.324349	L-Threonine	HMDB00167	1.41541e+06	2.17514	L-Asparagine	HMDB00168	572372	2.90515	L-Isoleucine	HMDB00172	1.00962e+07	-0.374385	L-Histidine	HMDB00177	1.76697e+06	-0.670248	L-Lysine	HMDB00182	2.31963e+06	0.952948	L-Serine	HMDB00187	510798	-0.0322281	L-Aspartic acid
id720	Glycine	HMDB00123	121321	-0.786384	L-Glutamic acid	HMDB00148	941010	-1.32761	L-Tyrosine	HMDB00158	2.46606e+06	0.1346	L-Phenylalanine	HMDB00159	6.58943e+06	0.79111	L-Alanine	HMDB00161	2.48883e+06	1.02845	L-Proline	HMDB00162	1.0028e+07	1.33741	L-Threonine	HMDB00167	1.1855e+06	1.19171	L-Asparagine	HMDB00168	384082	0.567183	L-Isoleucine	HMDB00172	1.71991e+07	1.57887	L-Histidine	HMDB00177	2.17939e+06	0.413389	L-Lysine	HMDB00182	2.25255e+06	0.833154	L-Serine	HMDB00187	575511	0.612547	L-Aspartic acid
id721	Glycine	HMDB00123	102408	-1.36812	L-Glutamic acid	HMDB00148	643555	-1.4443	L-Tyrosine	HMDB00158	957900	-2.0554	L-Phenylalanine	HMDB00159	3.48134e+06	-1.3919	L-Alanine	HMDB00161	1.28836e+06	-1.55299	L-Proline	HMDB00162	3.81265e+06	-1.18156	L-Threonine	HMDB00167	564494	-1.4646	L-Asparagine	HMDB00168	236959	-1.25961	L-Isoleucine	HMDB00172	7.16521e+06	-1.18038	L-Histidine	HMDB00177	1.53351e+06	-1.28365	L-Lysine	HMDB00182	1.4443e+06	-0.61027	L-Serine	HMDB00187	336833	-1.76556	L-Aspartic acid
id722	Glycine	HMDB00123	122750	-0.74244	L-Glutamic acid	HMDB00148	3.09707e+06	-0.481791	L-Tyrosine	HMDB00158	3.46501e+06	1.58517	L-Phenylalanine	HMDB00159	5.03763e+06	-0.298815	L-Alanine	HMDB00161	1.96443e+06	-0.0992086	L-Proline	HMDB00162	8.0642e+06	0.541513	L-Threonine	HMDB00167	1.53872e+06	2.70258	L-Asparagine	HMDB00168	438839	1.2471	L-Isoleucine	HMDB00172	1.54649e+07	1.10198	L-Histidine	HMDB00177	2.42025e+06	1.04626	L-Lysine	HMDB00182	2.82208e+06	1.85027	L-Serine	HMDB00187	497092	-0.168797	L-Aspartic acid
id723	Glycine	HMDB00123	130327	-0.509382	L-Glutamic acid	HMDB00148	1.30934e+06	-1.18311	L-Tyrosine	HMDB00158	4.49964e+06	3.08755	L-Phenylalanine	HMDB00159	4.87104e+06	-0.415826	L-Alanine	HMDB00161	2.11609e+06	0.226926	L-Proline	HMDB00162	6.59513e+06	-0.0538718	L-Threonine	HMDB00167	1.44243e+06	2.29069	L-Asparagine	HMDB00168	466851	1.59492	L-Isoleucine	HMDB00172	1.20113e+07	0.152244	L-Histidine	HMDB00177	1.81967e+06	-0.531757	L-Lysine	HMDB00182	2.59484e+06	1.44444	L-Serine	HMDB00187	802185	2.87105	L-Aspartic acid
id724	Glycine	HMDB00123	121637	-0.776681	L-Glutamic acid	HMDB00148	623582	-1.45214	L-Tyrosine	HMDB00158	1.53772e+06	-1.21345	L-Phenylalanine	HMDB00159	4.10582e+06	-0.953285	L-Alanine	HMDB00161	1.80067e+06	-0.451334	L-Proline	HMDB00162	5.47086e+06	-0.509516	L-Threonine	HMDB00167	873070	-0.144689	L-Asparagine	HMDB00168	404460	0.820223	L-Isoleucine	HMDB00172	8.91627e+06	-0.698852	L-Histidine	HMDB00177	1.74637e+06	-0.724371	L-Lysine	HMDB00182	1.65652e+06	-0.231278	L-Serine	HMDB00187	355773	-1.57684	L-Aspartic acid
id725	Glycine	HMDB00123	214313	0.772442	L-Glutamic acid	HMDB00148	3.28606e+06	-0.875625	L-Tyrosine	HMDB00158	2.54153e+06	-0.051741	L-Phenylalanine	HMDB00159	6.06702e+06	0.420787	L-Alanine	HMDB00161	2.73556e+06	0.650961	L-Proline	HMDB00162	1.30339e+07	2.59312	L-Threonine	HMDB00167	2.24535e+06	2.10912	L-Asparagine	HMDB00168	479261	0.855971	L-Isoleucine	HMDB00172	1.53282e+07	1.17711	L-Histidine	HMDB00177	1.60565e+06	-1.64936	L-Lysine	HMDB00182	2.86917e+06	0.843538	L-Serine	HMDB00187	707733	0.126064	L-Aspartic acid
id726	Glycine	HMDB00123	183806	0.128072	L-Glutamic acid	HMDB00148	3.26798e+06	-0.881823	L-Tyrosine	HMDB00158	2.25201e+06	-0.370965	L-Phenylalanine	HMDB00159	8.04862e+06	1.85082	L-Alanine	HMDB00161	2.21525e+06	-0.2239	L-Proline	HMDB00162	6.09985e+06	-0.659889	L-Threonine	HMDB00167	1.00924e+06	-0.46709	L-Asparagine	HMDB00168	402937	0.187375	L-Isoleucine	HMDB00172	1.15141e+07	0.0274664	L-Histidine	HMDB00177	2.60827e+06	0.488575	L-Lysine	HMDB00182	2.05207e+06	-0.217428	L-Serine	HMDB00187	610080	-0.323814	L-Aspartic acid
id727	Glycine	HMDB00123	170291	-0.157394	L-Glutamic acid	HMDB00148	890111	-1.69693	L-Tyrosine	HMDB00158	2.76774e+06	0.197667	L-Phenylalanine	HMDB00159	6.46576e+06	0.708541	L-Alanine	HMDB00161	2.63816e+06	0.487193	L-Proline	HMDB00162	1.34037e+07	2.76659	L-Threonine	HMDB00167	1.27378e+06	0.0842375	L-Asparagine	HMDB00168	344054	-0.328445	L-Isoleucine	HMDB00172	1.48875e+07	1.04428	L-Histidine	HMDB00177	2.25101e+06	-0.273238	L-Lysine	HMDB00182	2.40977e+06	0.247032	L-Serine	HMDB00187	507429	-0.796715	L-Aspartic acid
id728	Glycine	HMDB00123	288763	2.345	L-Glutamic acid	HMDB00148	2.29642e+06	-1.21487	L-Tyrosine	HMDB00158	4.00921e+06	1.56646	L-Phenylalanine	HMDB00159	5.95001e+06	0.336343	L-Alanine	HMDB00161	3.27192e+06	1.55282	L-Proline	HMDB00162	1.30491e+07	2.60024	L-Threonine	HMDB00167	1.49445e+06	0.544142	L-Asparagine	HMDB00168	632606	2.19927	L-Isoleucine	HMDB00172	1.09279e+07	-0.149208	L-Histidine	HMDB00177	2.74805e+06	0.786617	L-Lysine	HMDB00182	1.87103e+06	-0.452491	L-Serine	HMDB00187	965599	1.31403	L-Aspartic acid
id729	Glycine	HMDB00123	152113	-0.541372	L-Glutamic acid	HMDB00148	1.9158e+06	-1.34534	L-Tyrosine	HMDB00158	2.14341e+06	-0.490698	L-Phenylalanine	HMDB00159	3.63191e+06	-1.33653	L-Alanine	HMDB00161	1.58357e+06	-1.28602	L-Proline	HMDB00162	5.79293e+06	-0.803874	L-Threonine	HMDB00167	1.44978e+06	0.451042	L-Asparagine	HMDB00168	463043	0.713897	L-Isoleucine	HMDB00172	8.82177e+06	-0.784044	L-Histidine	HMDB00177	2.14678e+06	-0.495488	L-Lysine	HMDB00182	2.74813e+06	0.686372	L-Serine	HMDB00187	617105	-0.291451	L-Aspartic acid
id730	Glycine	HMDB00123	204168	0.558154	L-Glutamic acid	HMDB00148	5.40785e+06	-0.148293	L-Tyrosine	HMDB00158	2.02072e+06	-0.62597	L-Phenylalanine	HMDB00159	5.7905e+06	0.221234	L-Alanine	HMDB00161	1.82294e+06	-0.883541	L-Proline	HMDB00162	7.64502e+06	0.065005	L-Threonine	HMDB00167	1.18408e+06	-0.102706	L-Asparagine	HMDB00168	405805	0.212495	L-Isoleucine	HMDB00172	8.61554e+06	-0.846205	L-Histidine	HMDB00177	2.20475e+06	-0.371879	L-Lysine	HMDB00182	2.58555e+06	0.475273	L-Serine	HMDB00187	677126	-0.0149377	L-Aspartic acid
id731	Glycine	HMDB00123	197069	0.408219	L-Glutamic acid	HMDB00148	613152	-1.79187	L-Tyrosine	HMDB00158	2.76794e+06	0.197885	L-Phenylalanine	HMDB00159	7.00044e+06	1.09439	L-Alanine	HMDB00161	2.75089e+06	0.67675	L-Proline	HMDB00162	7.52097e+06	0.00680569	L-Threonine	HMDB00167	939263	-0.612934	L-Asparagine	HMDB00168	485889	0.91403	L-Isoleucine	HMDB00172	8.37254e+06	-0.91945	L-Histidine	HMDB00177	2.58379e+06	0.436375	L-Lysine	HMDB00182	1.76554e+06	-0.589474	L-Serine	HMDB00187	665415	-0.0688904	L-Aspartic acid
id732	Glycine	HMDB00123	143463	-0.724067	L-Glutamic acid	HMDB00148	2.24855e+06	-1.23127	L-Tyrosine	HMDB00158	4.62655e+06	2.24711	L-Phenylalanine	HMDB00159	6.29136e+06	0.582681	L-Alanine	HMDB00161	2.18437e+06	-0.275815	L-Proline	HMDB00162	1.21579e+07	2.18213	L-Threonine	HMDB00167	1.86318e+06	1.31263	L-Asparagine	HMDB00168	547178	1.45091	L-Isoleucine	HMDB00172	1.46764e+07	0.980649	L-Histidine	HMDB00177	1.97939e+06	-0.852419	L-Lysine	HMDB00182	3.51558e+06	1.68286	L-Serine	HMDB00187	654602	-0.118706	L-Aspartic acid
id733	Glycine	HMDB00123	107536	-1.48294	L-Glutamic acid	HMDB00148	1.37849e+06	-1.52952	L-Tyrosine	HMDB00158	3.77259e+06	1.30558	L-Phenylalanine	HMDB00159	6.93197e+06	1.04499	L-Alanine	HMDB00161	2.51525e+06	0.280537	L-Proline	HMDB00162	1.10391e+07	1.6573	L-Threonine	HMDB00167	1.53618e+06	0.631126	L-Asparagine	HMDB00168	485828	0.913495	L-Isoleucine	HMDB00172	1.58989e+07	1.34912	L-Histidine	HMDB00177	2.20817e+06	-0.364581	L-Lysine	HMDB00182	2.31299e+06	0.121365	L-Serine	HMDB00187	578489	-0.469352	L-Aspartic acid
id734	Glycine	HMDB00123	147796	-0.632538	L-Glutamic acid	HMDB00148	1.91564e+06	-1.34539	L-Tyrosine	HMDB00158	1.76722e+06	-0.905469	L-Phenylalanine	HMDB00159	4.21211e+06	-0.91782	L-Alanine	HMDB00161	2.30079e+06	-0.0800696	L-Proline	HMDB00162	9.71788e+06	1.03745	L-Threonine	HMDB00167	850783	-0.797337	L-Asparagine	HMDB00168	480039	0.862784	L-Isoleucine	HMDB00172	1.02083e+07	-0.366119	L-Histidine	HMDB00177	2.53576e+06	0.333944	L-Lysine	HMDB00182	1.55945e+06	-0.85707	L-Serine	HMDB00187	527625	-0.703675	L-Aspartic acid
id735	Glycine	HMDB00123	114502	-1.33579	L-Glutamic acid	HMDB00148	2.40414e+06	-1.17794	L-Tyrosine	HMDB00158	1.80557e+06	-0.863192	L-Phenylalanine	HMDB00159	5.23123e+06	-0.182368	L-Alanine	HMDB00161	1.31818e+06	-1.73224	L-Proline	HMDB00162	6.90673e+06	-0.281353	L-Threonine	HMDB00167	676214	-1.16116	L-Asparagine	HMDB00168	305767	-0.663831	L-Isoleucine	HMDB00172	1.06336e+07	-0.237918	L-Histidine	HMDB00177	2.2997e+06	-0.169412	L-Lysine	HMDB00182	1.54692e+06	-0.873331	L-Serine	HMDB00187	511954	-0.775871	L-Aspartic acid
id736	Glycine	HMDB00123	142834	-0.737363	L-Glutamic acid	HMDB00148	662947	-1.7748	L-Tyrosine	HMDB00158	3.05683e+06	0.516408	L-Phenylalanine	HMDB00159	4.45749e+06	-0.740743	L-Alanine	HMDB00161	2.30644e+06	-0.0705713	L-Proline	HMDB00162	7.23874e+06	-0.125595	L-Threonine	HMDB00167	1.03181e+06	-0.420058	L-Asparagine	HMDB00168	339524	-0.368124	L-Isoleucine	HMDB00172	8.80156e+06	-0.790137	L-Histidine	HMDB00177	2.00188e+06	-0.804468	L-Lysine	HMDB00182	1.82918e+06	-0.506839	L-Serine	HMDB00187	484200	-0.903731	L-Aspartic acid
id737	Glycine	HMDB00123	214859	0.783979	L-Glutamic acid	HMDB00148	3.31559e+06	-0.865502	L-Tyrosine	HMDB00158	2.41712e+06	-0.188914	L-Phenylalanine	HMDB00159	4.49654e+06	-0.71256	L-Alanine	HMDB00161	2.55394e+06	0.345581	L-Proline	HMDB00162	5.91005e+06	-0.748931	L-Threonine	HMDB00167	1.48227e+06	0.518763	L-Asparagine	HMDB00168	282400	-0.86853	L-Isoleucine	HMDB00172	8.50089e+06	-0.880764	L-Histidine	HMDB00177	2.44786e+06	0.146509	L-Lysine	HMDB00182	1.9444e+06	-0.357235	L-Serine	HMDB00187	628696	-0.238051	L-Aspartic acid
id738	Glycine	HMDB00123	292010	2.41358	L-Glutamic acid	HMDB00148	2.71231e+06	-1.0723	L-Tyrosine	HMDB00158	1.15861e+06	-1.5765	L-Phenylalanine	HMDB00159	6.67356e+06	0.858498	L-Alanine	HMDB00161	1.66148e+06	-1.15502	L-Proline	HMDB00162	8.96221e+06	0.68294	L-Threonine	HMDB00167	1.04034e+06	-0.402272	L-Asparagine	HMDB00168	61827.2	-2.80074	L-Isoleucine	HMDB00172	1.21138e+07	0.208234	L-Histidine	HMDB00177	7.24344e+06	10.3724	L-Lysine	HMDB00182	6.52618e+06	5.59195	L-Serine	HMDB00187	680230	-0.000638526	L-Aspartic acid
id739	Glycine	HMDB00123	254529	1.62189	L-Glutamic acid	HMDB00148	2.45462e+06	-1.16064	L-Tyrosine	HMDB00158	1.49865e+06	-1.20158	L-Phenylalanine	HMDB00159	3.61824e+06	-1.34639	L-Alanine	HMDB00161	1.39961e+06	-1.59532	L-Proline	HMDB00162	6.59395e+06	-0.42809	L-Threonine	HMDB00167	1.22127e+06	-0.0251954	L-Asparagine	HMDB00168	421593	0.350794	L-Isoleucine	HMDB00172	8.53811e+06	-0.869543	L-Histidine	HMDB00177	1.64148e+06	-1.57297	L-Lysine	HMDB00182	2.47216e+06	0.328031	L-Serine	HMDB00187	717028	0.168887	L-Aspartic acid
id740	Glycine	HMDB00123	151744	-0.549152	L-Glutamic acid	HMDB00148	782909	-1.73368	L-Tyrosine	HMDB00158	2.30953e+06	-0.307546	L-Phenylalanine	HMDB00159	4.81463e+06	-0.483012	L-Alanine	HMDB00161	2.72695e+06	0.636485	L-Proline	HMDB00162	7.61329e+06	0.0501184	L-Threonine	HMDB00167	1.29434e+06	0.127088	L-Asparagine	HMDB00168	313638	-0.594885	L-Isoleucine	HMDB00172	9.50786e+06	-0.577243	L-Histidine	HMDB00177	2.10875e+06	-0.576591	L-Lysine	HMDB00182	2.62744e+06	0.529657	L-Serine	HMDB00187	427550	-1.16471	L-Aspartic acid
id741	Glycine	HMDB00123	139188	-0.814369	L-Glutamic acid	HMDB00148	667386	-1.77328	L-Tyrosine	HMDB00158	2.69268e+06	0.114908	L-Phenylalanine	HMDB00159	4.9069e+06	-0.416423	L-Alanine	HMDB00161	2.00748e+06	-0.573253	L-Proline	HMDB00162	5.36126e+06	-1.00639	L-Threonine	HMDB00167	953682	-0.582882	L-Asparagine	HMDB00168	334317	-0.413739	L-Isoleucine	HMDB00172	1.11403e+07	-0.0852089	L-Histidine	HMDB00177	1.8596e+06	-1.10786	L-Lysine	HMDB00182	1.7702e+06	-0.583419	L-Serine	HMDB00187	348386	-1.52941	L-Aspartic acid
id742	Glycine	HMDB00123	96311.1	-1.74171	L-Glutamic acid	HMDB00148	2.47587e+06	-0.97045	L-Tyrosine	HMDB00158	1.2865e+06	-2.03734	L-Phenylalanine	HMDB00159	4.87344e+06	-1.27152	L-Alanine	HMDB00161	2.40488e+06	-0.478244	L-Proline	HMDB00162	8.35018e+06	-0.734286	L-Threonine	HMDB00167	1.49963e+06	0.115233	L-Asparagine	HMDB00168	342700	-1.08106	L-Isoleucine	HMDB00172	9.5688e+06	-1.12099	L-Histidine	HMDB00177	2.37168e+06	-0.654649	L-Lysine	HMDB00182	1.91447e+06	-1.12592	L-Serine	HMDB00187	481358	-1.24505	L-Aspartic acid
id743	Glycine	HMDB00123	123717	-1.28575	L-Glutamic acid	HMDB00148	2.1883e+06	-1.08234	L-Tyrosine	HMDB00158	1.43957e+06	-1.89245	L-Phenylalanine	HMDB00159	5.47961e+06	-0.821125	L-Alanine	HMDB00161	2.054e+06	-1.01531	L-Proline	HMDB00162	7.87133e+06	-0.900092	L-Threonine	HMDB00167	1.65489e+06	0.452792	L-Asparagine	HMDB00168	475588	0.161745	L-Isoleucine	HMDB00172	1.08158e+07	-0.842372	L-Histidine	HMDB00177	2.74005e+06	0.14912	L-Lysine	HMDB00182	2.34141e+06	-0.590438	L-Serine	HMDB00187	592964	-0.520117	L-Aspartic acid
id744	Glycine	HMDB00123	153951	-0.782733	L-Glutamic acid	HMDB00148	1.3101e+06	-1.42404	L-Tyrosine	HMDB00158	2.87697e+06	-0.531885	L-Phenylalanine	HMDB00159	4.69033e+06	-1.40757	L-Alanine	HMDB00161	1.62616e+06	-1.67019	L-Proline	HMDB00162	6.17741e+06	-1.48663	L-Threonine	HMDB00167	1.31501e+06	-0.286154	L-Asparagine	HMDB00168	432969	-0.236833	L-Isoleucine	HMDB00172	9.52003e+06	-1.13189	L-Histidine	HMDB00177	2.34776e+06	-0.706855	L-Lysine	HMDB00182	2.27916e+06	-0.668513	L-Serine	HMDB00187	675142	0.0136623	L-Aspartic acid
id745	Glycine	HMDB00123	123065	-1.29659	L-Glutamic acid	HMDB00148	562264	-1.71502	L-Tyrosine	HMDB00158	2.16606e+06	-1.20479	L-Phenylalanine	HMDB00159	2.46401e+07	13.4154	L-Alanine	HMDB00161	1.61663e+06	-1.68477	L-Proline	HMDB00162	3.19332e+06	-2.5199	L-Threonine	HMDB00167	824983	-1.35155	L-Asparagine	HMDB00168	423151	-0.328655	L-Isoleucine	HMDB00172	2.39464e+07	2.09147	L-Histidine	HMDB00177	2.19538e+06	-1.03934	L-Lysine	HMDB00182	1.31768e+06	-1.87445	L-Serine	HMDB00187	377134	-1.92202	L-Aspartic acid
id746	Glycine	HMDB00123	137769	-1.05195	L-Glutamic acid	HMDB00148	784933	-1.62838	L-Tyrosine	HMDB00158	3.16e+06	-0.26398	L-Phenylalanine	HMDB00159	7.26453e+06	0.505099	L-Alanine	HMDB00161	2.38916e+06	-0.502299	L-Proline	HMDB00162	9.95527e+06	-0.178504	L-Threonine	HMDB00167	1.16307e+06	-0.616504	L-Asparagine	HMDB00168	319986	-1.29348	L-Isoleucine	HMDB00172	1.48156e+07	0.0513207	L-Histidine	HMDB00177	2.39773e+06	-0.597823	L-Lysine	HMDB00182	2.43596e+06	-0.47184	L-Serine	HMDB00187	489736	-1.19063	L-Aspartic acid
id747	Glycine	HMDB00123	221325	0.338185	L-Glutamic acid	HMDB00148	3.24575e+06	-0.670897	L-Tyrosine	HMDB00158	6.70998e+06	3.09625	L-Phenylalanine	HMDB00159	9.71131e+06	2.32309	L-Alanine	HMDB00161	3.54977e+06	1.27418	L-Proline	HMDB00162	1.64719e+07	2.07794	L-Threonine	HMDB00167	2.35005e+06	1.96418	L-Asparagine	HMDB00168	645638	1.7521	L-Isoleucine	HMDB00172	2.55556e+07	2.45103	L-Histidine	HMDB00177	3.38657e+06	1.55982	L-Lysine	HMDB00182	4.01889e+06	1.51355	L-Serine	HMDB00187	885133	1.37764	L-Aspartic acid
id748	Glycine	HMDB00123	194043	-0.115708	L-Glutamic acid	HMDB00148	1.21571e+06	-1.46077	L-Tyrosine	HMDB00158	2.62115e+06	-0.774031	L-Phenylalanine	HMDB00159	3.72123e+06	-2.12762	L-Alanine	HMDB00161	2.70495e+06	-0.0189353	L-Proline	HMDB00162	6.60055e+06	-1.34011	L-Threonine	HMDB00167	1.23241e+06	-0.465737	L-Asparagine	HMDB00168	370177	-0.824083	L-Isoleucine	HMDB00172	8.58504e+06	-1.3408	L-Histidine	HMDB00177	2.47698e+06	-0.424889	L-Lysine	HMDB00182	1.99534e+06	-1.02449	L-Serine	HMDB00187	590662	-0.535069	L-Aspartic acid
id749	Glycine	HMDB00123	203018	0.0336055	L-Glutamic acid	HMDB00148	4.74637e+06	-0.0870154	L-Tyrosine	HMDB00158	6.04574e+06	2.46751	L-Phenylalanine	HMDB00159	9.51531e+06	2.17746	L-Alanine	HMDB00161	2.22852e+06	-0.748193	L-Proline	HMDB00162	1.80686e+07	2.63083	L-Threonine	HMDB00167	1.1737e+06	-0.593381	L-Asparagine	HMDB00168	400780	-0.537879	L-Isoleucine	HMDB00172	2.91042e+07	3.24391	L-Histidine	HMDB00177	2.7686e+06	0.211419	L-Lysine	HMDB00182	3.94475e+06	1.42055	L-Serine	HMDB00187	720099	0.30568	L-Aspartic acid
id750	Glycine	HMDB00123	130235	-1.1773	L-Glutamic acid	HMDB00148	3.94785e+06	-0.397715	L-Tyrosine	HMDB00158	2.23302e+06	-1.14142	L-Phenylalanine	HMDB00159	7.8569e+06	0.945238	L-Alanine	HMDB00161	2.33243e+06	-0.589134	L-Proline	HMDB00162	5.21273e+06	-1.82066	L-Threonine	HMDB00167	947655	-1.08484	L-Asparagine	HMDB00168	350763	-1.00565	L-Isoleucine	HMDB00172	1.5618e+07	0.230616	L-Histidine	HMDB00177	2.65348e+06	-0.0397775	L-Lysine	HMDB00182	2.82304e+06	0.0136473	L-Serine	HMDB00187	568601	-0.678364	L-Aspartic acid
id751	Glycine	HMDB00123	240319	0.654196	L-Glutamic acid	HMDB00148	5.18189e+06	0.0824391	L-Tyrosine	HMDB00158	4.00691e+06	0.537659	L-Phenylalanine	HMDB00159	7.491e+06	0.673372	L-Alanine	HMDB00161	3.27352e+06	0.851343	L-Proline	HMDB00162	1.13912e+07	0.318709	L-Threonine	HMDB00167	1.95873e+06	1.11338	L-Asparagine	HMDB00168	573706	1.07937	L-Isoleucine	HMDB00172	2.0168e+07	1.24724	L-Histidine	HMDB00177	2.88878e+06	0.473646	L-Lysine	HMDB00182	3.96515e+06	1.44614	L-Serine	HMDB00187	659656	-0.0869246	L-Aspartic acid
id752	Glycine	HMDB00123	113127	-1.46194	L-Glutamic acid	HMDB00148	1.16944e+06	-1.47877	L-Tyrosine	HMDB00158	1.87705e+06	-1.47836	L-Phenylalanine	HMDB00159	4.43512e+06	-1.59719	L-Alanine	HMDB00161	2.02889e+06	-1.05375	L-Proline	HMDB00162	9.1101e+06	-0.471155	L-Threonine	HMDB00167	803183	-1.39894	L-Asparagine	HMDB00168	291203	-1.56267	L-Isoleucine	HMDB00172	1.01383e+07	-0.993753	L-Histidine	HMDB00177	1.64768e+06	-2.2344	L-Lysine	HMDB00182	1.94974e+06	-1.08169	L-Serine	HMDB00187	399869	-1.77435	L-Aspartic acid
id753	Glycine	HMDB00123	239377	0.638526	L-Glutamic acid	HMDB00148	1.38147e+06	-1.39627	L-Tyrosine	HMDB00158	1.80981e+06	-1.54201	L-Phenylalanine	HMDB00159	5.25384e+06	-0.988873	L-Alanine	HMDB00161	1.16862e+06	-2.37052	L-Proline	HMDB00162	6.97515e+06	-1.21041	L-Threonine	HMDB00167	805621	-1.39364	L-Asparagine	HMDB00168	351454	-0.999187	L-Isoleucine	HMDB00172	6.84081e+06	-1.73052	L-Histidine	HMDB00177	1.36596e+06	-2.84913	L-Lysine	HMDB00182	1.24598e+06	-1.96437	L-Serine	HMDB00187	502887	-1.10521	L-Aspartic acid
id754	Glycine	HMDB00123	186270	-0.245034	L-Glutamic acid	HMDB00148	3.23982e+06	-0.673202	L-Tyrosine	HMDB00158	1.88227e+06	-1.47342	L-Phenylalanine	HMDB00159	4.97026e+06	-1.19958	L-Alanine	HMDB00161	2.3907e+06	-0.499948	L-Proline	HMDB00162	7.25939e+06	-1.11199	L-Threonine	HMDB00167	881696	-1.22824	L-Asparagine	HMDB00168	381663	-0.716668	L-Isoleucine	HMDB00172	1.07018e+07	-0.867838	L-Histidine	HMDB00177	2.35573e+06	-0.689463	L-Lysine	HMDB00182	1.67677e+06	-1.42406	L-Serine	HMDB00187	499827	-1.12508	L-Aspartic acid
id755	Glycine	HMDB00123	124062	-1.28	L-Glutamic acid	HMDB00148	1.54449e+06	-1.33284	L-Tyrosine	HMDB00158	1.78499e+06	-1.5655	L-Phenylalanine	HMDB00159	4.18159e+06	-1.78557	L-Alanine	HMDB00161	1.23696e+06	-2.26592	L-Proline	HMDB00162	4.13487e+06	-2.19388	L-Threonine	HMDB00167	821327	-1.35949	L-Asparagine	HMDB00168	263163	-1.82491	L-Isoleucine	HMDB00172	1.03517e+07	-0.946064	L-Histidine	HMDB00177	1.92292e+06	-1.63385	L-Lysine	HMDB00182	1.56814e+06	-1.5603	L-Serine	HMDB00187	382363	-1.88806	L-Aspartic acid
id756	Glycine	HMDB00123	234177	0.552017	L-Glutamic acid	HMDB00148	3.81116e+06	-0.4509	L-Tyrosine	HMDB00158	3.20414e+06	-0.222199	L-Phenylalanine	HMDB00159	901155	-4.22298	L-Alanine	HMDB00161	1.60479e+06	-1.7029	L-Proline	HMDB00162	7.45027e+06	-1.04589	L-Threonine	HMDB00167	1.05361e+06	-0.854476	L-Asparagine	HMDB00168	438718	-0.183073	L-Isoleucine	HMDB00172	1.01669e+07	-0.987365	L-Histidine	HMDB00177	1.29788e+06	-2.99767	L-Lysine	HMDB00182	2.87917e+06	0.0840486	L-Serine	HMDB00187	596023	-0.500244	L-Aspartic acid
id757	Glycine	HMDB00123	320061	1.98089	L-Glutamic acid	HMDB00148	7.17816e+06	0.859172	L-Tyrosine	HMDB00158	5.51418e+06	1.96436	L-Phenylalanine	HMDB00159	7.76683e+06	0.878315	L-Alanine	HMDB00161	2.40424e+06	-0.479227	L-Proline	HMDB00162	1.24968e+07	0.701542	L-Threonine	HMDB00167	2.17093e+06	1.57474	L-Asparagine	HMDB00168	657338	1.86152	L-Isoleucine	HMDB00172	1.41783e+07	-0.0910787	L-Histidine	HMDB00177	2.38438e+06	-0.626945	L-Lysine	HMDB00182	4.48384e+06	2.09671	L-Serine	HMDB00187	1.0982e+06	2.76159	L-Aspartic acid
id758	Glycine	HMDB00123	198956	-0.0339649	L-Glutamic acid	HMDB00148	1.13661e+06	-1.49155	L-Tyrosine	HMDB00158	2.47795e+06	-0.909578	L-Phenylalanine	HMDB00159	6.40788e+06	-0.131406	L-Alanine	HMDB00161	3.45678e+06	1.13185	L-Proline	HMDB00162	1.11416e+07	0.232264	L-Threonine	HMDB00167	1.60497e+06	0.344261	L-Asparagine	HMDB00168	445272	-0.121779	L-Isoleucine	HMDB00172	2.17568e+07	1.60224	L-Histidine	HMDB00177	2.65853e+06	-0.0287554	L-Lysine	HMDB00182	2.96015e+06	0.185626	L-Serine	HMDB00187	493430	-1.16663	L-Aspartic acid
id759	Glycine	HMDB00123	177786	-0.386184	L-Glutamic acid	HMDB00148	2.03974e+06	-1.14015	L-Tyrosine	HMDB00158	2.88859e+06	-0.520885	L-Phenylalanine	HMDB00159	7.1063e+06	0.387532	L-Alanine	HMDB00161	2.24685e+06	-0.720131	L-Proline	HMDB00162	1.35829e+07	1.07759	L-Threonine	HMDB00167	1.59473e+06	0.322002	L-Asparagine	HMDB00168	441895	-0.15336	L-Isoleucine	HMDB00172	1.94323e+07	1.08287	L-Histidine	HMDB00177	2.4509e+06	-0.48179	L-Lysine	HMDB00182	3.33829e+06	0.659905	L-Serine	HMDB00187	680466	0.0482451	L-Aspartic acid
id760	Glycine	HMDB00123	113416	-1.45713	L-Glutamic acid	HMDB00148	2.0958e+06	-1.11833	L-Tyrosine	HMDB00158	2.13379e+06	-1.23534	L-Phenylalanine	HMDB00159	5.93922e+06	-0.479626	L-Alanine	HMDB00161	1.1249e+06	-2.43743	L-Proline	HMDB00162	3.30424e+06	-2.4815	L-Threonine	HMDB00167	709387	-1.60287	L-Asparagine	HMDB00168	287956	-1.59304	L-Isoleucine	HMDB00172	3.04227e+07	3.53851	L-Histidine	HMDB00177	1.72663e+06	-2.06215	L-Lysine	HMDB00182	1.76022e+06	-1.31939	L-Serine	HMDB00187	385013	-1.87084	L-Aspartic acid
id761	Glycine	HMDB00123	155890	-0.75047	L-Glutamic acid	HMDB00148	1.75858e+06	-1.24954	L-Tyrosine	HMDB00158	2.57089e+06	-0.821603	L-Phenylalanine	HMDB00159	6.58529e+06	0.000415755	L-Alanine	HMDB00161	2.65712e+06	-0.0921455	L-Proline	HMDB00162	9.4429e+06	-0.355918	L-Threonine	HMDB00167	1.42303e+06	-0.0513079	L-Asparagine	HMDB00168	414100	-0.413302	L-Isoleucine	HMDB00172	1.38226e+07	-0.170541	L-Histidine	HMDB00177	2.66303e+06	-0.0189372	L-Lysine	HMDB00182	1.88963e+06	-1.15708	L-Serine	HMDB00187	637995	-0.227623	L-Aspartic acid
id762	Glycine	HMDB00123	203261	0.0376581	L-Glutamic acid	HMDB00148	2.26024e+06	-1.05435	L-Tyrosine	HMDB00158	3.9451e+06	0.479155	L-Phenylalanine	HMDB00159	6.97535e+06	0.290232	L-Alanine	HMDB00161	3.23886e+06	0.798279	L-Proline	HMDB00162	1.30431e+07	0.890674	L-Threonine	HMDB00167	1.32259e+06	-0.269683	L-Asparagine	HMDB00168	926191	4.37591	L-Isoleucine	HMDB00172	8.40057e+06	-1.38202	L-Histidine	HMDB00177	1.75918e+06	-1.99112	L-Lysine	HMDB00182	1.2545e+06	-1.9537	L-Serine	HMDB00187	770390	0.632341	L-Aspartic acid
id763	Glycine	HMDB00123	166322	-0.57691	L-Glutamic acid	HMDB00148	1.7267e+06	-1.26195	L-Tyrosine	HMDB00158	1.37076e+06	-1.95759	L-Phenylalanine	HMDB00159	3.96696e+06	-1.94505	L-Alanine	HMDB00161	1.99852e+06	-1.10024	L-Proline	HMDB00162	6.46054e+06	-1.3886	L-Threonine	HMDB00167	1.08753e+06	-0.780737	L-Asparagine	HMDB00168	385516	-0.680636	L-Isoleucine	HMDB00172	6.89456e+06	-1.71851	L-Histidine	HMDB00177	2.48098e+06	-0.416158	L-Lysine	HMDB00182	3.08189e+06	0.338315	L-Serine	HMDB00187	605342	-0.439716	L-Aspartic acid
id764	Glycine	HMDB00123	139936	-1.01591	L-Glutamic acid	HMDB00148	3.63284e+06	-0.520281	L-Tyrosine	HMDB00158	5.72424e+06	2.16319	L-Phenylalanine	HMDB00159	3.66639e+06	-2.16837	L-Alanine	HMDB00161	1.57019e+06	-1.75586	L-Proline	HMDB00162	7.90996e+06	-0.886715	L-Threonine	HMDB00167	3.79523e+06	5.1062	L-Asparagine	HMDB00168	382345	-0.710291	L-Isoleucine	HMDB00172	1.24844e+07	-0.469535	L-Histidine	HMDB00177	1.64506e+06	-2.24013	L-Lysine	HMDB00182	3.18336e+06	0.465584	L-Serine	HMDB00187	544602	-0.834245	L-Aspartic acid
id765	Glycine	HMDB00123	218682	0.29422	L-Glutamic acid	HMDB00148	3.94282e+06	-0.399673	L-Tyrosine	HMDB00158	3.23299e+06	-0.194894	L-Phenylalanine	HMDB00159	5.89937e+06	-0.509234	L-Alanine	HMDB00161	3.14269e+06	0.65108	L-Proline	HMDB00162	1.22265e+07	0.607941	L-Threonine	HMDB00167	1.98565e+06	1.17191	L-Asparagine	HMDB00168	671109	1.99031	L-Isoleucine	HMDB00172	1.41892e+07	-0.0886337	L-Histidine	HMDB00177	2.87705e+06	0.44805	L-Lysine	HMDB00182	3.72625e+06	1.14651	L-Serine	HMDB00187	829760	1.01797	L-Aspartic acid
id766	Glycine	HMDB00123	147087	-0.896936	L-Glutamic acid	HMDB00148	1.4397e+06	-1.37361	L-Tyrosine	HMDB00158	2.74332e+06	-0.658392	L-Phenylalanine	HMDB00159	5.86811e+06	-0.532457	L-Alanine	HMDB00161	2.00359e+06	-1.09247	L-Proline	HMDB00162	7.33737e+06	-1.08498	L-Threonine	HMDB00167	1.36791e+06	-0.171149	L-Asparagine	HMDB00168	425369	-0.307911	L-Isoleucine	HMDB00172	1.32198e+07	-0.305229	L-Histidine	HMDB00177	2.39942e+06	-0.594125	L-Lysine	HMDB00182	2.56052e+06	-0.315611	L-Serine	HMDB00187	723779	0.32958	L-Aspartic acid
id767	Glycine	HMDB00123	163549	-0.623057	L-Glutamic acid	HMDB00148	1.36223e+06	-1.40376	L-Tyrosine	HMDB00158	2.08544e+06	-1.2811	L-Phenylalanine	HMDB00159	4.60986e+06	-1.46736	L-Alanine	HMDB00161	1.45098e+06	-1.93832	L-Proline	HMDB00162	6.20409e+06	-1.47739	L-Threonine	HMDB00167	1.28731e+06	-0.346388	L-Asparagine	HMDB00168	345285	-1.05688	L-Isoleucine	HMDB00172	1.02238e+07	-0.974642	L-Histidine	HMDB00177	2.57753e+06	-0.20549	L-Lysine	HMDB00182	2.3483e+06	-0.581789	L-Serine	HMDB00187	687887	0.0964508	L-Aspartic acid
id768	Glycine	HMDB00123	120435	-1.34036	L-Glutamic acid	HMDB00148	1.49736e+06	-1.35118	L-Tyrosine	HMDB00158	3.3265e+06	-0.10638	L-Phenylalanine	HMDB00159	5.81241e+06	-0.57385	L-Alanine	HMDB00161	1.71411e+06	-1.53557	L-Proline	HMDB00162	5.89467e+06	-1.58453	L-Threonine	HMDB00167	1.0218e+06	-0.92363	L-Asparagine	HMDB00168	268041	-1.77929	L-Isoleucine	HMDB00172	1.48032e+07	0.0485622	L-Histidine	HMDB00177	2.10271e+06	-1.24155	L-Lysine	HMDB00182	1.93599e+06	-1.09894	L-Serine	HMDB00187	544493	-0.834957	L-Aspartic acid
id769	Glycine	HMDB00123	146348	-0.909229	L-Glutamic acid	HMDB00148	2.06486e+06	-1.13037	L-Tyrosine	HMDB00158	2.41816e+06	-0.966174	L-Phenylalanine	HMDB00159	4.75479e+06	-1.35967	L-Alanine	HMDB00161	1.66289e+06	-1.61396	L-Proline	HMDB00162	5.65067e+06	-1.66902	L-Threonine	HMDB00167	859976	-1.27547	L-Asparagine	HMDB00168	355450	-0.961814	L-Isoleucine	HMDB00172	1.00135e+07	-1.02163	L-Histidine	HMDB00177	2.77225e+06	0.219375	L-Lysine	HMDB00182	1.81331e+06	-1.25281	L-Serine	HMDB00187	552330	-0.784054	L-Aspartic acid
[truncated: 24 more rows]
[truncated: 187 more columns]
